# Supplementary material for: Prior Biological Knowledge Improves Genomic Prediction of Growth-Related Traits in Arabidopsis thaliana
Source: Front Genet. 2021 Jan 20;11:609117. doi: 10.3389/fgene.2020.609117 (PMC7855462; doi:10.3389/fgene.2020.609117)
Supplement: Supplementary Table 1 — Best Linear Unbiased Estimated Phenotypic data statistics. [file Table_1.XLSX]

## Sheet: S1
Table S1: Best Linear Unbiased Estimated Phenotypic data statistics
Trait	Measurement time	Mean	Stdev	skewness	kurtosis	minimum	maximum	CV(%)*
PS-II	L1_1	0.643146	0.0136187	-0.99981	4.84081	0.585952	0.677063	2.11752
	L1_2	0.64398	0.014149	-1.16477	5.26525	0.583267	0.669884	2.19712
	L1_3	0.643073	0.0147913	-1.38351	7.17879	0.553382	0.671371	2.3001
	L2_1	0.641061	0.012572	-0.956827	4.61659	0.589129	0.666038	1.96113
	L2_2	0.64446	0.0125869	-0.987596	4.52624	0.59341	0.66878	1.95309
	L2_3	0.647734	0.0130595	-1.07355	5.25341	0.586507	0.681089	2.01619
	H1_1	0.347162	0.0226975	-0.0804279	3.23097	0.271938	0.414752	6.53801
	H1_2	0.358995	0.025938	-0.0127235	3.4545	0.268218	0.438496	7.22516
	H1_3	0.377314	0.0286017	-0.0910896	3.27175	0.280338	0.459081	7.58035
	H2_1	0.420588	0.0264218	-0.395527	3.63042	0.329796	0.488031	6.28212
	H2_2	0.449217	0.0264576	-0.714104	4.46326	0.342234	0.514157	5.88972
	H2_3	0.464782	0.0256107	-0.78312	4.84213	0.350615	0.530317	5.51026
	H3_1	0.498215	0.0223677	-0.546168	4.47343	0.40396	0.559186	4.48958
	H3_2	0.523155	0.0205083	-0.695974	4.83113	0.436345	0.571388	3.92011
	H3_3	0.531201	0.0198995	-0.665653	4.57073	0.448795	0.578558	3.74614
	H4_1	0.546907	0.018229	-0.440668	3.99343	0.478391	0.591863	3.3331
	H4_2	0.565217	0.0166018	-0.581834	4.14783	0.500607	0.604977	2.93725
	H4_3	0.570776	0.0166478	-0.569076	4.07283	0.506778	0.610626	2.91669
PLA	T14_1	730.17	197.914	0.0625745	3.15109	153.109	1278.2	27.1052
	T14_2	779.22	204.571	-0.0131158	3.12803	164.573	1301.1	26.2533
	T14_3	841.037	213.601	-0.0408761	3.17347	198.019	1376.9	25.3974
	T14_4	843.722	215.801	-0.0384772	3.19151	195.524	1392.87	25.5773
	T14_5	848.566	217.178	-0.0136162	3.24945	188.68	1407.02	25.5935
	T14_6	831.763	218.626	0.00956051	3.26654	198.189	1449.7	26.2846
	T14_7	806.515	218.151	0.0549066	3.25189	180.827	1425.44	27.0486
	T14_8	854.415	230.822	0.056962	3.15855	184.679	1455.48	27.0152
	T15_1	886.752	234.215	0.0107577	3.11977	201.444	1521.03	26.4127
	T15_2	956.208	239.316	-0.0513697	3.26932	243.165	1631.58	25.0277
	T15_3	1020.36	247.726	-0.0890672	3.28089	275.844	1708.53	24.2782
	T15_4	1042.35	250.556	-0.0998098	3.37919	276.589	1756.51	24.0375
	T15_5	1045.75	257.169	-0.0700119	3.27684	287.448	1729.82	24.5919
	T15_6	1035.44	260.261	-0.0913951	3.17616	256.784	1703.33	25.1354
	T15_7	987.987	257.736	-0.00377187	3.16364	244.116	1649.26	26.087
	T15_8	1044.5	264.891	-0.0202287	3.28031	279.883	1802.27	25.3605
	T16_1	1073.13	266.202	-0.0309661	3.30286	306.329	1883.79	24.8061
	T16_2	1141.93	271.168	-0.125649	3.31924	319.348	1951.2	23.7466
	T16_3	1195.86	266.178	-0.124207	3.16503	408.577	1953.91	22.2582
	T16_4	1171.37	263.455	-0.172637	3.19535	390.956	1905.11	22.4913
	T16_5	1212.43	268.823	-0.181559	3.19942	401.02	1971.96	22.1723
	T16_6	1277.36	286.402	-0.171743	3.21451	423.14	2095.03	22.4214
	T16_7	1273.83	291.18	-0.19328	3.35	387.802	2190.4	22.8585
	T16_8	1298.86	296.42	-0.222008	3.33459	409.709	2214.81	22.8215
	T17_1	1314.18	299.734	-0.201667	3.31395	417.943	2232.97	22.8076
	T17_2	1350.4	304.373	-0.206752	3.3161	427.071	2277.42	22.5395
	T17_3	1368.77	300.06	-0.194489	3.24393	442.271	2251.69	21.922
	T17_4	1380.63	301.014	-0.194027	3.23241	453.854	2256.03	21.8026
	T17_5	1392.6	301.978	-0.200185	3.20498	459.087	2249.55	21.6844
	T17_6	1468.82	317.37	-0.23366	3.21683	477.684	2338.76	21.6071
	T17_7	1471.38	325.927	-0.24672	3.27203	467.503	2400.9	22.1511
	T17_8	1507.15	332.405	-0.255545	3.27934	479.599	2445.72	22.0552
	T18_1	1538.54	336.813	-0.265011	3.30864	485.757	2485.75	21.8918
	T18_2	1574.17	345.289	-0.253406	3.14947	513.625	2538.27	21.9346
	T18_3	1596.06	335.104	-0.257071	3.23466	521.967	2465.44	20.9957
	T18_4	1629	351.071	-0.168346	3.25277	482.144	2647.44	21.5513
	T18_5	1621.12	339.541	-0.264762	3.12837	547.971	2500.75	20.9449
	T18_6	1703.8	351.111	-0.291047	3.24951	554.484	2585.17	20.6075
	T18_7	1716.9	360.728	-0.284746	3.34996	538.271	2661.92	21.0104
	T18_8	1758.82	371.679	-0.299452	3.17146	590.12	2721.45	21.1323
	T19_1	1794.74	378.74	-0.318672	3.17223	585.842	2780.65	21.1028
	T19_2	1846.76	374.062	-0.354408	3.38248	602.852	2821.5	20.2551
	T19_3	1874.02	370.029	-0.329529	3.27774	636.724	2762.21	19.7452
	T19_4	1895.81	371.567	-0.32976	3.26972	647.052	2792.97	19.5994
	T19_5	1908.76	370.349	-0.330467	3.29317	660.088	2813.96	19.4026
	T19_6	1991.14	383.95	-0.355557	3.24068	695.214	2925.65	19.2829
	T19_7	2010.66	394.066	-0.373321	3.36068	681.906	3004.77	19.5988
	T19_8	2051.96	398.383	-0.38787	3.38229	697.753	3036.71	19.4147
	T20_1	2096.28	402.661	-0.396135	3.37215	707.406	3077.72	19.2084
	T20_2	2147.08	402.125	-0.409093	3.37666	736.288	3130.57	18.7289
*Coefficient of Variation
