# Supplementary material for: Prior Biological Knowledge Improves Genomic Prediction of Growth-Related Traits in Arabidopsis thaliana
Source: Front Genet. 2021 Jan 20;11:609117. doi: 10.3389/fgene.2020.609117 (PMC7855462; doi:10.3389/fgene.2020.609117)
Supplement: Supplementary Table 2a — Informative GO terms increasing GFBLUP prediction accuracy for ΦPSII. [file Table_2.XLSX]

## Sheet: S2a
Table S2a: Informative GO terms increasing GFBLUP prediction accuracy for Phi-PSII
goid	gblup_mean	gblup_stdev	gfblup_mean	gfblup_stdev	P_Wilcox	genes_number	markers_number	Time	LR	LRT	goterm	ontology	gain	Gf_vs_Gr	h2f	h2(GBLUP)	Trimmed*
GO:0004721	0.164788	0.152284	0.2186	0.134434	0.0276037	180	928	L1_1	10.9343	0.000471993	phosphoprotein phosphatase activity	MF	32.6557	0.799912	0.122141	0.0933354
GO:0005740	0.208813	0.143245	0.2533	0.146047	0.0238713	255	914	L1_2	8.43339	0.00184197	mitochondrial envelope	CC	21.305	0.79005	0.129018	0.122758
GO:0006461	0.191275	0.136806	0.240625	0.127514	0.0200332	609	2937	L2_1	54.2841	8.67482e-14			25.8005	0.895196	0.18022	0.109432
GO:0006511	0.191275	0.136806	0.231675	0.123622	0.0412725	352	1683	L2_1	14.084	8.74128e-05	ubiquitin-dependent protein catabolic process	BP	21.1214	0.854071	0.127759	0.109432
GO:0006605	0.14095	0.146668	0.1961	0.129443	0.0169789	752	3494	L2_2	30.3919	1.76499e-08	protein targeting	BP	39.1274	0.913305	0.175689	0.084402
GO:0006820	0.191275	0.136806	0.24095	0.143615	0.0340669	581	2853	L2_1	65.0853	3.58621e-16	anion transport	BP	25.9705	0.900414	0.14214	0.109432
GO:0008219	0.14095	0.146668	0.215287	0.139889	0.00229422	496	2414	L2_2	47.2495	3.12504e-12	cell death	BP	52.7403	0.885807	0.156626	0.084402
GO:0009063	0.14095	0.146668	0.2006	0.131183	0.0176183	161	848	L2_2	10.483	0.000602396	cellular amino acid catabolic process	BP	42.32	0.761248	0.0850652	0.084402
GO:0009543	0.164788	0.152284	0.213525	0.142548	0.0414434	71	218	L1_1	10.5334	0.000586174	chloroplast thylakoid lumen	CC	29.576	0.586043	0.0706381	0.0933354
GO:0009627	0.14095	0.146668	0.199162	0.11564	0.0129137	446	2105	L2_2	42.6668	3.24526e-11	systemic acquired resistance	BP	41.3001	0.875215	0.163156	0.084402
GO:0009686	0.14095	0.146668	0.190775	0.152382	0.0417832	54	241	L2_2	6.90388	0.00430044	gibberellin biosynthetic process	BP	35.3494	0.544583	0.060304	0.084402
GO:0009696	0.14095	0.146668	0.209325	0.116242	0.00326365	222	1055	L2_2	23.237	7.16086e-07	salicylic acid metabolic process	BP	48.5101	0.79586	0.127808	0.084402
GO:0009697	0.191275	0.136806	0.245863	0.118171	0.0115015	209	1010	L2_1	5.50017	0.00950732	salicylic acid biosynthetic process	BP	28.5388	0.787927	0.131474	0.109432
GO:0009697	0.14095	0.146668	0.22505	0.117115	0.00024878	209	1010	L2_2	33.1363	4.29599e-09	salicylic acid biosynthetic process	BP	59.6665	0.787927	0.134847	0.084402
GO:0009739	0.14095	0.146668	0.223575	0.159241	0.00156766	166	661	L2_2	48.6476	1.53172e-12	response to gibberellin	BP	58.6201	0.740583	0.0821142	0.084402
GO:0009751	0.14095	0.146668	0.1994	0.127171	0.0126679	473	2102	L2_2	34.154	2.54591e-09	response to salicylic acid	BP	41.4686	0.88006	0.145746	0.084402
GO:0009753	0.164788	0.152284	0.211325	0.129261	0.0481604	474	2070	L1_1	14.8827	5.72028e-05	response to jasmonic acid	BP	28.2409	0.880773	0.121247	0.0933354
GO:0009755	0.164788	0.152284	0.214575	0.134607	0.0310204	772	3448	L1_1	56.2992	3.11211e-14	hormone-mediated signaling pathway	BP	30.2132	0.91786	0.151674	0.0933354
GO:0010053	0.191275	0.136806	0.238638	0.133596	0.030888	365	1910	L2_1	30.2692	1.88025e-08	root epidermal cell differentiation	BP	24.7615	0.854862	0.131231	0.109432
GO:0015077	0.191275	0.136806	0.239813	0.134029	0.0278447	160	829	L2_1	49.0098	1.27346e-12	monovalent inorganic cation transmembrane transporter activity	MF	25.3758	0.750518	0.111044	0.109432
GO:0015711	0.14095	0.146668	0.18865	0.142454	0.047774	303	1435	L2_2	26.1279	1.59763e-07	organic anion transport	BP	33.8418	0.841784	0.0963221	0.084402
GO:0016311	0.164788	0.152284	0.224225	0.132085	0.0118986	207	956	L1_1	3.50362	0.0306174	dephosphorylation	BP	36.0692	0.770352	0.112921	0.0933354
GO:0016791	0.164788	0.152284	0.226425	0.1372	0.00935622	272	1432	L1_1	41.5702	5.68571e-11	phosphatase activity	MF	37.4042	0.845582	0.134197	0.0933354
GO:0018958	0.14095	0.146668	0.223175	0.112173	0.000364466	238	1160	L2_2	27.6933	7.10787e-08	phenol-containing compound metabolic process	BP	58.3363	0.80362	0.130373	0.084402
GO:0019867	0.14095	0.146668	0.200862	0.133838	0.0211512	72	345	L2_2	12.4693	0.000206846	outer membrane	CC	42.5062	0.608861	0.0633193	0.084402	yes
GO:0031968	0.14095	0.146668	0.200862	0.133838	0.0211512	72	345	L2_2	12.4693	0.000206846	organelle outer membrane	CC	42.5062	0.608861	0.0633193	0.084402
GO:0031978	0.164788	0.152284	0.213525	0.142548	0.0414434	71	218	L1_1	10.5334	0.000586174	plastid thylakoid lumen	CC	29.576	0.586043	0.0706381	0.0933354	YES
GO:0032870	0.164788	0.152284	0.225456	0.141362	0.013189	811	3667	L1_1	68.4854	6.3911e-17	cellular response to hormone stimulus	BP	36.816	0.920922	0.159054	0.0933354
GO:0032870	0.191275	0.136806	0.235263	0.144523	0.0487449	811	3667	L2_1	61.2021	2.57539e-15	cellular response to hormone stimulus	BP	22.997	0.920922	0.161297	0.109432
GO:0033554	0.191275	0.136806	0.237597	0.120419	0.0412865	1358	7027	L2_1	72.9525	6.64043e-18	cellular response to stress	BP	24.2176	0.946626	0.315338	0.109432
GO:0034622	0.191275	0.136806	0.238538	0.123733	0.0278436	619	2946	L2_1	66.4501	1.79434e-16	cellular protein-containing complex assembly	BP	24.7092	0.896379	0.180612	0.109432
GO:0034754	0.191275	0.136806	0.2349	0.129837	0.0451512	172	818	L2_1	37.5573	4.43843e-10	cellular hormone metabolic process	BP	22.8075	0.769894	0.0823831	0.109432
GO:0034754	0.14095	0.146668	0.197821	0.137309	0.0152021	172	818	L2_2	56.2774	3.14672e-14	cellular hormone metabolic process	BP	40.348	0.769894	0.0768258	0.084402
GO:0034754	0.175425	0.132206	0.235725	0.121747	0.00380402	172	818	L2_3	30.9641	1.31423e-08	cellular hormone metabolic process	BP	34.3737	0.769894	0.0896634	0.110957
GO:0042435	0.175425	0.132206	0.218138	0.108963	0.04933	133	639	L2_3	6.49759	0.00540103	indole-containing compound biosynthetic process	BP	24.348	0.724475	0.0782238	0.110957
GO:0042743	0.164788	0.152284	0.258412	0.113522	3.55805e-05	334	1783	L1_1	12.6126	0.000191577	hydrogen peroxide metabolic process	BP	56.8156	0.851485	0.196087	0.0933354
GO:0043623	0.191275	0.136806	0.247325	0.121729	0.00809129	587	2800	L2_1	67.7928	9.08062e-17			29.3034	0.891888	0.186599	0.109432
GO:0044429	0.164788	0.152284	0.228139	0.140336	0.00939053	298	1069	L1_1	47.0469	3.46549e-12	mitochondrial part	CC	38.4445	0.806361	0.140303	0.0933354
GO:0044429	0.208813	0.143245	0.26665	0.143111	0.00908098	298	1069	L1_2	17.2505	1.63803e-05	mitochondrial part	CC	27.6983	0.806361	0.151709	0.122758
GO:0046189	0.14095	0.146668	0.204162	0.119528	0.00788892	221	1079	L2_2	20.6818	2.7114e-06	phenol-containing compound biosynthetic process	BP	44.8475	0.79529	0.118627	0.084402
GO:0048469	0.191275	0.136806	0.236775	0.134706	0.0352376	324	1768	L2_1	20.3813	3.1724e-06	cell maturation	BP	23.7877	0.843852	0.129388	0.109432
GO:0048764	0.191275	0.136806	0.236675	0.134416	0.0362888	323	1766	L2_1	19.787	4.32841e-06	trichoblast maturation	BP	23.7355	0.843718	0.128985	0.109432	yes
GO:0048765	0.191275	0.136806	0.236675	0.134416	0.0362888	323	1766	L2_1	19.787	4.32841e-06	root hair cell differentiation	BP	23.7355	0.843718	0.128985	0.109432
GO:0070271	0.191275	0.136806	0.240787	0.127162	0.0188777	613	2951	L2_1	53.2167	1.49358e-13			25.8855	0.895657	0.179271	0.109432
GO:0071495	0.164788	0.152284	0.224875	0.139125	0.0132269	816	3694	L1_1	63.5257	7.91432e-16	cellular response to endogenous stimulus	BP	36.4636	0.921021	0.158187	0.0933354
GO:0071822	0.191275	0.136806	0.239675	0.127753	0.0219277	626	3023	L2_1	53.8232	1.09682e-13			25.3039	0.897883	0.182988	0.109432
GO:0090627	0.191275	0.136806	0.245913	0.134714	0.0127297	375	1934	L2_1	49.1791	1.16812e-12	plant epidermal cell differentiation	BP	28.5649	0.856737	0.141208	0.109432
GO:1901606	0.14095	0.146668	0.198362	0.131571	0.0242984	160	835	L2_2	8.9598	0.00137993	alpha-amino acid catabolic process	BP	40.7325	0.759673	0.0822855	0.084402
Trimmed*:	A go term is trimmed if it has both immediate parent and child and not different in no. of genes

## Sheet: S2b
Table S2-b: GO terms significantly increasing GFBLUP prediction accuracy for PLA
goid	gblup_mean	gblup_stdev	gfblup_mean	gfblup_stdev	LR	P_wilcox(unadj)	genes_number	markers_number	Time	P_wilcox(adj)	LRT	goterm	ontology	gain	Gf_vs_Gr	h2f	h2(GBLUP)	Trimmed
GO:0000911	0.089275	0.153269	0.2092	0.129406	33.7936	4.20809e-07	204	1465	T14_6	0.00959575	3.064e-09	cytokinesis by cell plate formation	BP	134.332	0.810572	0.148774	0.0663002
GO:0002682	0.082025	0.136279	0.180975	0.130607	38.1545	2.24528e-06	424	1994	T14_1	0.0325855	3.26802e-10	regulation of immune system process	BP	120.634	0.870934	0.162521	0.0756184
GO:0002682	0.0883	0.137534	0.188488	0.129239	38.7109	1.11661e-06	424	1994	T14_2	0.0169749	2.45723e-10	regulation of immune system process	BP	113.463	0.870934	0.164234	0.0779457
GO:0002682	0.0798125	0.147019	0.183213	0.133527	60.1501	2.42193e-06	424	1994	T14_3	0.0356645	4.39456e-15	regulation of immune system process	BP	129.554	0.870934	0.150398	0.0602277
GO:0002682	0.083925	0.147553	0.190612	0.132785	61.2785	2.09912e-06	424	1994	T14_4	0.0450508	2.4773e-15	regulation of immune system process	BP	127.122	0.870934	0.158798	0.0686283
GO:0002682	0.0981125	0.138153	0.219913	0.1363	55.264	7.44563e-08	424	1994	T14_8	0.00209273	5.26909e-14	regulation of immune system process	BP	124.143	0.870934	0.215481	0.0965422
GO:0002682	0.0850375	0.136908	0.201387	0.137486	42.3212	2.9618e-07	424	1994	T15_1	0.00450256	3.87246e-11	regulation of immune system process	BP	136.822	0.870934	0.198545	0.0878628
GO:0004185	0.089275	0.153269	0.20735	0.142299	8.82797	1.39619e-06	55	269	T14_6	0.0242571	0.00148324	serine-type carboxypeptidase activity	MF	132.26	0.560255	0.100552	0.0663002
GO:0004185	0.0756875	0.139578	0.193575	0.150087	9.00896	1.56032e-06	55	269	T15_8	0.0334871	0.0013433	serine-type carboxypeptidase activity	MF	155.756	0.560255	0.0941755	0.0560824
GO:0006612	0.082025	0.136279	0.179812	0.133106	22.6658	3.95111e-06	374	1672	T14_1	0.0455077	9.63852e-07	protein targeting to membrane	BP	119.217	0.850983	0.156148	0.0756184
GO:0006612	0.0883	0.137534	0.187762	0.131599	25.2862	2.3813e-06	374	1672	T14_2	0.0334161	2.47111e-07	protein targeting to membrane	BP	112.642	0.850983	0.157441	0.0779457
GO:0006612	0.0981125	0.138153	0.2181	0.134634	38.0743	8.03023e-08	374	1672	T14_8	0.00209273	3.40505e-10	protein targeting to membrane	BP	122.296	0.850983	0.202709	0.0965422
GO:0006612	0.0850375	0.136908	0.20665	0.136885	31.1541	5.33389e-08	374	1672	T15_1	0.00121629	1.19168e-08	protein targeting to membrane	BP	143.01	0.850983	0.191542	0.0878628
GO:0006778	0.082025	0.136279	0.190225	0.135919	21.3416	2.32212e-06	219	1030	T14_1	0.0325855	1.92153e-06	porphyrin-containing compound metabolic process	BP	131.911	0.784346	0.117824	0.0756184
GO:0006778	0.0850375	0.136908	0.1877	0.133323	17.3645	4.6536e-06	219	1030	T15_1	0.0466436	1.54264e-05	porphyrin-containing compound metabolic process	BP	120.726	0.784346	0.125608	0.0878628
GO:0008219	0.0981125	0.138153	0.20765	0.133108	34.7411	3.39203e-07	496	2414	T14_8	0.00538079	1.88301e-09	cell death	BP	111.645	0.885807	0.210668	0.0965422
GO:0008219	0.0850375	0.136908	0.1899	0.132258	26.0912	1.04204e-06	496	2414	T15_1	0.0122642	1.62832e-07	cell death	BP	123.313	0.885807	0.190433	0.0878628
GO:0008238	0.0798125	0.147019	0.1856	0.13901	4.31006	1.80291e-06	72	360	T14_3	0.0308643	0.0189438	exopeptidase activity	MF	132.545	0.622793	0.0896558	0.0602277
GO:0008238	0.083925	0.147553	0.1976	0.136419	5.08688	4.13278e-07	72	360	T14_4	0.0137077	0.0120538	exopeptidase activity	MF	135.448	0.622793	0.0997697	0.0686283
GO:0008238	0.089275	0.153269	0.232937	0.140074	18.5307	8.04894e-09	72	360	T14_6	0.00102976	8.35941e-06	exopeptidase activity	MF	160.921	0.622793	0.113233	0.0663002
GO:0008238	0.10155	0.139783	0.2481	0.142063	6.46947	1.17862e-09	72	360	T14_7	0.00014334	0.00548716	exopeptidase activity	MF	144.313	0.622793	0.13489	0.111246
GO:0008238	0.084675	0.143037	0.20745	0.140813	4.72053	1.11643e-07	72	360	T15_2	0.00792602	0.0149023	exopeptidase activity	MF	144.996	0.622793	0.103723	0.0678713
GO:0008238	0.087675	0.151325	0.207975	0.145595	4.96771	5.16483e-07	72	360	T15_6	0.0171308	0.0129124	exopeptidase activity	MF	137.211	0.622793	0.096804	0.0579603
GO:0008238	0.0756875	0.139578	0.215775	0.145021	17.4492	7.27274e-09	72	360	T15_8	0.00125033	1.47544e-05	exopeptidase activity	MF	185.087	0.622793	0.103639	0.0560824
GO:0008238	0.072175	0.139845	0.200112	0.146842	16.5405	7.58676e-08	72	360	T16_1	0.00276803	2.3811e-05	exopeptidase activity	MF	177.26	0.622793	0.0936709	0.0499816
GO:0008238	0.0809375	0.144169	0.193788	0.143139	13.7255	1.249e-06	72	360	T16_2	0.041427	0.000105779	exopeptidase activity	MF	139.429	0.622793	0.0912514	0.055318
GO:0008757	0.131612	0.142639	0.268838	0.133216	5.23813	1.90088e-08	87	468	T18_5	0.00693538	0.0110485	S-adenosylmethionine-dependent methyltransferase activity	MF	104.264	0.643722	0.164525	0.100906
GO:0009063	0.0798125	0.147019	0.19825	0.159346	42.2976	1.92946e-06	161	848	T14_3	0.0308643	3.91938e-11	cellular amino acid catabolic process	BP	148.395	0.761248	0.111698	0.0602277
GO:0009535	0.082025	0.136279	0.181125	0.13764	9.92744	4.54095e-06	322	1139	T14_1	0.0487284	0.000814163	chloroplast thylakoid membrane	CC	120.817	0.814021	0.135596	0.0756184
GO:0009626	0.082025	0.136279	0.195437	0.13002	36.2041	1.39588e-07	400	1852	T14_1	0.00363777	8.8848e-10	plant-type hypersensitive response	BP	138.266	0.865368	0.176505	0.0756184
GO:0009626	0.0883	0.137534	0.205687	0.12616	37.886	4.61895e-08	400	1852	T14_2	0.00168522	3.75011e-10	plant-type hypersensitive response	BP	132.942	0.865368	0.179436	0.0779457
GO:0009626	0.0798125	0.147019	0.196975	0.130319	56.2267	2.42572e-07	400	1852	T14_3	0.00956049	3.22897e-14	plant-type hypersensitive response	BP	146.797	0.865368	0.162894	0.0602277
GO:0009626	0.083925	0.147553	0.202	0.130858	57.2903	2.8309e-07	400	1852	T14_4	0.0129107	1.88005e-14	plant-type hypersensitive response	BP	140.691	0.865368	0.170845	0.0686283
GO:0009626	0.0981125	0.138153	0.23205	0.13243	44.7197	2.65389e-09	400	1852	T14_8	0.000166303	1.13678e-11	plant-type hypersensitive response	BP	136.514	0.865368	0.227221	0.0965422
GO:0009626	0.0850375	0.136908	0.21645	0.133797	36.8383	4.59304e-09	400	1852	T15_1	0.000270752	6.41725e-10	plant-type hypersensitive response	BP	154.535	0.865368	0.210666	0.0878628
GO:0009626	0.084675	0.143037	0.191713	0.128841	41.5531	8.83488e-07	400	1852	T15_2	0.0214894	5.73572e-11	plant-type hypersensitive response	BP	126.41	0.865368	0.169973	0.0678713
GO:0009626	0.0893875	0.149384	0.209	0.131199	69.5928	2.11444e-07	400	1852	T15_4	0.00857169	3.64513e-17	plant-type hypersensitive response	BP	133.813	0.865368	0.179776	0.0643373
GO:0009696	0.082025	0.136279	0.183487	0.137795	20.0237	4.84702e-06	222	1055	T14_1	0.0491232	3.82447e-06	salicylic acid metabolic process	BP	123.697	0.79586	0.139891	0.0756184
GO:0009697	0.082025	0.136279	0.207588	0.133571	25.8781	2.38548e-08	209	1010	T14_1	0.000791219	1.81833e-07	salicylic acid biosynthetic process	BP	153.078	0.787927	0.155134	0.0756184
GO:0009697	0.0883	0.137534	0.194763	0.135618	11.7666	1.06008e-06	209	1010	T14_2	0.0168162	0.000301513	salicylic acid biosynthetic process	BP	120.569	0.787927	0.147012	0.0779457
GO:0009697	0.101788	0.149298	0.212212	0.132609	24.7818	1.04197e-06	209	1010	T14_5	0.0253441	3.20998e-07	salicylic acid biosynthetic process	BP	108.486	0.787927	0.162287	0.0878099
GO:0009697	0.089275	0.153269	0.209987	0.125573	39.8669	4.02398e-07	209	1010	T14_6	0.00959575	1.35939e-10	salicylic acid biosynthetic process	BP	135.214	0.787927	0.161504	0.0663002
GO:0009697	0.0981125	0.138153	0.201475	0.12963	5.97126	1.78763e-06	209	1010	T14_8	0.0226856	0.00727045	salicylic acid biosynthetic process	BP	105.351	0.787927	0.16818	0.0965422
GO:0009697	0.0850375	0.136908	0.1995	0.136205	4.27803	2.63233e-07	209	1010	T15_1	0.00417567	0.0193041	salicylic acid biosynthetic process	BP	134.602	0.787927	0.170721	0.0878628
GO:0009697	0.087675	0.151325	0.2105	0.135009	34.3033	1.22537e-07	209	1010	T15_6	0.0063868	2.35786e-09	salicylic acid biosynthetic process	BP	140.091	0.787927	0.167737	0.0579603
GO:0009753	0.082025	0.136279	0.210275	0.143546	60.6917	7.65146e-09	474	2070	T14_1	0.000310182	3.33749e-15	response to jasmonic acid	BP	156.355	0.880773	0.218179	0.0756184
GO:0009753	0.0883	0.137534	0.20925	0.144128	57.8589	3.19754e-08	474	2070	T14_2	0.00130054	1.40803e-14	response to jasmonic acid	BP	136.976	0.880773	0.213841	0.0779457
GO:0009753	0.0798125	0.147019	0.203962	0.143812	74.7033	7.10028e-08	474	2070	T14_3	0.00518107	2.73525e-18	response to jasmonic acid	BP	155.552	0.880773	0.204154	0.0602277
GO:0009753	0.083925	0.147553	0.2093	0.145163	78.053	5.38606e-08	474	2070	T14_4	0.00327517	5.01571e-19	response to jasmonic acid	BP	149.389	0.880773	0.215021	0.0686283
GO:0009753	0.101788	0.149298	0.2167	0.146023	67.8725	6.85495e-07	474	2070	T14_5	0.0208175	8.72084e-17	response to jasmonic acid	BP	112.895	0.880773	0.222438	0.0878099
GO:0009753	0.089275	0.153269	0.207012	0.146747	77.0757	6.91523e-07	474	2070	T14_6	0.0143914	8.22649e-19	response to jasmonic acid	BP	131.882	0.880773	0.212879	0.0663002
GO:0009753	0.10155	0.139783	0.2168	0.143412	32.5098	2.46965e-07	474	2070	T14_7	0.00901053	5.92959e-09	response to jasmonic acid	BP	113.491	0.880773	0.237108	0.111246
GO:0009753	0.0981125	0.138153	0.227963	0.146213	66.467	2.18375e-08	474	2070	T14_8	0.000796741	1.77903e-16	response to jasmonic acid	BP	132.348	0.880773	0.234582	0.0965422
GO:0009753	0.0850375	0.136908	0.211638	0.145391	47.5278	2.14109e-08	474	2070	T15_1	0.000520784	2.71151e-12	response to jasmonic acid	BP	148.875	0.880773	0.231278	0.0878628
GO:0009753	0.084675	0.143037	0.197937	0.140965	63.082	5.2114e-07	474	2070	T15_2	0.014626	9.91364e-16	response to jasmonic acid	BP	133.761	0.880773	0.203361	0.0678713
GO:0009753	0.0778625	0.149821	0.191337	0.146004	79.9129	1.49504e-06	474	2070	T15_3	0.0495878	1.95642e-19	response to jasmonic acid	BP	145.738	0.880773	0.192639	0.0502138
GO:0009753	0.0893875	0.149384	0.213225	0.141316	92.312	1.54599e-07	474	2070	T15_4	0.00780505	3.70178e-22	response to jasmonic acid	BP	138.54	0.880773	0.213613	0.0643373
GO:0009753	0.085925	0.151173	0.199988	0.149665	80.7241	9.80609e-07	474	2070	T15_5	0.0351668	1.29768e-19	response to jasmonic acid	BP	132.747	0.880773	0.206463	0.0605907
GO:0009753	0.087675	0.151325	0.2053	0.152149	81.1718	1.14555e-06	474	2070	T15_6	0.0278637	1.03462e-19	response to jasmonic acid	BP	134.16	0.880773	0.210259	0.0579603
GO:0009753	0.0886	0.140474	0.209338	0.146321	43.2599	2.11452e-07	474	2070	T15_7	0.00947823	2.39658e-11	response to jasmonic acid	BP	136.273	0.880773	0.220089	0.0849078
GO:0009753	0.0756875	0.139578	0.198013	0.143153	70.3045	1.40906e-07	474	2070	T15_8	0.00428412	2.54109e-17	response to jasmonic acid	BP	161.618	0.880773	0.203811	0.0560824
GO:0009753	0.072175	0.139845	0.188463	0.144262	71.2235	4.81065e-07	474	2070	T16_1	0.0135013	1.59482e-17	response to jasmonic acid	BP	161.119	0.880773	0.190069	0.0499816
GO:0009753	0.0809375	0.144169	0.19945	0.143303	77.0154	2.90891e-07	474	2070	T16_2	0.0195428	8.48137e-19	response to jasmonic acid	BP	146.425	0.880773	0.199151	0.055318
GO:0009755	0.082025	0.136279	0.200625	0.143593	54.3382	1.75836e-07	772	3448	T14_1	0.00420095	8.43931e-14	hormone-mediated signaling pathway	BP	144.59	0.91786	0.263707	0.0756184
GO:0009755	0.0883	0.137534	0.198725	0.140767	46.7254	4.64246e-07	772	3448	T14_2	0.0120986	4.08321e-12	hormone-mediated signaling pathway	BP	125.057	0.91786	0.249512	0.0779457
GO:0009862	0.082025	0.136279	0.18355	0.13833	32.3183	3.37785e-06	251	1097	T14_1	0.0424969	6.54373e-09	systemic acquired resistance, salicylic acid mediated signaling pathway	BP	123.773	0.801833	0.157669	0.0756184
GO:0009862	0.0850375	0.136908	0.185663	0.139277	34.4343	4.28787e-06	251	1097	T15_1	0.0460126	2.20444e-09	systemic acquired resistance, salicylic acid mediated signaling pathway	BP	118.33	0.801833	0.163746	0.0878628
GO:0009867	0.082025	0.136279	0.21955	0.140724	32.5577	8.64564e-10	286	1207	T14_1	5.25727e-05	5.78537e-09	jasmonic acid mediated signaling pathway	BP	167.662	0.825773	0.188006	0.0756184
GO:0009867	0.0883	0.137534	0.2226	0.139735	29.9161	1.63741e-09	286	1207	T14_2	0.000199137	2.25571e-08	jasmonic acid mediated signaling pathway	BP	152.095	0.825773	0.186027	0.0779457
GO:0009867	0.0798125	0.147019	0.208825	0.1397	38.1494	2.14159e-08	286	1207	T14_3	0.0019534	3.27652e-10	jasmonic acid mediated signaling pathway	BP	161.644	0.825773	0.16927	0.0602277
GO:0009867	0.083925	0.147553	0.214175	0.138724	39.6757	1.95887e-08	286	1207	T14_4	0.00142939	1.49914e-10	jasmonic acid mediated signaling pathway	BP	155.198	0.825773	0.175328	0.0686283
GO:0009867	0.101788	0.149298	0.217163	0.13889	24.4004	4.20809e-07	286	1207	T14_5	0.0163103	3.91272e-07	jasmonic acid mediated signaling pathway	BP	113.349	0.825773	0.1797	0.0878099
GO:0009867	0.089275	0.153269	0.21335	0.139611	37.2454	1.6649e-07	286	1207	T14_6	0.00759297	5.20807e-10	jasmonic acid mediated signaling pathway	BP	138.981	0.825773	0.178546	0.0663002
GO:0009867	0.10155	0.139783	0.230412	0.134574	6.32989	1.02527e-08	286	1207	T14_7	0.000623449	0.00593599	jasmonic acid mediated signaling pathway	BP	126.896	0.825773	0.208953	0.111246
GO:0009867	0.0981125	0.138153	0.239863	0.140051	31.1919	9.83604e-10	286	1207	T14_8	0.000144934	1.1687e-08	jasmonic acid mediated signaling pathway	BP	144.477	0.825773	0.2078	0.0965422
GO:0009867	0.0850375	0.136908	0.217062	0.143155	23.037	1.59159e-08	286	1207	T15_1	0.000446685	7.94573e-07	jasmonic acid mediated signaling pathway	BP	155.255	0.825773	0.19568	0.0878628
GO:0009867	0.084675	0.143037	0.200637	0.138209	30.5337	2.1724e-07	286	1207	T15_2	0.00792602	1.64059e-08	jasmonic acid mediated signaling pathway	BP	136.95	0.825773	0.166708	0.0678713
GO:0009867	0.0778625	0.149821	0.193288	0.139266	42.0452	6.55914e-07	286	1207	T15_3	0.02659	4.45931e-11	jasmonic acid mediated signaling pathway	BP	148.242	0.825773	0.154399	0.0502138
GO:0009867	0.0893875	0.149384	0.227488	0.134674	50.1747	4.1021e-09	286	1207	T15_4	0.000748325	7.03258e-13	jasmonic acid mediated signaling pathway	BP	154.496	0.825773	0.184615	0.0643373
GO:0009867	0.085925	0.151173	0.20265	0.142108	38.4409	5.2121e-07	286	1207	T15_5	0.0244072	2.82181e-10	jasmonic acid mediated signaling pathway	BP	135.845	0.825773	0.164101	0.0605907
GO:0009867	0.087675	0.151325	0.208475	0.14357	41.287	2.72941e-07	286	1207	T15_6	0.00995824	6.57211e-11	jasmonic acid mediated signaling pathway	BP	137.782	0.825773	0.171702	0.0579603
GO:0009867	0.0886	0.140474	0.220675	0.138237	19.7812	1.0256e-08	286	1207	T15_7	0.000636092	4.34174e-06	jasmonic acid mediated signaling pathway	BP	149.069	0.825773	0.190927	0.0849078
GO:0009867	0.0756875	0.139578	0.204863	0.139722	38.551	1.37079e-08	286	1207	T15_8	0.00125033	2.66711e-10	jasmonic acid mediated signaling pathway	BP	170.669	0.825773	0.170725	0.0560824
GO:0009867	0.072175	0.139845	0.197112	0.139977	41.4926	4.8454e-08	286	1207	T16_1	0.00272752	5.91584e-11	jasmonic acid mediated signaling pathway	BP	173.104	0.825773	0.161606	0.0499816
GO:0009867	0.0809375	0.144169	0.19565	0.139313	35.054	5.02952e-07	286	1207	T16_2	0.0224798	1.60344e-09	jasmonic acid mediated signaling pathway	BP	141.73	0.825773	0.157481	0.055318
GO:0010310	0.082025	0.136279	0.224738	0.129583	39.1852	8.55095e-10	186	805	T14_1	5.25727e-05	1.92723e-10	regulation of hydrogen peroxide metabolic process	BP	173.987	0.75319	0.163984	0.0756184
GO:0010310	0.0883	0.137534	0.214087	0.132482	32.0611	7.16815e-08	186	805	T14_2	0.00217942	7.46982e-09	regulation of hydrogen peroxide metabolic process	BP	142.455	0.75319	0.15514	0.0779457
GO:0010310	0.0798125	0.147019	0.191312	0.132167	33.6552	1.60069e-06	186	805	T14_3	0.0308643	3.28988e-09	regulation of hydrogen peroxide metabolic process	BP	139.702	0.75319	0.139821	0.0602277
GO:0010310	0.083925	0.147553	0.195075	0.129734	31.872	1.56015e-06	186	805	T14_4	0.0368123	8.23377e-09	regulation of hydrogen peroxide metabolic process	BP	132.44	0.75319	0.143202	0.0686283
GO:0010310	0.089275	0.153269	0.202437	0.125768	28.488	1.7577e-06	186	805	T14_6	0.0291499	4.71407e-08	regulation of hydrogen peroxide metabolic process	BP	126.757	0.75319	0.149525	0.0663002
GO:0010310	0.10155	0.139783	0.211462	0.122829	4.33152	8.75727e-07	186	805	T14_7	0.0228221	0.0187064	regulation of hydrogen peroxide metabolic process	BP	108.235	0.75319	0.170426	0.111246
GO:0010310	0.0981125	0.138153	0.214138	0.132687	25.7849	5.25848e-07	186	805	T14_8	0.00767423	1.90833e-07	regulation of hydrogen peroxide metabolic process	BP	118.257	0.75319	0.170655	0.0965422
GO:0010310	0.0850375	0.136908	0.215337	0.130008	29.8949	1.81008e-08	186	805	T15_1	0.00047172	2.28055e-08	regulation of hydrogen peroxide metabolic process	BP	153.227	0.75319	0.17122	0.0878628
GO:0010321	0.084675	0.143037	0.2065	0.138399	7.15591	5.16651e-07	4	11	T15_2	0.014626	0.00373586	regulation of vegetative phase change	BP	143.874	0.209089	0.0372193	0.0678713
GO:0010321	0.072175	0.139845	0.194788	0.137227	3.86603	5.90079e-07	4	11	T16_1	0.0143527	0.0246364	regulation of vegetative phase change	BP	169.882	0.209089	0.0357955	0.0499816
GO:0010321	0.0809375	0.144169	0.206712	0.136148	4.40064	3.21383e-07	4	11	T16_2	0.0195428	0.0179627	regulation of vegetative phase change	BP	155.398	0.209089	0.0389982	0.055318
GO:0010363	0.0883	0.137534	0.186125	0.12963	25.2498	2.76815e-06	371	1702	T14_2	0.03607	2.51823e-07	regulation of plant-type hypersensitive response	BP	110.787	0.852325	0.153462	0.0779457
GO:0010363	0.0981125	0.138153	0.211925	0.133415	32.8466	2.46985e-07	371	1702	T14_8	0.00409603	4.98639e-09	regulation of plant-type hypersensitive response	BP	116.002	0.852325	0.1963	0.0965422
GO:0010363	0.0850375	0.136908	0.197137	0.135725	26.655	4.5189e-07	371	1702	T15_1	0.00610862	1.21607e-07	regulation of plant-type hypersensitive response	BP	131.824	0.852325	0.181609	0.0878628
GO:0012501	0.0798125	0.147019	0.182375	0.13409	59.3741	3.60962e-06	448	2091	T14_3	0.0470347	6.51872e-15	programmed cell death	BP	128.504	0.875084	0.15102	0.0602277
GO:0012501	0.0981125	0.138153	0.218425	0.135719	46.9708	8.02883e-08	448	2091	T14_8	0.00209273	3.60255e-12	programmed cell death	BP	122.627	0.875084	0.214978	0.0965422
GO:0012501	0.0850375	0.136908	0.200887	0.134466	38.5284	2.09459e-07	448	2091	T15_1	0.00360406	2.69818e-10	programmed cell death	BP	136.234	0.875084	0.19496	0.0878628
GO:0016045	0.082025	0.136279	0.192525	0.150524	22.5199	1.75724e-06	16	62	T14_1	0.0267138	1.03992e-06	detection of bacterium	BP	134.715	0.328017	0.0412947	0.0756184
GO:0016045	0.0883	0.137534	0.19415	0.148689	16.1306	3.43443e-06	16	62	T14_2	0.0391624	2.95611e-05	detection of bacterium	BP	119.875	0.328017	0.0440317	0.0779457
GO:0016045	0.084675	0.143037	0.193525	0.149732	14.8935	2.13515e-06	16	62	T15_2	0.0432783	5.68783e-05	detection of bacterium	BP	128.55	0.328017	0.0452538	0.0678713
GO:0016045	0.072175	0.139845	0.186138	0.150614	20.5713	1.16605e-06	16	62	T16_1	0.0250255	2.8726e-06	detection of bacterium	BP	157.897	0.328017	0.0419389	0.0499816
GO:0016053	0.082025	0.136279	0.191153	0.132494	113.592	1.38831e-06	1023	4828	T14_1	0.0241203	8.00462e-27	organic acid biosynthetic process	BP	133.042	0.934929	0.258717	0.0756184	yes
GO:0031347	0.082025	0.136279	0.190175	0.119757	65.9416	2.83079e-07	543	2697	T14_1	0.00607537	2.32247e-16	regulation of defense response	BP	131.85	0.892377	0.202997	0.0756184
GO:0031347	0.0883	0.137534	0.182613	0.118828	57.6321	3.43483e-06	543	2697	T14_2	0.0391624	1.58013e-14	regulation of defense response	BP	106.809	0.892377	0.187989	0.0779457
GO:0031347	0.0981125	0.138153	0.214575	0.130109	84.9873	2.42523e-07	543	2697	T14_8	0.00409603	1.50147e-20	regulation of defense response	BP	118.703	0.892377	0.235417	0.0965422
GO:0031347	0.0850375	0.136908	0.197425	0.129094	66.0993	2.1732e-07	543	2697	T15_1	0.00360406	2.14385e-16	regulation of defense response	BP	132.162	0.892377	0.215579	0.0878628
GO:0031347	0.0886	0.140474	0.192538	0.127331	59.5866	2.38142e-06	543	2697	T15_7	0.0434431	5.85155e-15	regulation of defense response	BP	117.311	0.892377	0.219951	0.0849078
GO:0031348	0.0850375	0.136908	0.192912	0.13063	22.2611	3.74547e-07	277	1293	T15_1	0.00546613	1.1899e-06	negative regulation of defense response	BP	126.856	0.826828	0.165092	0.0878628
GO:0031348	0.0893875	0.149384	0.195062	0.129775	35.434	1.02387e-06	277	1293	T15_4	0.0339599	1.31921e-09	negative regulation of defense response	BP	118.221	0.826828	0.160747	0.0643373
GO:0031348	0.0886	0.140474	0.20055	0.124002	17.6365	2.33806e-07	277	1293	T15_7	0.00947823	1.33705e-05	negative regulation of defense response	BP	126.354	0.826828	0.174994	0.0849078
GO:0032506	0.089275	0.153269	0.2092	0.129406	33.7936	4.20809e-07	204	1465	T14_6	0.00959575	3.064e-09	cytokinetic process	BP	134.332	0.810572	0.148774	0.0663002	yes
GO:0033013	0.082025	0.136279	0.189037	0.136401	20.5544	3.03327e-06	220	1032	T14_1	0.0395246	2.89807e-06	tetrapyrrole metabolic process	BP	130.463	0.785007	0.116706	0.0756184
GO:0034050	0.082025	0.136279	0.194225	0.130047	35.5398	1.84227e-07	401	1854	T14_1	0.00420095	1.24945e-09	host programmed cell death induced by symbiont	BP	136.788	0.865545	0.175397	0.0756184
GO:0034050	0.0883	0.137534	0.2046	0.126052	37.2469	5.54133e-08	401	1854	T14_2	0.00183796	5.20405e-10	host programmed cell death induced by symbiont	BP	131.71	0.865545	0.178345	0.0779457
GO:0034050	0.0798125	0.147019	0.195713	0.130654	55.638	2.70532e-07	401	1854	T14_3	0.00956049	4.35626e-14	host programmed cell death induced by symbiont	BP	145.215	0.865545	0.161987	0.0602277
GO:0034050	0.083925	0.147553	0.20105	0.130763	56.7231	3.6131e-07	401	1854	T14_4	0.0131824	2.50849e-14	host programmed cell death induced by symbiont	BP	139.559	0.865545	0.170019	0.0686283
GO:0034050	0.0981125	0.138153	0.231175	0.131983	44.0989	3.23206e-09	401	1854	T14_8	0.000166303	1.56095e-11	host programmed cell death induced by symbiont	BP	135.622	0.865545	0.226221	0.0965422
GO:0034050	0.0850375	0.136908	0.215537	0.133448	36.284	6.43727e-09	401	1854	T15_1	0.000270752	8.52801e-10	host programmed cell death induced by symbiont	BP	153.462	0.865545	0.209546	0.0878628
GO:0034050	0.084675	0.143037	0.190713	0.128619	40.9647	1.01515e-06	401	1854	T15_2	0.0231485	7.75017e-11	host programmed cell death induced by symbiont	BP	125.229	0.865545	0.168863	0.0678713
GO:0034050	0.0893875	0.149384	0.207975	0.130896	68.8888	2.5844e-07	401	1854	T15_4	0.00942918	5.20861e-17	host programmed cell death induced by symbiont	BP	132.667	0.865545	0.178713	0.0643373
GO:0044434	0.082025	0.136279	0.228288	0.13472	101.428	4.56677e-10	1211	5658	T14_1	5.25727e-05	3.70458e-24	chloroplast part	CC	178.315	0.938284	0.319227	0.0756184
GO:0044434	0.0883	0.137534	0.225438	0.136512	113.96	4.3627e-09	1211	5658	T14_2	0.000354775	6.64782e-27	chloroplast part	CC	155.309	0.938284	0.303198	0.0779457
GO:0044434	0.0798125	0.147019	0.213708	0.13154	134.16	1.07312e-06	1211	5658	T14_3	0.0261018	2.52089e-31	chloroplast part	CC	167.763	0.938284	0.225056	0.0602277
GO:0044434	0.083925	0.147553	0.220268	0.147907	133.643	3.46644e-07	1211	5658	T14_4	0.0131824	3.27019e-31	chloroplast part	CC	162.458	0.938284	0.229704	0.0686283
GO:0044434	0.101788	0.149298	0.230375	0.13325	132.317	1.38782e-07	1211	5658	T14_5	0.0084391	6.37661e-31	chloroplast part	CC	126.329	0.938284	0.302361	0.0878099
GO:0044434	0.089275	0.153269	0.238403	0.131125	135.999	2.73759e-09	1211	5658	T14_6	0.00099881	9.9794e-32	chloroplast part	CC	167.043	0.938284	0.186416	0.0663002
GO:0044434	0.10155	0.139783	0.268238	0.138091	111.163	1.04796e-11	1211	5658	T14_7	3.82349e-06	2.72563e-26	chloroplast part	CC	164.143	0.938284	0.384434	0.111246
GO:0044434	0.0981125	0.138153	0.243312	0.139709	104.15	1.19173e-09	1211	5658	T14_8	0.000144934	9.37939e-25	chloroplast part	CC	147.993	0.938284	0.332309	0.0965422
GO:0044434	0.0850375	0.136908	0.223562	0.136587	86.0798	1.56962e-09	1211	5658	T15_1	0.000143169	8.64092e-21	chloroplast part	CC	162.899	0.938284	0.318135	0.0878628
GO:0044434	0.084675	0.143037	0.205575	0.140268	115.695	3.42322e-07	1211	5658	T15_2	0.0113542	2.77205e-27	chloroplast part	CC	142.781	0.938284	0.269166	0.0678713
GO:0044434	0.087675	0.151325	0.2122	0.142118	126.564	6.73454e-07	1211	5658	T15_6	0.0189007	1.15687e-29	chloroplast part	CC	142.03	0.938284	0.264706	0.0579603
GO:0044434	0.0886	0.140474	0.234788	0.138198	93.1059	1.45765e-09	1211	5658	T15_7	0.000531823	2.47853e-22	chloroplast part	CC	164.997	0.938284	0.31595	0.0849078
GO:0044434	0.0756875	0.139578	0.20405	0.136335	111.117	9.25142e-08	1211	5658	T15_8	0.00306853	2.78873e-26	chloroplast part	CC	169.595	0.938284	0.269548	0.0560824
GO:0044434	0.072175	0.139845	0.1991	0.138465	118.77	1.92932e-07	1211	5658	T16_1	0.00586595	5.88117e-28	chloroplast part	CC	175.857	0.938284	0.262919	0.0499816
GO:0044435	0.082025	0.136279	0.219525	0.133066	96.5238	1.7629e-09	1245	5777	T14_1	8.03991e-05	4.40878e-23	plastid part	CC	167.632	0.938983	0.302747	0.0756184
GO:0044435	0.0883	0.137534	0.217319	0.134347	109.778	3.20814e-08	1245	5777	T14_2	0.00130054	5.48135e-26	plastid part	CC	146.115	0.938983	0.287766	0.0779457
GO:0044435	0.0798125	0.147019	0.208271	0.134915	132.572	2.44378e-06	1245	5777	T14_3	0.0356645	5.60806e-31	plastid part	CC	160.95	0.938983	0.223629	0.0602277
GO:0044435	0.101788	0.149298	0.223422	0.13307	128.27	4.4704e-07	1245	5777	T14_5	0.0163103	4.89863e-30	plastid part	CC	119.498	0.938983	0.289066	0.0878099
GO:0044435	0.089275	0.153269	0.231319	0.1356	135.044	1.60866e-08	1245	5777	T14_6	0.00117384	1.61439e-31	plastid part	CC	159.109	0.938983	0.190397	0.0663002
GO:0044435	0.10155	0.139783	0.258537	0.137466	103.357	7.03531e-11	1245	5777	T14_7	1.28342e-05	1.39918e-24	plastid part	CC	154.591	0.938983	0.367864	0.111246
GO:0044435	0.0981125	0.138153	0.2349	0.138198	98.8387	3.62366e-09	1245	5777	T14_8	0.000166303	1.36965e-23	plastid part	CC	139.419	0.938983	0.315593	0.0965422
GO:0044435	0.0850375	0.136908	0.214863	0.134384	82.1013	8.29636e-09	1245	5777	T15_1	0.000275175	6.46447e-20	plastid part	CC	152.668	0.938983	0.298921	0.0878628
GO:0044435	0.084675	0.143037	0.199813	0.138392	111.953	5.74595e-07	1245	5777	T15_2	0.0149743	1.82947e-26	plastid part	CC	135.976	0.938983	0.255439	0.0678713
GO:0044435	0.087675	0.151325	0.20435	0.139378	123.355	1.10695e-06	1245	5777	T15_6	0.0278637	5.83011e-29	plastid part	CC	133.077	0.938983	0.255377	0.0579603
GO:0044435	0.0886	0.140474	0.2273	0.137552	87.4665	5.35704e-09	1245	5777	T15_7	0.000636092	4.28608e-21	plastid part	CC	156.546	0.938983	0.302476	0.0849078
GO:0044435	0.0756875	0.139578	0.199425	0.135668	107.14	2.25374e-07	1245	5777	T15_8	0.00587341	2.07435e-25	plastid part	CC	163.485	0.938983	0.257762	0.0560824
GO:0044435	0.072175	0.139845	0.192075	0.13659	114.615	5.40024e-07	1245	5777	T16_1	0.0140734	4.77744e-27	plastid part	CC	166.124	0.938983	0.249996	0.0499816
GO:0045088	0.082025	0.136279	0.17895	0.13128	38.6522	2.9831e-06	419	1969	T14_1	0.0395246	2.53233e-10	regulation of innate immune response	BP	118.165	0.868534	0.160269	0.0756184
GO:0045088	0.0883	0.137534	0.186112	0.129654	38.1485	1.89687e-06	419	1969	T14_2	0.0276828	3.27794e-10	regulation of innate immune response	BP	110.773	0.868534	0.162128	0.0779457
GO:0045088	0.0798125	0.147019	0.181062	0.134038	59.1959	3.03352e-06	419	1969	T14_3	0.0425685	7.13642e-15	regulation of innate immune response	BP	126.86	0.868534	0.149339	0.0602277
GO:0045088	0.0981125	0.138153	0.217775	0.136403	53.7153	1.2369e-07	419	1969	T14_8	0.00298302	1.15877e-13	regulation of innate immune response	BP	121.965	0.868534	0.211621	0.0965422
GO:0045088	0.0850375	0.136908	0.198725	0.137443	40.6891	5.44782e-07	419	1969	T15_1	0.0070987	8.92378e-11	regulation of innate immune response	BP	133.691	0.868534	0.195027	0.0878628
GO:0046189	0.082025	0.136279	0.2046	0.138733	26.5409	3.62771e-08	221	1079	T14_1	0.00110298	1.29007e-07	phenol-containing compound biosynthetic process	BP	149.436	0.79529	0.157399	0.0756184
GO:0046189	0.0883	0.137534	0.194538	0.139891	13.0283	5.25798e-07	221	1079	T14_2	0.0127892	0.000153409	phenol-containing compound biosynthetic process	BP	120.314	0.79529	0.148964	0.0779457
GO:0046189	0.0798125	0.147019	0.184688	0.145379	23.4043	1.75786e-06	221	1079	T14_3	0.0308643	6.56409e-07	phenol-containing compound biosynthetic process	BP	131.402	0.79529	0.137951	0.0602277
GO:0046189	0.083925	0.147553	0.192213	0.142819	24.0751	1.61435e-06	221	1079	T14_4	0.0368123	4.63252e-07	phenol-containing compound biosynthetic process	BP	129.029	0.79529	0.146985	0.0686283
GO:0046189	0.101788	0.149298	0.213025	0.13896	27.8327	7.41752e-07	221	1079	T14_5	0.0208175	6.61364e-08	phenol-containing compound biosynthetic process	BP	109.284	0.79529	0.166305	0.0878099
GO:0046189	0.089275	0.153269	0.210237	0.131213	45.2657	2.00095e-07	221	1079	T14_6	0.00811162	8.6016e-12	phenol-containing compound biosynthetic process	BP	135.494	0.79529	0.165591	0.0663002
GO:0046189	0.0981125	0.138153	0.211425	0.137953	12.9321	2.05717e-07	221	1079	T14_8	0.00375279	0.000161497	phenol-containing compound biosynthetic process	BP	115.492	0.79529	0.179129	0.0965422
GO:0046189	0.0850375	0.136908	0.204675	0.144427	9.76498	5.81288e-08	221	1079	T15_1	0.00124755	0.000889339	phenol-containing compound biosynthetic process	BP	140.688	0.79529	0.177014	0.0878628
GO:0046189	0.085925	0.151173	0.194062	0.146615	29.4153	1.06026e-06	221	1079	T15_5	0.0351668	2.92069e-08	phenol-containing compound biosynthetic process	BP	125.851	0.79529	0.154257	0.0605907
GO:0046189	0.087675	0.151325	0.210425	0.141911	39.0615	1.20276e-07	221	1079	T15_6	0.0063868	2.05335e-10	phenol-containing compound biosynthetic process	BP	140.006	0.79529	0.171063	0.0579603
GO:0046189	0.0756875	0.139578	0.179	0.140974	17.1051	2.44198e-06	221	1079	T15_8	0.0494975	1.76839e-05	phenol-containing compound biosynthetic process	BP	136.499	0.79529	0.151128	0.0560824
GO:0046394	0.082025	0.136279	0.191167	0.1325	113.592	1.38828e-06	1023	4828	T14_1	0.0241203	8.00462e-27	carboxylic acid biosynthetic process	BP	133.059	0.934929	0.258717	0.0756184
GO:0050776	0.082025	0.136279	0.177625	0.13103	37.2424	4.69126e-06	421	1981	T14_1	0.048903	5.21602e-10	regulation of immune response	BP	116.55	0.869468	0.160187	0.0756184
GO:0050776	0.0883	0.137534	0.18475	0.129323	36.6839	2.48334e-06	421	1981	T14_2	0.0335573	6.94626e-10	regulation of immune response	BP	109.23	0.869468	0.162061	0.0779457
GO:0050776	0.0981125	0.138153	0.21615	0.13677	52.4082	1.66503e-07	421	1981	T14_8	0.0032267	2.25419e-13	regulation of immune response	BP	120.308	0.869468	0.211152	0.0965422
GO:0050776	0.0850375	0.136908	0.19825	0.137815	40.2743	6.00579e-07	421	1981	T15_1	0.00755591	1.10349e-10	regulation of immune response	BP	133.132	0.869468	0.195781	0.0878628
GO:0051186	0.082025	0.136279	0.194833	0.139201	96.547	1.24195e-06	798	3685	T14_1	0.0238488	4.35745e-23	cofactor metabolic process	BP	137.529	0.91819	0.205073	0.0756184
GO:0051186	0.10155	0.139783	0.216925	0.142873	74.2987	3.84691e-07	798	3685	T14_7	0.0127595	3.35731e-18	cofactor metabolic process	BP	113.614	0.91819	0.230591	0.111246
GO:0051188	0.082025	0.136279	0.218037	0.1425	38.1561	1.6233e-08	348	1551	T14_1	0.000592261	3.26527e-10	cofactor biosynthetic process	BP	165.818	0.843003	0.182835	0.0756184
GO:0051188	0.0883	0.137534	0.2287	0.143169	56.0561	7.80811e-09	348	1551	T14_2	0.00040697	3.52157e-14	cofactor biosynthetic process	BP	159.003	0.843003	0.188833	0.0779457
GO:0051188	0.0798125	0.147019	0.225075	0.148562	88.7202	1.06771e-08	348	1551	T14_3	0.00194777	2.27396e-21	cofactor biosynthetic process	BP	182.005	0.843003	0.187145	0.0602277
GO:0051188	0.083925	0.147553	0.229925	0.147667	81.3314	1.68919e-08	348	1551	T14_4	0.00142939	9.5435e-20	cofactor biosynthetic process	BP	173.965	0.843003	0.192468	0.0686283
GO:0051188	0.101788	0.149298	0.236838	0.15034	69.221	2.11448e-07	348	1551	T14_5	0.011021	4.40136e-17	cofactor biosynthetic process	BP	132.678	0.843003	0.195097	0.0878099
GO:0051188	0.089275	0.153269	0.218037	0.152597	62.659	9.14745e-07	348	1551	T14_6	0.0175655	1.22887e-15	cofactor biosynthetic process	BP	144.231	0.843003	0.175914	0.0663002
GO:0051188	0.10155	0.139783	0.219675	0.149025	6.26373	1.67033e-06	348	1551	T14_7	0.0358482	0.00616174	cofactor biosynthetic process	BP	116.322	0.843003	0.192789	0.111246
GO:0051188	0.0981125	0.138153	0.246363	0.139343	46.9065	1.83896e-09	348	1551	T14_8	0.000166303	3.72282e-12	cofactor biosynthetic process	BP	151.102	0.843003	0.209062	0.0965422
GO:0051188	0.0850375	0.136908	0.23735	0.137329	50.2918	7.3593e-10	348	1551	T15_1	0.000134252	6.62508e-13	cofactor biosynthetic process	BP	179.112	0.843003	0.20343	0.0878628
GO:0051188	0.084675	0.143037	0.220062	0.145202	70.5223	6.33525e-08	348	1551	T15_2	0.00770472	2.27542e-17	cofactor biosynthetic process	BP	159.891	0.843003	0.18307	0.0678713
GO:0051188	0.0778625	0.149821	0.211775	0.148871	101.29	1.79244e-07	348	1551	T15_3	0.0129782	3.97258e-24	cofactor biosynthetic process	BP	171.986	0.843003	0.173069	0.0502138
GO:0051188	0.085925	0.151173	0.215087	0.151441	85.5964	5.35173e-07	348	1551	T15_5	0.0244072	1.10338e-20	cofactor biosynthetic process	BP	150.32	0.843003	0.175665	0.0605907
GO:0051188	0.0886	0.140474	0.208063	0.146784	19.691	1.99569e-06	348	1551	T15_7	0.0383224	4.55155e-06	cofactor biosynthetic process	BP	134.834	0.843003	0.175526	0.0849078
GO:0051188	0.0756875	0.139578	0.207363	0.142638	59.0823	8.82518e-08	348	1551	T15_8	0.00306853	7.56052e-15	cofactor biosynthetic process	BP	173.972	0.843003	0.168198	0.0560824
GO:0051188	0.072175	0.139845	0.207338	0.142133	73.7639	4.66286e-08	348	1551	T16_1	0.00272752	4.402e-18	cofactor biosynthetic process	BP	187.271	0.843003	0.169137	0.0499816
GO:0051188	0.0809375	0.144169	0.20255	0.14423	79.8695	1.08771e-06	348	1551	T16_2	0.0396851	1.99985e-19	cofactor biosynthetic process	BP	150.255	0.843003	0.161323	0.055318
GO:0051749	0.087675	0.151325	0.218825	0.132302	3.85328	6.64232e-08	1	11	T15_6	0.00605863	0.0248245	indole acetic acid carboxyl methyltransferase activity	MF	149.587	0.116139	0.0878424	0.0579603
GO:0070008	0.089275	0.153269	0.213462	0.148622	10.4473	7.10005e-07	56	279	T14_6	0.0143914	0.000614139	serine-type exopeptidase activity	MF	139.107	0.567673	0.103703	0.0663002
GO:0070008	0.0756875	0.139578	0.198725	0.15572	8.27866	4.13343e-07	56	279	T15_8	0.0100539	0.00200569	serine-type exopeptidase activity	MF	162.56	0.567673	0.0973151	0.0560824
GO:0071395	0.082025	0.136279	0.21955	0.140724	32.5577	8.64564e-10	286	1207	T14_1	5.25727e-05	5.78537e-09	cellular response to jasmonic acid stimulus	BP	167.662	0.825773	0.188006	0.0756184	yes
GO:0071395	0.0883	0.137534	0.2226	0.139735	29.9161	1.63741e-09	286	1207	T14_2	0.000199137	2.25571e-08	cellular response to jasmonic acid stimulus	BP	152.095	0.825773	0.186027	0.0779457	yes
GO:0071395	0.0798125	0.147019	0.208825	0.1397	38.1494	2.14159e-08	286	1207	T14_3	0.0019534	3.27652e-10	cellular response to jasmonic acid stimulus	BP	161.644	0.825773	0.16927	0.0602277	yes
GO:0071395	0.083925	0.147553	0.214175	0.138724	39.6757	1.95887e-08	286	1207	T14_4	0.00142939	1.49914e-10	cellular response to jasmonic acid stimulus	BP	155.198	0.825773	0.175328	0.0686283	yes
GO:0071395	0.101788	0.149298	0.217163	0.13889	24.4004	4.20809e-07	286	1207	T14_5	0.0163103	3.91272e-07	cellular response to jasmonic acid stimulus	BP	113.349	0.825773	0.1797	0.0878099	yes
GO:0071395	0.089275	0.153269	0.21335	0.139611	37.2454	1.6649e-07	286	1207	T14_6	0.00759297	5.20807e-10	cellular response to jasmonic acid stimulus	BP	138.981	0.825773	0.178546	0.0663002	yes
GO:0071395	0.10155	0.139783	0.230412	0.134574	6.32989	1.02527e-08	286	1207	T14_7	0.000623449	0.00593599	cellular response to jasmonic acid stimulus	BP	126.896	0.825773	0.208953	0.111246	yes
GO:0071395	0.0981125	0.138153	0.239863	0.140051	31.1919	9.83604e-10	286	1207	T14_8	0.000144934	1.1687e-08	cellular response to jasmonic acid stimulus	BP	144.477	0.825773	0.2078	0.0965422	yes
GO:0071395	0.0850375	0.136908	0.217062	0.143155	23.037	1.59159e-08	286	1207	T15_1	0.000446685	7.94573e-07	cellular response to jasmonic acid stimulus	BP	155.255	0.825773	0.19568	0.0878628	yes
GO:0071395	0.084675	0.143037	0.200637	0.138209	30.5337	2.1724e-07	286	1207	T15_2	0.00792602	1.64059e-08	cellular response to jasmonic acid stimulus	BP	136.95	0.825773	0.166708	0.0678713	yes
GO:0071395	0.0778625	0.149821	0.193288	0.139266	42.0452	6.55914e-07	286	1207	T15_3	0.02659	4.45931e-11	cellular response to jasmonic acid stimulus	BP	148.242	0.825773	0.154399	0.0502138	yes
GO:0071395	0.0893875	0.149384	0.227488	0.134674	50.1747	4.1021e-09	286	1207	T15_4	0.000748325	7.03258e-13	cellular response to jasmonic acid stimulus	BP	154.496	0.825773	0.184615	0.0643373	yes
GO:0071395	0.085925	0.151173	0.20265	0.142108	38.4409	5.2121e-07	286	1207	T15_5	0.0244072	2.82181e-10	cellular response to jasmonic acid stimulus	BP	135.845	0.825773	0.164101	0.0605907	yes
GO:0071395	0.087675	0.151325	0.208475	0.14357	41.287	2.72941e-07	286	1207	T15_6	0.00995824	6.57211e-11	cellular response to jasmonic acid stimulus	BP	137.782	0.825773	0.171702	0.0579603	yes
GO:0071395	0.0886	0.140474	0.220675	0.138237	19.7812	1.0256e-08	286	1207	T15_7	0.000636092	4.34174e-06	cellular response to jasmonic acid stimulus	BP	149.069	0.825773	0.190927	0.0849078	yes
GO:0071395	0.0756875	0.139578	0.204863	0.139722	38.551	1.37079e-08	286	1207	T15_8	0.00125033	2.66711e-10	cellular response to jasmonic acid stimulus	BP	170.669	0.825773	0.170725	0.0560824	yes
GO:0071395	0.072175	0.139845	0.197112	0.139977	41.4926	4.8454e-08	286	1207	T16_1	0.00272752	5.91584e-11	cellular response to jasmonic acid stimulus	BP	173.104	0.825773	0.161606	0.0499816	yes
GO:0071395	0.0809375	0.144169	0.19565	0.139313	35.054	5.02952e-07	286	1207	T16_2	0.0224798	1.60344e-09	cellular response to jasmonic acid stimulus	BP	141.73	0.825773	0.157481	0.055318	yes
GO:0071458	0.0883	0.137534	0.201288	0.126977	14.6498	8.02696e-07	5	21	T14_2	0.0154139	6.47229e-05	integral component of cytoplasmic side of endoplasmic reticulum membrane	CC	127.959	0.203216	0.0419703	0.0779457
GO:0071458	0.0798125	0.147019	0.193662	0.132845	21.4762	1.94567e-06	5	21	T14_3	0.0308643	1.7912e-06	integral component of cytoplasmic side of endoplasmic reticulum membrane	CC	142.647	0.203216	0.0372869	0.0602277
GO:0071782	0.0883	0.137534	0.201288	0.126977	14.6498	8.02696e-07	6	21	T14_2	0.0154139	6.47229e-05	endoplasmic reticulum tubular network	CC	127.959	0.203216	0.0419703	0.0779457
GO:0071782	0.0798125	0.147019	0.193662	0.132845	21.4762	1.94567e-06	6	21	T14_3	0.0308643	1.7912e-06	endoplasmic reticulum tubular network	CC	142.647	0.203216	0.0372869	0.0602277
GO:0071786	0.0883	0.137534	0.201288	0.126977	14.6498	8.02696e-07	5	21	T14_2	0.0154139	6.47229e-05	endoplasmic reticulum tubular network organization	BP	127.959	0.203216	0.0419703	0.0779457
GO:0071786	0.0798125	0.147019	0.193662	0.132845	21.4762	1.94567e-06	5	21	T14_3	0.0308643	1.7912e-06	endoplasmic reticulum tubular network organization	BP	142.647	0.203216	0.0372869	0.0602277
GO:0072330	0.082025	0.136279	0.23875	0.144586	120.232	1.60166e-10	581	2827	T14_1	2.92182e-05	2.81369e-28	monocarboxylic acid biosynthetic process	BP	191.07	0.900272	0.253297	0.0756184
GO:0072330	0.0883	0.137534	0.240344	0.139583	120.628	4.86193e-09	581	2827	T14_2	0.000354775	2.30485e-28	monocarboxylic acid biosynthetic process	BP	172.19	0.900272	0.24198	0.0779457
GO:0072330	0.0798125	0.147019	0.237187	0.1449	123.349	1.06242e-07	581	2827	T14_3	0.00553746	5.84777e-29	monocarboxylic acid biosynthetic process	BP	197.181	0.900272	0.398768	0.0602277
GO:0072330	0.083925	0.147553	0.246938	0.143473	124.783	2.3657e-09	581	2827	T14_4	0.000863126	2.83866e-29	monocarboxylic acid biosynthetic process	BP	194.236	0.900272	0.396288	0.0686283
GO:0072330	0.101788	0.149298	0.2625	0.134963	129.395	1.1106e-08	581	2827	T14_5	0.00405201	2.77933e-30	monocarboxylic acid biosynthetic process	BP	157.89	0.900272	0.433211	0.0878099
GO:0072330	0.089275	0.153269	0.239984	0.146052	132.18	1.40395e-08	581	2827	T14_6	0.00117384	6.83408e-31	monocarboxylic acid biosynthetic process	BP	168.815	0.900272	0.118828	0.0663002
GO:0072330	0.10155	0.139783	0.2442	0.143301	83.7858	3.73781e-09	581	2827	T14_7	0.000340935	2.75703e-20	monocarboxylic acid biosynthetic process	BP	140.473	0.900272	0.276803	0.111246
GO:0072330	0.0981125	0.138153	0.24035	0.144676	96.081	4.10231e-09	581	2827	T14_8	0.000166303	5.51379e-23	monocarboxylic acid biosynthetic process	BP	144.974	0.900272	0.247552	0.0965422
GO:0072330	0.0850375	0.136908	0.231813	0.149041	93.6546	1.10596e-09	581	2827	T15_1	0.000134504	1.87844e-22	monocarboxylic acid biosynthetic process	BP	172.6	0.900272	0.252599	0.0878628
GO:0072330	0.084675	0.143037	0.217612	0.15005	107.659	4.07518e-08	581	2827	T15_2	0.00743415	1.59651e-25	monocarboxylic acid biosynthetic process	BP	156.997	0.900272	0.223296	0.0678713
GO:0072330	0.0778625	0.149821	0.2125	0.147882	129.858	3.69802e-07	581	2827	T15_3	0.0192746	2.20085e-30	monocarboxylic acid biosynthetic process	BP	172.917	0.900272	0.135081	0.0502138
GO:0072330	0.0893875	0.149384	0.225844	0.14081	127.587	1.07729e-07	581	2827	T15_4	0.00780505	6.90947e-30	monocarboxylic acid biosynthetic process	BP	152.657	0.900272	0.169749	0.0643373
GO:0072330	0.085925	0.151173	0.230109	0.151331	133.449	1.10197e-07	581	2827	T15_5	0.00804104	3.60524e-31	monocarboxylic acid biosynthetic process	BP	167.803	0.900272	0.145897	0.0605907
GO:0072330	0.087675	0.151325	0.225847	0.155627	132.909	1.12901e-07	581	2827	T15_6	0.0063868	4.73183e-31	monocarboxylic acid biosynthetic process	BP	157.596	0.900272	0.163128	0.0579603
GO:0072330	0.0886	0.140474	0.231775	0.149406	84.2059	7.05418e-09	581	2827	T15_7	0.000636092	2.22919e-20	monocarboxylic acid biosynthetic process	BP	161.597	0.900272	0.26892	0.0849078
GO:0072330	0.0756875	0.139578	0.209125	0.147371	102.855	3.52453e-08	581	2827	T15_8	0.00189006	1.80326e-24	monocarboxylic acid biosynthetic process	BP	176.301	0.900272	0.227498	0.0560824
GO:0072330	0.072175	0.139845	0.202775	0.15021	108.449	1.47613e-07	581	2827	T16_1	0.00489604	1.07148e-25	monocarboxylic acid biosynthetic process	BP	180.949	0.900272	0.220804	0.0499816
GO:0072657	0.0981125	0.138153	0.213575	0.135619	38.767	1.68034e-07	377	1685	T14_8	0.0032267	2.3877e-10	protein localization to membrane	BP	117.684	0.851365	0.199776	0.0965422	yes
GO:0072657	0.0850375	0.136908	0.201288	0.137876	31.5135	1.72712e-07	377	1685	T15_1	0.00331652	9.90291e-09	protein localization to membrane	BP	136.704	0.851365	0.18777	0.0878628	yes
GO:0080134	0.082025	0.136279	0.182487	0.114861	63.08	1.00644e-06	571	2832	T14_1	0.0204	9.92421e-16	regulation of response to stress	BP	122.478	0.89658	0.195788	0.0756184
GO:0080134	0.0981125	0.138153	0.2099	0.127232	83.1538	3.71138e-07	571	2832	T14_8	0.00564207	3.79559e-20	regulation of response to stress	BP	113.938	0.89658	0.233607	0.0965422
GO:0080134	0.0850375	0.136908	0.190625	0.12611	62.7154	6.27541e-07	571	2832	T15_1	0.00763194	1.19423e-15	regulation of response to stress	BP	124.166	0.89658	0.214012	0.0878628
GO:0080135	0.0981125	0.138153	0.214287	0.131846	41.0461	1.30816e-07	385	1762	T14_8	0.00298302	7.43416e-11	regulation of cellular response to stress	BP	118.41	0.855391	0.199515	0.0965422
GO:0080135	0.0850375	0.136908	0.197112	0.134061	30.9479	4.52056e-07	385	1762	T15_1	0.00610862	1.32526e-08	regulation of cellular response to stress	BP	131.795	0.855391	0.183176	0.0878628
GO:0090150	0.0981125	0.138153	0.213575	0.135619	38.767	1.68034e-07	377	1685	T14_8	0.0032267	2.3877e-10	establishment of protein localization to membrane	BP	117.684	0.851365	0.199776	0.0965422
GO:0090150	0.0850375	0.136908	0.201288	0.137876	31.5135	1.72712e-07	377	1685	T15_1	0.00331652	9.90291e-09	establishment of protein localization to membrane	BP	136.704	0.851365	0.18777	0.0878628
GO:0098543	0.082025	0.136279	0.192525	0.150524	22.5199	1.75724e-06	16	62	T14_1	0.0267138	1.03992e-06	detection of other organism	BP	134.715	0.328017	0.0412947	0.0756184	yes
GO:0098543	0.0883	0.137534	0.19415	0.148689	16.1306	3.43443e-06	16	62	T14_2	0.0391624	2.95611e-05	detection of other organism	BP	119.875	0.328017	0.0440317	0.0779457	yes
GO:0098543	0.084675	0.143037	0.193525	0.149732	14.8935	2.13515e-06	16	62	T15_2	0.0432783	5.68783e-05	detection of other organism	BP	128.55	0.328017	0.0452538	0.0678713	yes
GO:0098543	0.072175	0.139845	0.186138	0.150614	20.5713	1.16605e-06	16	62	T16_1	0.0250255	2.8726e-06	detection of other organism	BP	157.897	0.328017	0.0419389	0.0499816	yes
GO:0098554	0.0883	0.137534	0.201288	0.126977	14.6498	8.02696e-07	5	21	T14_2	0.0154139	6.47229e-05	cytoplasmic side of endoplasmic reticulum membrane	CC	127.959	0.203216	0.0419703	0.0779457	yes
GO:0098554	0.0798125	0.147019	0.193662	0.132845	21.4762	1.94567e-06	5	21	T14_3	0.0308643	1.7912e-06	cytoplasmic side of endoplasmic reticulum membrane	CC	142.647	0.203216	0.0372869	0.0602277	yes
GO:1902410	0.089275	0.153269	0.2092	0.129406	33.7936	4.20809e-07	204	1465	T14_6	0.00959575	3.064e-09	mitotic cytokinetic process	BP	134.332	0.810572	0.148774	0.0663002	yes
GO:1903047	0.0798125	0.147019	0.191362	0.147763	36.9914	3.21486e-06	249	1819	T14_3	0.0434423	5.93262e-10	mitotic cell cycle process	BP	139.765	0.835445	0.135098	0.0602277
GO:1903047	0.089275	0.153269	0.205875	0.135682	31.6778	1.06005e-06	249	1819	T14_6	0.0193379	9.09973e-09	mitotic cell cycle process	BP	130.608	0.835445	0.155919	0.0663002
GO:2000377	0.082025	0.136279	0.237088	0.126908	57.9634	7.79212e-11	205	902	T14_1	2.84296e-05	1.33517e-14	regulation of reactive oxygen species metabolic process	BP	189.043	0.772725	0.178191	0.0756184
GO:2000377	0.0883	0.137534	0.23325	0.126759	48.7154	6.19106e-10	205	902	T14_2	0.000199137	1.47967e-12	regulation of reactive oxygen species metabolic process	BP	164.156	0.772725	0.17512	0.0779457
GO:2000377	0.0798125	0.147019	0.214963	0.126687	49.3147	6.18049e-09	205	902	T14_3	0.00194777	1.09009e-12	regulation of reactive oxygen species metabolic process	BP	169.334	0.772725	0.160943	0.0602277
GO:2000377	0.083925	0.147553	0.220062	0.125055	50.5481	5.63783e-09	205	902	T14_4	0.00102848	5.81394e-13	regulation of reactive oxygen species metabolic process	BP	162.213	0.772725	0.166993	0.0686283
GO:2000377	0.101788	0.149298	0.224013	0.128701	36.4757	1.37056e-07	205	902	T14_5	0.0084391	7.72905e-10	regulation of reactive oxygen species metabolic process	BP	120.079	0.772725	0.171184	0.0878099
GO:2000377	0.089275	0.153269	0.2308	0.127829	53.4011	8.4673e-09	205	902	T14_6	0.00102976	1.35973e-13	regulation of reactive oxygen species metabolic process	BP	158.527	0.772725	0.176314	0.0663002
GO:2000377	0.10155	0.139783	0.235712	0.126126	25.8888	1.25271e-08	205	902	T14_7	0.000652931	1.80835e-07	regulation of reactive oxygen species metabolic process	BP	132.115	0.772725	0.196274	0.111246
GO:2000377	0.0981125	0.138153	0.23735	0.131359	46.6107	3.89537e-09	205	902	T14_8	0.000166303	4.3292e-12	regulation of reactive oxygen species metabolic process	BP	141.916	0.772725	0.192709	0.0965422
GO:2000377	0.0850375	0.136908	0.235525	0.125976	47.1756	2.116e-10	205	902	T15_1	7.72021e-05	3.24517e-12	regulation of reactive oxygen species metabolic process	BP	176.966	0.772725	0.193181	0.0878628
GO:2000377	0.084675	0.143037	0.212875	0.120612	47.3706	1.44095e-08	205	902	T15_2	0.00525731	2.93789e-12	regulation of reactive oxygen species metabolic process	BP	151.402	0.772725	0.165791	0.0678713
GO:2000377	0.0778625	0.149821	0.199738	0.124201	53.5356	1.37024e-07	205	902	T15_3	0.0129782	1.26977e-13	regulation of reactive oxygen species metabolic process	BP	156.526	0.772725	0.152779	0.0502138
GO:2000377	0.0893875	0.149384	0.217825	0.122159	47.0688	2.03761e-08	205	902	T15_4	0.00247807	3.42696e-12	regulation of reactive oxygen species metabolic process	BP	143.686	0.772725	0.164864	0.0643373
GO:2000377	0.085925	0.151173	0.201875	0.125728	47.7624	6.67578e-07	205	902	T15_5	0.0270629	2.40565e-12	regulation of reactive oxygen species metabolic process	BP	134.943	0.772725	0.155868	0.0605907
GO:2000377	0.087675	0.151325	0.211875	0.126664	50.8212	1.4625e-07	205	902	T15_6	0.00666991	5.05867e-13	regulation of reactive oxygen species metabolic process	BP	141.66	0.772725	0.164767	0.0579603
GO:2000377	0.0886	0.140474	0.218488	0.122926	37.0485	1.95957e-08	205	902	T15_7	0.00102136	5.7614e-10	regulation of reactive oxygen species metabolic process	BP	146.6	0.772725	0.180454	0.0849078
GO:2000377	0.0756875	0.139578	0.20465	0.121628	51.2762	2.27129e-08	205	902	T15_8	0.00165736	4.01205e-13	regulation of reactive oxygen species metabolic process	BP	170.388	0.772725	0.164031	0.0560824
GO:2000377	0.072175	0.139845	0.197025	0.121457	52.6232	5.23302e-08	205	902	T16_1	0.00272752	2.0204e-13	regulation of reactive oxygen species metabolic process	BP	172.982	0.772725	0.154488	0.0499816
GO:2000377	0.0809375	0.144169	0.195075	0.12211	39.4998	5.54525e-07	205	902	T16_2	0.0224798	1.6405e-10	regulation of reactive oxygen species metabolic process	BP	141.019	0.772725	0.15217	0.055318
Trimmed*:	A go term is trimmed if it has both immediate parent and child and not different in no. of genes
