# Supplementary material for: Prior Biological Knowledge Improves Genomic Prediction of Growth-Related Traits in Arabidopsis thaliana
Source: Front Genet. 2021 Jan 20;11:609117. doi: 10.3389/fgene.2020.609117 (PMC7855462; doi:10.3389/fgene.2020.609117)
Supplement: Supplementary Table 3a — Informative COEX improving GFBLUP prediction accuracy for ΦPSII. [file Table_3.XLSX]

## Sheet: S3a
Table S3a: Informative COEX improving GFBLUP prediction accuracy for Phi-PSII
cluster_sr_no	clusterid	gblup_mean	gblup_stdev	gfblup_mean	gfblup_stdev	LR	P_Wilcox(unadj)	genes_number	markers_number	Time	P_wilcox(adj)	LRT	gain	Gf_vs_Gr	h2f	h2(GBLUP)
1	AT1G26960	0.164788	0.152284	0.228937	0.148088	19.5232	0.0134823	239	1115	L1_1	1	4.96925e-06	38.9289	0.80133	0.118243	0.0933354
1	AT1G26960	0.208813	0.143245	0.266663	0.137588	7.84723	0.0224256	239	1115	L1_2	1	0.00254493	27.7043	0.80133	0.13434	0.122758
1	AT1G26960	0.191275	0.136806	0.257962	0.147149	3.42418	0.00285742	239	1115	L2_1	1	0.032124	34.8647	0.80133	0.127504	0.109432
1	AT1G26960	0.14095	0.146668	0.221775	0.154918	29.7088	0.00167172	239	1115	L2_2	1	2.51028e-08	57.343	0.80133	0.112477	0.084402
1	AT1G26960	0.175425	0.132206	0.2444	0.148626	7.44468	0.00341036	239	1115	L2_3	1	0.00318122	39.3188	0.80133	0.115488	0.110957
2	AT1G76090	0.164788	0.152284	0.21495	0.13186	16.7251	0.0405963	206	920	L1_1	1	2.16033e-05	30.4407	0.785729	0.10876	0.0933354
2	AT1G76090	0.208813	0.143245	0.2538	0.132413	2.83369	0.0404315	206	920	L1_2	1	0.0461529	21.5444	0.785729	0.129267	0.122758
2	AT1G76090	0.191275	0.136806	0.246087	0.135018	6.41541	0.00973535	206	920	L2_1	1	0.00565672	28.6564	0.785729	0.108039	0.109432
2	AT1G76090	0.14095	0.146668	0.2155	0.138086	39.9743	0.00177165	206	920	L2_2	1	1.28664e-10	52.8911	0.785729	0.108546	0.084402
3	AT4G23630	0.164788	0.152284	0.225513	0.143098	80.2962	0.0194933	500	2755	L1_1	1	1.61144e-19	36.8505	0.896454	0.162859	0.0933354
4	AT4G39150	0.164788	0.152284	0.23275	0.141507	17.0164	0.00328182	57	307	L1_1	1	1.85288e-05	41.2425	0.591893	0.0766099	0.0933354
5	AT1G28170	0.208813	0.143245	0.269813	0.152486	42.5936	0.00701764	199	870	L1_2	1	3.36896e-11	29.2128	0.791862	0.143081	0.122758
5	AT1G28170	0.191275	0.136806	0.252075	0.141522	43.9156	0.00494917	199	870	L2_1	1	1.7142e-11	31.7867	0.791862	0.13413	0.109432
5	AT1G28170	0.14095	0.146668	0.205888	0.158206	67.265	0.00368208	199	870	L2_2	1	1.1868e-16	46.0713	0.791862	0.15737	0.084402
5	AT1G28170	0.175425	0.132206	0.2549	0.147537	35.7743	0.000553074	199	870	L2_3	1	1.10777e-09	45.3043	0.791862	0.14588	0.110957
6	AT1G50610	0.208813	0.143245	0.257213	0.147062	56.6856	0.0378371	414	2257	L1_2	1	2.5568e-14	23.1787	0.879898	0.168697	0.122758
7	AT1G54955	0.208813	0.143245	0.2588	0.137929	32.2836	0.0238708	152	680	L1_2	1	6.66175e-09	23.9389	0.755151	0.124704	0.122758
8	AT1G78960	0.208813	0.143245	0.265638	0.157798	4.05457	0.022226	260	1378	L1_2	1	0.022026	27.2134	0.826363	0.150377	0.122758
8	AT1G78960	0.14095	0.146668	0.222362	0.165208	40.504	0.00303748	260	1378	L2_2	1	9.81053e-11	57.7598	0.826363	0.145714	0.084402
8	AT1G78960	0.175425	0.132206	0.2473	0.145236	16.6946	0.00220474	260	1378	L2_3	1	2.19524e-05	40.9719	0.826363	0.155015	0.110957
9	AT2G32370	0.208813	0.143245	0.27255	0.142865	20.3569	0.00324585	146	664	L1_2	1	3.21298e-06	30.5238	0.749671	0.141797	0.122758
9	AT2G32370	0.191275	0.136806	0.24395	0.138001	13.9235	0.0093557	146	664	L2_1	1	9.52011e-05	27.5389	0.749671	0.11626	0.109432
9	AT2G32370	0.14095	0.146668	0.192612	0.152762	25.6385	0.0171361	146	664	L2_2	1	2.05867e-07	36.6531	0.749671	0.0978796	0.084402
9	AT2G32370	0.175425	0.132206	0.24075	0.143642	6.66178	0.00298731	146	664	L2_3	1	0.00492513	37.2381	0.749671	0.125154	0.110957
10	AT2G33350	0.208813	0.143245	0.253412	0.144857	34.9352	0.0451502	451	2558	L1_2	1	1.70427e-09	21.3589	0.890607	0.165309	0.122758
11	AT4G28150	0.208813	0.143245	0.281	0.128574	54.2103	0.00181343	449	2573	L1_2	1	9.00684e-14	34.5705	0.886691	0.188325	0.122758
12	AT5G45980	0.208813	0.143245	0.257337	0.149064	7.44761	0.0226274	166	727	L1_2	1	0.00317604	23.2386	0.77093	0.125912	0.122758
12	AT5G45980	0.191275	0.136806	0.251775	0.142553	20.3702	0.00352477	166	727	L2_1	1	3.19077e-06	31.6299	0.77093	0.123885	0.109432
12	AT5G45980	0.14095	0.146668	0.192263	0.155333	35.1557	0.0239775	166	727	L2_2	1	1.52181e-09	36.4048	0.77093	0.0971711	0.084402
13	AT2G02020	0.214025	0.146048	0.265987	0.168223	68.4534	0.0226277	418	2208	L1_3	1	6.49564e-17	24.2787	0.8716	0.180039	0.13475
13	AT2G02020	0.191275	0.136806	0.233513	0.151788	79.0709	0.0493336	418	2208	L2_1	1	2.99609e-19	22.0821	0.8716	0.161028	0.109432
13	AT2G02020	0.175425	0.132206	0.22795	0.151373	79.1627	0.00997865	418	2208	L2_3	1	2.85997e-19	29.9416	0.8716	0.160762	0.110957
14	AT3G19980	0.214025	0.146048	0.27155	0.130226	25.1233	0.0081734	542	3418	L1_3	1	2.68892e-07	26.8777	0.89877	0.203227	0.13475
14	AT3G19980	0.14095	0.146668	0.209575	0.140384	50.1648	0.00663179	542	3418	L2_2	1	7.068e-13	48.6875	0.89877	0.166186	0.084402
15	AT1G22480	0.191275	0.136806	0.252213	0.145071	4.17709	0.00527338	80	375	L2_1	1	0.0204869	31.8586	0.622555	0.0875184	0.109432
15	AT1G22480	0.14095	0.146668	0.203137	0.14668	3.69647	0.00813186	80	375	L2_2	1	0.0272638	44.1203	0.622555	0.0676678	0.084402
16	AT1G50650	0.191275	0.136806	0.243838	0.146879	38.3591	0.0111161	256	1192	L2_1	1	2.94267e-10	27.4801	0.824379	0.151615	0.109432
16	AT1G50650	0.14095	0.146668	0.1822	0.153514	48.6406	0.0414431	256	1192	L2_2	1	1.53719e-12	29.2657	0.824379	0.118086	0.084402
17	AT1G54460	0.191275	0.136806	0.261556	0.140469	57.7661	0.0031753	341	1803	L2_1	1	1.47603e-14	36.7432	0.858478	0.335244	0.109432
17	AT1G54460	0.175425	0.132206	0.22535	0.1343	66.1564	0.0258485	341	1803	L2_3	1	2.08258e-16	28.4595	0.858478	0.142498	0.110957
18	AT1G55210	0.191275	0.136806	0.243725	0.137401	3.95448	0.0166658	101	505	L2_1	1	0.0233734	27.4213	0.668754	0.0958273	0.109432
19	AT1G60030	0.191275	0.136806	0.2469	0.151377	6.66647	0.0112795	239	1082	L2_1	1	0.00491217	29.0812	0.8118	0.119278	0.109432
20	AT2G26710	0.191275	0.136806	0.241363	0.134681	8.28709	0.0236605	199	1274	L2_1	1	0.00199639	26.1861	0.806543	0.110394	0.109432
21	AT2G29450	0.191275	0.136806	0.260613	0.131	23.2778	0.0022943	122	734	L2_1	1	7.01036e-07	36.2502	0.71736	0.128423	0.109432
21	AT2G29450	0.14095	0.146668	0.266175	0.130916	81.3196	2.07591e-07	122	734	L2_2	0.0154684	9.60082e-20	88.8436	0.71736	0.142936	0.084402
21	AT2G29450	0.175425	0.132206	0.2658	0.133806	17.455	3.01874e-05	122	734	L2_3	1	1.47092e-05	51.5177	0.71736	0.143225	0.110957
22	AT2G30770	0.191275	0.136806	0.246413	0.122279	19.0029	0.0187915	215	1225	L2_1	1	6.52589e-06	28.8263	0.8096	0.127804	0.109432
22	AT2G30770	0.14095	0.146668	0.223525	0.111537	43.6711	0.000592842	215	1225	L2_2	1	1.9423e-11	58.5846	0.8096	0.118879	0.084402
23	AT2G32430	0.191275	0.136806	0.230025	0.128176	29.914	0.0473929	327	1935	L2_1	1	2.25818e-08	20.2588	0.850545	0.125995	0.109432
24	AT3G03880	0.191275	0.136806	0.256675	0.130044	37.9731	0.00352456	237	1171	L2_1	1	3.58633e-10	34.1916	0.813382	0.11633	0.109432
25	AT3G18180	0.191275	0.136806	0.250862	0.147736	24.2406	0.00384601	189	868	L2_1	1	4.25096e-07	31.1528	0.78849	0.139378	0.109432
25	AT3G18180	0.14095	0.146668	0.19215	0.157978	36.3208	0.0172964	189	868	L2_2	1	8.36826e-10	36.3249	0.78849	0.121169	0.084402
25	AT3G18180	0.175425	0.132206	0.234263	0.151482	10.2879	0.00524526	189	868	L2_3	1	0.000669537	33.54	0.78849	0.152432	0.110957
26	AT3G45130	0.191275	0.136806	0.239363	0.128833	7.72936	0.0159809	212	926	L2_1	1	0.0027165	25.1405	0.805121	0.117356	0.109432
26	AT3G45130	0.14095	0.146668	0.188075	0.139672	13.5591	0.0411011	212	926	L2_2	1	0.000115586	33.4338	0.805121	0.10603	0.084402
27	AT3G57880	0.191275	0.136806	0.27185	0.12512	54.2715	0.000334871	158	807	L2_1	1	8.7307e-14	42.1252	0.751856	0.14403	0.109432
28	AT4G29580	0.191275	0.136806	0.239425	0.131398	20.8754	0.0407669	171	832	L2_1	1	2.45075e-06	25.1732	0.781227	0.108173	0.109432
28	AT4G29580	0.175425	0.132206	0.222463	0.132238	20.4815	0.0333511	171	832	L2_3	1	3.01059e-06	26.8135	0.781227	0.105794	0.110957
29	AT4G36670	0.191275	0.136806	0.242913	0.129909	3.8137	0.0204001	357	1856	L2_1	1	0.0254175	26.9965	0.8529	0.148592	0.109432
30	AT4G39500	0.191275	0.136806	0.2385	0.130506	74.9015	0.0153212	579	2803	L2_1	1	2.47395e-18	24.6896	0.902915	0.199222	0.109432
31	AT5G26120	0.191275	0.136806	0.245	0.138662	11.9623	0.00623281	256	1157	L2_1	1	0.000271435	28.0878	0.816937	0.121106	0.109432
32	AT5G40640	0.191275	0.136806	0.255412	0.150198	78.8973	0.0091262	344	1807	L2_1	1	3.27115e-19	33.5316	0.855284	0.161751	0.109432
33	AT5G44210	0.191275	0.136806	0.230775	0.132126	48.1009	0.0446056	670	3148	L2_1	1	2.02424e-12	20.6509	0.912337	0.153126	0.109432
34	AT5G54380	0.191275	0.136806	0.241512	0.113302	10.2808	0.0318269	113	530	L2_1	1	0.000672103	26.2645	0.682061	0.097783	0.109432
34	AT5G54380	0.14095	0.146668	0.195312	0.135225	39.3364	0.0240827	113	530	L2_2	1	1.78363e-10	38.5686	0.682061	0.0866175	0.084402
35	AT1G22200	0.14095	0.146668	0.2063	0.131123	44.9498	0.00833946	535	3059	L2_2	1	1.01076e-11	46.364	0.897859	0.168789	0.084402
36	AT1G29460	0.14095	0.146668	0.194963	0.141937	26.7393	0.024406	283	1262	L2_2	1	1.16421e-07	38.3203	0.815864	0.1132	0.084402
37	AT1G73960	0.14095	0.146668	0.195925	0.150183	12.5886	0.0298425	196	1242	L2_2	1	0.000194053	39.0032	0.796358	0.10427	0.084402
38	AT2G25220	0.14095	0.146668	0.2097	0.142043	6.79306	0.00305432	58	287	L2_2	1	0.00457565	48.7762	0.600001	0.0684853	0.084402
39	AT3G24530	0.14095	0.146668	0.186	0.138946	69.9353	0.035534	793	4298	L2_2	1	3.0641e-17	31.9617	0.920297	0.164781	0.084402
40	AT3G27870	0.14095	0.146668	0.204875	0.145325	3.0246	0.00855146	162	755	L2_2	1	0.0410052	45.353	0.742503	0.0965624	0.084402
41	AT5G47540	0.14095	0.146668	0.208264	0.152909	73.2269	0.01055	408	2063	L2_2	1	5.77845e-18	47.7573	0.879948	0.209731	0.084402
41	AT5G47540	0.175425	0.132206	0.226625	0.128833	70.2102	0.0370553	408	2063	L2_3	1	2.66551e-17	29.1863	0.879948	0.152505	0.110957
42	AT5G50020	0.14095	0.146668	0.199212	0.147979	51.6001	0.0173761	329	1920	L2_2	1	3.40188e-13	41.3356	0.86489	0.12918	0.084402
43	AT4G39650	0.175425	0.132206	0.221763	0.150287	14.373	0.0217313	226	982	L2_3	1	7.49672e-05	26.4144	0.809846	0.139573	0.110957
44	AT1G31650	0.392138	0.107322	0.443713	0.0967499	21.9327	0.00111089	1906	10450	H1_1	1	1.41191e-06	13.1523	0.958892	0.627727	0.68793
44	AT1G31650	0.444225	0.110619	0.501	0.0968347	72.1589	0.00100249	1906	10450	H1_2	1	9.92742e-18	12.7807	0.958892	0.608131	0.623489
44	AT1G31650	0.41715	0.115485	0.454813	0.10564	31.3294	0.0422995	1906	10450	H1_3	1	1.0888e-08	9.02853	0.958892	0.52937	0.5635
45	AT5G42670	0.392138	0.107322	0.431963	0.099828	33.8739	0.0118976	2394	13389	H1_1	1	2.94008e-09	10.1559	0.964922	0.643715	0.68793
45	AT5G42670	0.444225	0.110619	0.487963	0.104617	81.9416	0.0103283	2394	13389	H1_2	1	7.0084e-20	9.8458	0.964922	0.615255	0.623489
46	AT5G61330	0.392138	0.107322	0.427475	0.0962139	12.393	0.0323738	2461	13895	H1_1	1	0.000215477	9.01151	0.966294	0.657968	0.68793
46	AT5G61330	0.444225	0.110619	0.486013	0.100065	48.9736	0.0138066	2461	13895	H1_2	1	1.29718e-12	9.40683	0.966294	0.620284	0.623489
46	AT5G61330	0.41715	0.115485	0.457487	0.106905	63.8114	0.0224234	2461	13895	H1_3	1	6.84588e-16	9.66978	0.966294	0.573187	0.5635
47	AT1G09830	0.444225	0.110619	0.4821	0.101241	11.0129	0.0346466	1580	8784	H1_2	1	0.000452396	8.52608	0.954432	0.593938	0.623489
48	AT1G11290	0.444225	0.110619	0.47775	0.102692	44.9182	0.0423006	2409	13322	H1_2	1	1.02717e-11	7.54685	0.96548	0.599116	0.623489
48	AT1G11290	0.41715	0.115485	0.457213	0.102899	79.4709	0.0306225	2409	13322	H1_3	1	2.44687e-19	9.60386	0.96548	0.570783	0.5635
49	AT1G48650	0.444225	0.110619	0.4764	0.101584	16.4181	0.049528	2579	14284	H1_2	1	2.53984e-05	7.24295	0.967617	0.585023	0.623489
50	AT1G49630	0.444225	0.110619	0.482575	0.10094	29.5753	0.0228298	2295	12426	H1_2	1	2.68934e-08	8.63301	0.964925	0.591588	0.623489
50	AT1G49630	0.41715	0.115485	0.452738	0.106823	45.3308	0.0453315	2295	12426	H1_3	1	8.3207e-12	8.5311	0.964925	0.546004	0.5635
51	AT1G62860	0.444225	0.110619	0.48135	0.103162	14.3833	0.0202147	1991	11085	H1_2	1	7.45605e-05	8.35725	0.961658	0.593837	0.623489
52	AT2G24120	0.444225	0.110619	0.482363	0.102951	29.1874	0.0259619	2199	12063	H1_2	1	3.28529e-08	8.58518	0.963429	0.58787	0.623489
53	AT3G10140	0.444225	0.110619	0.480438	0.0973231	36.9788	0.0298429	2346	13581	H1_2	1	5.97106e-10	8.15184	0.965626	0.594342	0.623489
54	AT3G14900	0.444225	0.110619	0.482488	0.1026	32.9372	0.0323733	1724	9911	H1_2	1	4.75932e-09	8.61332	0.955834	0.622415	0.623489
54	AT3G14900	0.41715	0.115485	0.466319	0.107943	64.7904	0.0111812	1724	9911	H1_3	1	4.1653e-16	11.787	0.955834	0.593429	0.5635
55	AT3G21060	0.444225	0.110619	0.48535	0.0992013	52.0233	0.0178654	2165	11962	H1_2	1	2.74224e-13	9.2577	0.963514	0.602279	0.623489
55	AT3G21060	0.41715	0.115485	0.456475	0.110904	60.3382	0.0356823	2165	11962	H1_3	1	3.99408e-15	9.42706	0.963514	0.563789	0.5635
56	AT3G49560	0.444225	0.110619	0.4813	0.103171	6.44648	0.0298425	2130	11325	H1_2	1	0.00555863	8.346	0.963131	0.579297	0.623489
57	AT3G49600	0.444225	0.110619	0.482712	0.0984374	47.2731	0.0236602	2424	13774	H1_2	1	3.08775e-12	8.66397	0.964038	0.602234	0.623489
58	AT3G60280	0.444225	0.110619	0.483	0.115912	6.89011	0.0361355	696	3482	H1_2	1	0.00433369	8.72868	0.912823	0.536281	0.623489
58	AT3G60280	0.41715	0.115485	0.484637	0.114467	56.3136	0.000311486	696	3482	H1_3	1	3.08927e-14	16.1782	0.912823	0.500291	0.5635
59	AT4G01570	0.444225	0.110619	0.492075	0.0966287	33.0497	0.00610453	1845	10392	H1_2	1	4.49156e-09	10.7716	0.958927	0.60263	0.623489
59	AT4G01570	0.41715	0.115485	0.457375	0.106129	24.7687	0.0299703	1845	10392	H1_3	1	3.23186e-07	9.64281	0.958927	0.541474	0.5635
60	AT4G32900	0.444225	0.110619	0.483413	0.101296	12.2695	0.0218277	2132	11292	H1_2	1	0.000230213	8.82154	0.962308	0.589561	0.623489
61	AT5G10460	0.444225	0.110619	0.480775	0.100012	14.7028	0.0364408	2291	12403	H1_2	1	6.29309e-05	8.22781	0.965153	0.590013	0.623489
61	AT5G10460	0.41715	0.115485	0.458375	0.104013	46.364	0.037577	2291	12403	H1_3	1	4.91007e-12	9.88254	0.965153	0.552783	0.5635
62	AT5G15280	0.444225	0.110619	0.480088	0.103412	61.3536	0.0405968	2237	12598	H1_2	1	2.38455e-15	8.07305	0.96402	0.614957	0.623489
63	AT5G18440	0.444225	0.110619	0.480325	0.100028	44.3296	0.0327911	2276	13047	H1_2	1	1.38744e-11	8.12651	0.963924	0.606021	0.623489
63	AT5G18440	0.41715	0.115485	0.452375	0.109245	62.7829	0.0414397	2276	13047	H1_3	1	1.15399e-15	8.4442	0.963924	0.562413	0.5635
64	AT5G26910	0.444225	0.110619	0.47955	0.102356	10.751	0.0347921	1804	10063	H1_2	1	0.000521122	7.95205	0.958166	0.588123	0.623489
65	AT1G06620	0.41715	0.115485	0.459637	0.121531	44.1476	0.0219268	1835	9463	H1_3	1	1.5226e-11	10.1852	0.956319	0.554102	0.5635
66	AT1G07060	0.41715	0.115485	0.455925	0.117559	75.8122	0.0346469	1347	7442	H1_3	1	1.55981e-18	9.29522	0.949756	0.576514	0.5635
67	AT1G08500	0.41715	0.115485	0.461	0.122182	44.755	0.0228294	1531	7821	H1_3	1	1.11646e-11	10.5118	0.951705	0.531229	0.5635
68	AT1G09570	0.41715	0.115485	0.462425	0.110919	22.8651	0.0122452	1113	6230	H1_3	1	8.6888e-07	10.8534	0.938997	0.571797	0.5635
69	AT1G12160	0.41715	0.115485	0.456037	0.117519	74.5826	0.0412699	2303	11989	H1_3	1	2.90771e-18	9.32219	0.962665	0.556673	0.5635
70	AT1G15110	0.41715	0.115485	0.45885	0.125269	64.7126	0.0251735	2012	10496	H1_3	1	4.33286e-16	9.9964	0.960055	0.553854	0.5635
71	AT1G16220	0.41715	0.115485	0.458662	0.116529	92.9484	0.0171362	2470	13700	H1_3	1	2.68375e-22	9.95146	0.967383	0.592709	0.5635
72	AT1G17170	0.41715	0.115485	0.461012	0.123332	52.325	0.0224234	1980	10102	H1_3	1	2.35173e-13	10.5148	0.958586	0.544779	0.5635
73	AT1G17630	0.41715	0.115485	0.456486	0.113991	59.4902	0.0425869	2054	12021	H1_3	1	6.14518e-15	9.42973	0.963644	0.571893	0.5635
74	AT1G27620	0.41715	0.115485	0.46125	0.120188	80.8034	0.0293282	1851	9239	H1_3	1	1.24664e-19	10.5717	0.956225	0.565296	0.5635
75	AT1G28420	0.41715	0.115485	0.455713	0.119456	53.9718	0.040097	2407	14395	H1_3	1	1.01692e-13	9.24428	0.966149	0.570263	0.5635
76	AT1G29220	0.41715	0.115485	0.454163	0.115104	11.7446	0.0466336	1966	11729	H1_3	1	0.000305099	8.87271	0.960921	0.558798	0.5635
77	AT1G30620	0.41715	0.115485	0.4567	0.115404	11.876	0.0339205	1677	9275	H1_3	1	0.000284305	9.481	0.957049	0.552875	0.5635
78	AT1G30870	0.41715	0.115485	0.463472	0.123769	60.4638	0.0307259	1474	7512	H1_3	1	3.7472e-15	11.1045	0.949233	0.546256	0.5635
79	AT1G31230	0.41715	0.115485	0.45915	0.104525	10.0039	0.0237642	1259	6889	H1_3	1	0.000781033	10.0683	0.946197	0.549195	0.5635
80	AT1G50630	0.41715	0.115485	0.455263	0.119295	71.6438	0.0344999	1753	8784	H1_3	1	1.28886e-17	9.1364	0.955904	0.558395	0.5635
81	AT1G51600	0.41715	0.115485	0.4548	0.122794	7.15605	0.0277219	1344	8579	H1_3	1	0.00373558	9.02553	0.951161	0.564608	0.5635
82	AT1G55270	0.41715	0.115485	0.455663	0.108496	21.8499	0.039276	1057	6676	H1_3	1	1.47415e-06	9.23229	0.939828	0.520186	0.5635
83	AT1G56145	0.41715	0.115485	0.458188	0.118432	84.6972	0.0303596	2661	14113	H1_3	1	1.73869e-20	9.83759	0.965805	0.57023	0.5635
84	AT1G58410	0.41715	0.115485	0.4607	0.116555	121.982	0.0393357	2647	15078	H1_3	1	1.16474e-28	10.4399	0.967243	0.706265	0.5635
85	AT1G60080	0.41715	0.115485	0.460556	0.125549	105.45	0.0165399	2588	14047	H1_3	1	4.8651e-25	10.4053	0.967554	0.649333	0.5635
86	AT1G61040	0.41715	0.115485	0.4626	0.110104	26.6794	0.0113325	2255	13216	H1_3	1	1.20083e-07	10.8954	0.964225	0.575419	0.5635
87	AT1G61400	0.41715	0.115485	0.45675	0.120708	121.711	0.0370741	2732	15218	H1_3	1	1.33494e-28	9.49299	0.969024	0.701648	0.5635
88	AT1G68920	0.41715	0.115485	0.467525	0.119596	91.0708	0.00734688	1903	9954	H1_3	1	6.93104e-22	12.076	0.957505	0.564411	0.5635
89	AT1G80820	0.41715	0.115485	0.4718	0.113607	68.6435	0.00317449	1864	9680	H1_3	1	5.89877e-17	13.1008	0.955314	0.588269	0.5635
90	AT2G02730	0.41715	0.115485	0.456263	0.118449	85.7478	0.0327894	2735	15090	H1_3	1	1.02207e-20	9.37612	0.966773	0.590326	0.5635
91	AT2G03720	0.41715	0.115485	0.475444	0.117881	101.718	0.00509681	1501	7626	H1_3	1	3.20082e-24	13.9745	0.950168	0.579927	0.5635
92	AT2G15610	0.41715	0.115485	0.453487	0.121027	64.4702	0.0423003	1569	8697	H1_3	1	4.90008e-16	8.7109	0.955045	0.578229	0.5635
93	AT2G17440	0.41715	0.115485	0.470562	0.11715	64.6043	0.0045683	1998	10499	H1_3	1	4.5778e-16	12.8041	0.958968	0.578318	0.5635
94	AT2G21045	0.41715	0.115485	0.464888	0.111066	80.6503	0.014205	2337	12317	H1_3	1	1.34706e-19	11.4437	0.962815	0.58602	0.5635
95	AT2G28970	0.41715	0.115485	0.462759	0.114704	100.213	0.0204242	2325	12998	H1_3	1	6.84214e-24	10.9336	0.963733	0.608905	0.5635
96	AT2G30840	0.41715	0.115485	0.461637	0.111589	85.2735	0.0219271	2392	13169	H1_3	1	1.29909e-20	10.6646	0.964709	0.602621	0.5635
97	AT2G33600	0.41715	0.115485	0.452319	0.104026	13.2661	0.0441163	1073	6556	H1_3	1	0.000135123	8.43089	0.940898	0.50989	0.5635
98	AT2G34050	0.41715	0.115485	0.453663	0.113602	88.5675	0.0364395	2563	13870	H1_3	1	2.45651e-21	8.75285	0.96642	0.576216	0.5635
99	AT2G35000	0.41715	0.115485	0.48215	0.111377	106.235	0.000715083	2071	10561	H1_3	1	3.27407e-25	15.5819	0.959162	0.601504	0.5635
100	AT2G35630	0.41715	0.115485	0.454487	0.114533	68.8076	0.0384701	1719	10656	H1_3	1	5.4276e-17	8.95062	0.958219	0.560506	0.5635
101	AT2G37820	0.41715	0.115485	0.460725	0.121566	76.6049	0.0278426	1721	8998	H1_3	1	1.04411e-18	10.4459	0.954972	0.586657	0.5635
102	AT2G37980	0.41715	0.115485	0.474456	0.111653	74.0008	0.00374448	1761	9075	H1_3	1	3.9043e-18	13.7374	0.955614	0.56102	0.5635
103	AT2G38600	0.41715	0.115485	0.46525	0.116995	63.3844	0.0179457	1543	7956	H1_3	1	8.50284e-16	11.5306	0.949939	0.57853	0.5635
104	AT2G43210	0.41715	0.115485	0.455175	0.1181	50.9005	0.0293295	1730	9153	H1_3	1	4.8584e-13	9.11543	0.955369	0.545131	0.5635
105	AT2G44200	0.41715	0.115485	0.458863	0.120341	3.19903	0.0225251	1263	7016	H1_3	1	0.036841	9.9994	0.946697	0.517791	0.5635
106	AT2G47260	0.41715	0.115485	0.455494	0.117042	93.2436	0.0360591	2422	12646	H1_3	1	2.31186e-22	9.19182	0.964902	0.575482	0.5635
107	AT3G02780	0.41715	0.115485	0.459325	0.121496	73.6893	0.0287006	1968	9947	H1_3	1	4.5716e-18	10.1103	0.959338	0.553571	0.5635
108	AT3G04860	0.41715	0.115485	0.45285	0.112556	43.4953	0.0499251	1965	11283	H1_3	1	2.12488e-11	8.55807	0.960584	0.548841	0.5635
109	AT3G05050	0.41715	0.115485	0.457512	0.124149	75.9636	0.025395	1985	10700	H1_3	1	1.44473e-18	9.67578	0.959513	0.565052	0.5635
110	AT3G05940	0.41715	0.115485	0.457838	0.119007	47.7992	0.0169782	1588	8268	H1_3	1	2.36097e-12	9.75369	0.953832	0.518085	0.5635
111	AT3G07680	0.41715	0.115485	0.458587	0.122486	62.2351	0.0242956	1511	7948	H1_3	1	1.52405e-15	9.93348	0.953561	0.541842	0.5635
112	AT3G12540	0.41715	0.115485	0.479514	0.10642	21.7494	0.00162492	776	4078	H1_3	1	1.55346e-06	14.95	0.920785	0.561219	0.5635
113	AT3G13070	0.41715	0.115485	0.462694	0.10917	72.5243	0.0199816	1986	11950	H1_3	1	8.2495e-18	10.918	0.963794	0.578615	0.5635
114	AT3G14120	0.41715	0.115485	0.455595	0.115071	115.588	0.0271093	2584	14286	H1_3	1	2.9251e-27	9.21609	0.967721	0.672241	0.5635
115	AT3G14740	0.41715	0.115485	0.4611	0.116706	126.299	0.0129741	2220	12135	H1_3	1	1.32251e-29	10.5358	0.964129	0.707454	0.5635
116	AT3G15300	0.41715	0.115485	0.456462	0.122624	7.00961	0.0491319	1832	9194	H1_3	1	0.00405367	9.42407	0.956434	0.525331	0.5635
117	AT3G19390	0.41715	0.115485	0.46719	0.125674	102.866	0.00720805	2008	10132	H1_3	1	1.79337e-24	11.9957	0.959429	0.561381	0.5635
118	AT3G19910	0.41715	0.115485	0.461575	0.123147	74.8403	0.0180302	1991	10318	H1_3	1	2.55184e-18	10.6496	0.960459	0.557544	0.5635
119	AT3G21340	0.41715	0.115485	0.468988	0.118591	68.7527	0.00926254	1349	6938	H1_3	1	5.58079e-17	12.4266	0.947792	0.555064	0.5635
120	AT3G25100	0.41715	0.115485	0.463772	0.118486	145.151	0.00782488	2556	13934	H1_3	1	9.95235e-34	11.1764	0.967799	0.806464	0.5635
121	AT3G42860	0.41715	0.115485	0.465175	0.110569	107.526	0.00863719	2206	12432	H1_3	1	1.70707e-25	11.5126	0.962956	0.618193	0.5635
122	AT3G49000	0.41715	0.115485	0.452263	0.112039	42.1872	0.043883	2016	11269	H1_3	1	4.14711e-11	8.41724	0.961091	0.534861	0.5635
123	AT3G56000	0.41715	0.115485	0.463462	0.124775	82.0269	0.0252846	1514	8103	H1_3	1	6.7125e-20	11.1021	0.949881	0.600955	0.5635
124	AT3G56930	0.41715	0.115485	0.468963	0.123235	43.8468	0.00898976	1372	7051	H1_3	1	1.77552e-11	12.4206	0.946827	0.596572	0.5635
125	AT3G59220	0.41715	0.115485	0.461562	0.118896	69.518	0.025284	2255	11795	H1_3	1	3.78608e-17	10.6466	0.961648	0.568528	0.5635
126	AT4G02090	0.41715	0.115485	0.46165	0.125554	40.5821	0.0271225	1605	7931	H1_3	1	9.42622e-11	10.6676	0.950928	0.541723	0.5635
127	AT4G03370	0.41715	0.115485	0.475913	0.118195	95.9593	0.00172098	1742	9069	H1_3	1	5.86348e-23	14.0867	0.955372	0.572161	0.5635
128	AT4G05200	0.41715	0.115485	0.457025	0.110092	46.8769	0.0384692	2290	12078	H1_3	1	3.77935e-12	9.55891	0.962316	0.577709	0.5635
129	AT4G07400	0.41715	0.115485	0.468838	0.103704	58.4526	0.00484408	1233	7523	H1_3	1	1.04123e-14	12.3906	0.947568	0.564818	0.5635
130	AT4G10410	0.41715	0.115485	0.451425	0.117942	91.6913	0.0481604	2014	11600	H1_3	1	5.06555e-22	8.21647	0.963695	0.584943	0.5635
131	AT4G17800	0.41715	0.115485	0.459675	0.124256	98.5215	0.0183635	2464	12717	H1_3	1	1.60757e-23	10.1942	0.964464	0.573774	0.5635
132	AT4G22720	0.41715	0.115485	0.45545	0.115128	86.6121	0.0257346	2194	12609	H1_3	1	6.60168e-21	9.18135	0.964547	0.595762	0.5635
133	AT4G28650	0.41715	0.115485	0.455813	0.122614	53.0479	0.0404299	2116	10953	H1_3	1	1.62758e-13	9.26825	0.961443	0.546363	0.5635
134	AT4G28890	0.41715	0.115485	0.461137	0.116053	73.2252	0.0257336	2272	11858	H1_3	1	5.78359e-18	10.5448	0.962518	0.583017	0.5635
135	AT4G29800	0.41715	0.115485	0.456375	0.116084	41.5861	0.0375212	1432	7852	H1_3	1	5.63962e-11	9.40309	0.95095	0.548059	0.5635
136	AT4G35380	0.41715	0.115485	0.473438	0.118217	87.9258	0.00295394	2021	10897	H1_3	1	3.39785e-21	13.4933	0.957951	0.583905	0.5635
137	AT5G05570	0.41715	0.115485	0.462888	0.124822	44.8991	0.0118981	1498	8081	H1_3	1	1.03727e-11	10.9643	0.95204	0.539052	0.5635
138	AT5G07130	0.41715	0.115485	0.452612	0.114017	49.0564	0.0489374	1942	11041	H1_3	1	1.24354e-12	8.50114	0.960399	0.578557	0.5635
139	AT5G13500	0.41715	0.115485	0.464475	0.122957	36.0903	0.0136106	1744	9133	H1_3	1	9.41899e-10	11.3448	0.954176	0.568798	0.5635
140	AT5G13750	0.41715	0.115485	0.4562	0.115089	64.379	0.0457017	1930	10701	H1_3	1	5.13223e-16	9.36114	0.95923	0.580739	0.5635
141	AT5G30490	0.41715	0.115485	0.454625	0.107286	84.0851	0.0394381	2559	14118	H1_3	1	2.36968e-20	8.98358	0.966277	0.576958	0.5635
142	AT5G36140	0.41715	0.115485	0.4583	0.106049	32.5734	0.0349389	1011	5166	H1_3	1	5.73863e-09	9.86456	0.936152	0.50941	0.5635
143	AT5G43580	0.41715	0.115485	0.4536	0.114322	27.2425	0.045699	1811	9596	H1_3	1	8.97328e-08	8.73786	0.955938	0.544982	0.5635
144	AT5G43690	0.41715	0.115485	0.461156	0.126805	142.969	0.0423183	2840	16008	H1_3	1	2.98464e-33	10.5493	0.968847	0.873628	0.5635
145	AT5G44160	0.41715	0.115485	0.4596	0.111855	4.88843	0.0310198	1613	8344	H1_3	1	0.0135186	10.1762	0.9513	0.546805	0.5635
146	AT5G45370	0.41715	0.115485	0.4606	0.121483	34.7763	0.0273607	2085	11176	H1_3	1	1.84925e-09	10.4159	0.960494	0.573324	0.5635
147	AT5G48110	0.41715	0.115485	0.46565	0.123246	87.894	0.0145453	2102	10882	H1_3	1	3.45293e-21	11.6265	0.960888	0.564357	0.5635
148	AT5G49270	0.41715	0.115485	0.474888	0.115058	48.9877	0.00423839	748	3856	H1_3	1	1.28786e-12	13.8409	0.918475	0.50703	0.5635
149	AT5G51060	0.41715	0.115485	0.454797	0.122784	82.8304	0.0481907	2247	11498	H1_3	1	4.47025e-20	9.02492	0.961957	0.561937	0.5635
150	AT5G51630	0.41715	0.115485	0.460475	0.112448	48.4947	0.0198499	2148	10994	H1_3	1	1.65593e-12	10.386	0.960873	0.56901	0.5635
151	AT5G57620	0.41715	0.115485	0.466225	0.118284	96.1571	0.0166647	2176	11057	H1_3	1	5.30599e-23	11.7644	0.961397	0.573038	0.5635
152	AT5G58010	0.41715	0.115485	0.47543	0.118373	116.447	0.00270992	1565	7929	H1_3	1	1.89724e-27	13.9711	0.951189	0.67616	0.5635
153	AT5G59530	0.41715	0.115485	0.4569	0.110869	43.7336	0.0479659	2531	13867	H1_3	1	1.88126e-11	9.52895	0.965631	0.575328	0.5635
154	AT5G59680	0.41715	0.115485	0.461612	0.113421	56.7732	0.020215	1989	11527	H1_3	1	2.44548e-14	10.6586	0.961062	0.592512	0.5635
155	AT5G61550	0.41715	0.115485	0.467712	0.108611	41.3673	0.00591705	777	3996	H1_3	1	6.30765e-11	12.1209	0.921027	0.515718	0.5635
156	AT5G63600	0.41715	0.115485	0.469838	0.112551	68.1104	0.00552795	2088	10900	H1_3	1	7.72964e-17	12.6303	0.960041	0.586341	0.5635
157	AT5G63640	0.41715	0.115485	0.45505	0.118997	78.7133	0.039276	2114	11797	H1_3	1	3.5905e-19	9.08546	0.961819	0.567391	0.5635
158	AT5G66390	0.41715	0.115485	0.455675	0.124489	60.9003	0.0407639	1988	10074	H1_3	1	3.00205e-15	9.23529	0.957637	0.551681	0.5635
159	AT5G67250	0.41715	0.115485	0.455163	0.11775	64.2223	0.0429944	2258	12144	H1_3	1	5.55723e-16	9.11243	0.963693	0.561851	0.5635
160	AT1G22970	0.431237	0.13203	0.4748	0.122042	21.1776	0.021927	1428	8506	H3_1	1	2.09315e-06	10.1017	0.953464	0.62334	0.740843
160	AT1G22970	0.441525	0.123247	0.492588	0.112819	27.4853	0.00497477	1428	8506	H3_2	1	7.91447e-08	11.565	0.953464	0.675331	0.807727
160	AT1G22970	0.44405	0.119725	0.492237	0.112954	35.6324	0.00570487	1428	8506	H3_3	1	1.19144e-09	10.8518	0.953464	0.683764	0.792622
160	AT1G22970	0.433525	0.132393	0.4718	0.120231	22.426	0.0231385	1428	8506	H4_1	1	1.09198e-06	8.82879	0.953464	0.669534	0.814228
160	AT1G22970	0.432262	0.12911	0.469888	0.116702	7.68632	0.048549	1428	8506	H4_2	1	0.00278204	8.7042	0.953464	0.678986	0.799923
160	AT1G22970	0.431175	0.120354	0.471075	0.106554	13.4991	0.0273614	1428	8506	H4_3	1	0.000119336	9.25378	0.953464	0.7464	0.873743
161	AT2G41460	0.431237	0.13203	0.473112	0.121213	12.3047	0.0347936	1317	8132	H3_1	1	0.000225914	9.71043	0.95105	0.635413	0.740843
161	AT2G41460	0.44405	0.119725	0.4873	0.110277	4.04638	0.0105335	1317	8132	H3_3	1	0.0221331	9.73989	0.95105	0.683251	0.792622
162	AT1G32240	0.441525	0.123247	0.490775	0.110718	20.2121	0.00558682	989	5984	H3_2	1	3.46558e-06	11.1545	0.939219	0.62033	0.807727
162	AT1G32240	0.44405	0.119725	0.488138	0.110454	8.35694	0.00683951	989	5984	H3_3	1	0.00192109	9.9285	0.939219	0.626667	0.792622
163	AT1G52500	0.441525	0.123247	0.485787	0.11435	46.551	0.0227286	1732	10047	H3_2	1	4.46322e-12	10.0249	0.959243	0.695999	0.807727
163	AT1G52500	0.44405	0.119725	0.49095	0.11456	48.2287	0.011501	1732	10047	H3_3	1	1.8965e-12	10.5619	0.959243	0.699657	0.792622
164	AT2G45460	0.441525	0.123247	0.483525	0.119678	16.4601	0.0304919	1552	9240	H3_2	1	2.48429e-05	9.51249	0.956897	0.67006	0.807727
165	AT3G26920	0.441525	0.123247	0.490287	0.114011	44.1508	0.0105335	1835	10713	H3_2	1	1.5201e-11	11.0441	0.960096	0.71711	0.807727
165	AT3G26920	0.44405	0.119725	0.485875	0.113963	28.8887	0.0241915	1835	10713	H3_3	1	3.83289e-08	9.41898	0.960096	0.713565	0.792622
166	AT3G54350	0.441525	0.123247	0.481262	0.115633	23.6014	0.0310188	1558	9509	H3_2	1	5.9252e-07	9.00006	0.956559	0.677383	0.807727
167	AT4G32970	0.441525	0.123247	0.481225	0.114283	22.324	0.0333528	1549	9221	H3_2	1	1.15156e-06	8.99156	0.955924	0.660389	0.807727
167	AT4G32970	0.44405	0.119725	0.48115	0.113331	12.5523	0.030492	1549	9221	H3_3	1	0.00019786	8.35491	0.955924	0.662338	0.792622
168	AT1G30460	0.44405	0.119725	0.480253	0.112772	75.2458	0.04722	2076	12526	H3_3	1	2.07807e-18	8.15295	0.962905	0.70944	0.792622
169	AT1G34770	0.44405	0.119725	0.479975	0.120221	33.0119	0.0497284	1976	10882	H3_3	1	4.5798e-09	8.09031	0.960991	0.708784	0.792622
170	AT4G10090	0.44405	0.119725	0.483088	0.114467	31.5225	0.0370527	1591	9198	H3_3	1	9.857e-09	8.79124	0.956969	0.670936	0.792622
171	AT4G14660	0.44405	0.119725	0.482262	0.113078	22.0854	0.030755	1914	10247	H3_3	1	1.30392e-06	8.60545	0.959903	0.706622	0.792622
172	AT5G57370	0.44405	0.119725	0.479338	0.11489	13.7184	0.0411014	1610	8753	H3_3	1	0.000106181	7.94674	0.954736	0.690816	0.792622

## Sheet: S3b
Table S3b: COEX significantly improving GFBLUP prediction accuracy for PLA
cluster_sr_no	clusterid	gblup_mean	gblup_stdev	gfblup_mean	gfblup_stdev	LR	P_Wilcox(unadj)	genes_number	markers_number	Time	P_Wilcox(adj)	LRT	delta_r	gain	Gf_vs_Gr	h2f	h2(GBLUP)
1	AT1G02170	0.082025	0.136279	0.197837	0.139093	82.0496	2.65648e-08	857	4587	T14_1	0.000280405	6.63564e-20	0.115812	141.192	0.925368	0.254964	0.0756184
1	AT1G02170	0.0883	0.137534	0.200575	0.143247	90.0176	6.15572e-08	857	4587	T14_2	0.000764479	1.18023e-21	0.112275	127.152	0.925368	0.246145	0.0779457
1	AT1G02170	0.0798125	0.147019	0.189972	0.141741	110.036	1.0499e-06	857	4587	T14_3	0.00945916	4.81096e-26	0.11016	138.023	0.925368	0.224688	0.0602277
1	AT1G02170	0.083925	0.147553	0.196637	0.147774	109.813	5.74573e-07	857	4587	T14_4	0.00566319	5.3854e-26	0.112712	134.301	0.925368	0.23407	0.0686283
1	AT1G02170	0.10155	0.139783	0.200775	0.140851	65.5348	1.97846e-06	857	4587	T14_7	0.0146253	2.8549e-16	0.099225	97.7105	0.925368	0.254378	0.111246
1	AT1G02170	0.0981125	0.138153	0.205889	0.1415	103.312	1.7644e-06	857	4587	T14_8	0.0166	1.4315e-24	0.107776	109.85	0.925368	0.258498	0.0965422
1	AT1G02170	0.0850375	0.136908	0.199925	0.140632	87.824	1.40906e-07	857	4587	T15_1	0.00171559	3.57727e-21	0.114888	135.102	0.925368	0.253424	0.0878628
1	AT1G02170	0.084675	0.143037	0.196775	0.141509	113.842	3.91765e-07	857	4587	T15_2	0.00620468	7.05557e-27	0.1121	132.389	0.925368	0.241651	0.0678713
1	AT1G02170	0.0756875	0.139578	0.178863	0.14238	108.387	2.5043e-06	857	4587	T15_8	0.0254926	1.10546e-25	0.103175	136.317	0.925368	0.228497	0.0560824
1	AT1G02170	0.072175	0.139845	0.1816	0.138509	120.451	1.00639e-06	857	4587	T16_1	0.0128632	2.51991e-28	0.109425	151.611	0.925368	0.229531	0.0499816
2	AT1G04020	0.082025	0.136279	0.190917	0.135967	177.676	9.32375e-06	1853	10239	T14_1	0.0263969	7.79643e-41	0.108892	132.754	0.959375	0.286651	0.0756184
2	AT1G04020	0.10155	0.139783	0.193775	0.130627	119.738	7.79986e-06	1853	10239	T14_7	0.0390591	3.60887e-28	0.092225	90.8173	0.959375	0.361	0.111246
3	AT1G04470	0.082025	0.136279	0.191736	0.132585	109.981	3.89628e-07	404	2071	T14_1	0.00237196	4.9471e-26	0.109711	133.753	0.877102	0.187663	0.0756184
3	AT1G04470	0.0883	0.137534	0.202625	0.13729	110.706	3.67641e-07	404	2071	T14_2	0.00292815	3.43202e-26	0.114325	129.473	0.877102	0.273388	0.0779457
3	AT1G04470	0.083925	0.147553	0.225156	0.128365	158.513	5.95697e-06	404	2071	T14_4	0.030073	1.19551e-36	0.141231	168.283	0.877102	0.329762	0.0686283
3	AT1G04470	0.10155	0.139783	0.235208	0.126801	114.75	5.16824e-09	404	2071	T14_7	0.000246863	4.46432e-27	0.133658	131.618	0.877102	0.229268	0.111246
3	AT1G04470	0.0981125	0.138153	0.212516	0.148953	100.928	7.57771e-06	404	2071	T14_8	0.0490144	4.76889e-24	0.114403	116.604	0.877102	0.199034	0.0965422
3	AT1G04470	0.0886	0.140474	0.1972	0.12571	96.5998	7.88662e-07	404	2071	T15_7	0.0106463	4.24276e-23	0.1086	122.573	0.877102	0.196014	0.0849078
4	AT1G04820	0.082025	0.136279	0.215125	0.125963	91.4366	2.96081e-09	1052	5419	T14_1	5.40739e-05	5.76139e-22	0.1331	162.268	0.935871	0.30793	0.0756184
4	AT1G04820	0.0883	0.137534	0.218222	0.131923	101.385	1.90869e-08	1052	5419	T14_2	0.000269364	3.78707e-24	0.129922	147.137	0.935871	0.301938	0.0779457
4	AT1G04820	0.0798125	0.147019	0.21075	0.138849	143.772	3.04391e-08	1052	5419	T14_3	0.000651765	1.99235e-33	0.130938	164.056	0.935871	0.300564	0.0602277
4	AT1G04820	0.083925	0.147553	0.206653	0.141238	130.301	1.84656e-07	1052	5419	T14_4	0.00254805	1.76089e-30	0.122728	146.235	0.935871	0.295359	0.0686283
4	AT1G04820	0.101788	0.149298	0.230444	0.137956	134.451	6.44375e-08	1052	5419	T14_5	0.00166719	2.17691e-31	0.128657	126.398	0.935871	0.325143	0.0878099
4	AT1G04820	0.089275	0.153269	0.218153	0.134683	124.41	1.02077e-07	1052	5419	T14_6	0.0038545	3.42521e-29	0.128878	144.36	0.935871	0.313727	0.0663002
4	AT1G04820	0.10155	0.139783	0.207175	0.126676	47.3853	5.89934e-07	1052	5419	T14_7	0.00631585	2.91596e-12	0.105625	104.013	0.935871	0.303134	0.111246
4	AT1G04820	0.0981125	0.138153	0.206075	0.13449	72.1649	8.75695e-07	1052	5419	T14_8	0.0102597	9.89723e-18	0.107963	110.039	0.935871	0.286257	0.0965422
4	AT1G04820	0.0850375	0.136908	0.20535	0.132207	78.1742	3.88225e-08	1052	5419	T15_1	0.000618123	4.71724e-19	0.120313	141.482	0.935871	0.298547	0.0878628
4	AT1G04820	0.084675	0.143037	0.1959	0.139261	109.902	7.8872e-07	1052	5419	T15_2	0.0101723	5.14764e-26	0.111225	131.355	0.935871	0.273537	0.0678713
4	AT1G04820	0.0756875	0.139578	0.1799	0.133857	92.512	3.26866e-06	1052	5419	T15_8	0.0301153	3.34589e-22	0.104212	137.688	0.935871	0.25204	0.0560824
5	AT1G05000	0.082025	0.136279	0.215047	0.115978	113.633	1.67336e-08	659	3097	T14_1	0.000199821	7.83926e-27	0.133022	162.172	0.904945	0.238164	0.0756184
5	AT1G05000	0.0883	0.137534	0.225953	0.120957	118.111	9.74e-09	659	3097	T14_2	0.000151201	8.19719e-28	0.137653	155.893	0.904945	0.23659	0.0779457
5	AT1G05000	0.0798125	0.147019	0.226725	0.116648	116.782	2.42371e-07	659	3097	T14_3	0.00307144	1.60217e-27	0.146913	184.072	0.904945	0.382621	0.0602277
5	AT1G05000	0.083925	0.147553	0.215571	0.122708	114.851	4.07967e-07	659	3097	T14_4	0.00429368	4.24204e-27	0.131646	156.862	0.904945	0.347043	0.0686283
5	AT1G05000	0.101788	0.149298	0.216589	0.122239	113.078	5.25259e-06	659	3097	T14_5	0.0442502	1.03702e-26	0.114802	112.786	0.904945	0.336421	0.0878099
5	AT1G05000	0.0981125	0.138153	0.220911	0.109679	121.434	7.1641e-07	659	3097	T14_8	0.00907867	1.53493e-28	0.122798	125.161	0.904945	0.245532	0.0965422
5	AT1G05000	0.0850375	0.136908	0.2083	0.122653	112.464	3.59256e-08	659	3097	T15_1	0.000602918	1.41384e-26	0.123262	144.951	0.904945	0.243386	0.0878628
5	AT1G05000	0.084675	0.143037	0.206484	0.120992	132.426	6.11993e-07	659	3097	T15_2	0.00883761	6.03766e-31	0.121809	143.855	0.904945	0.157923	0.0678713
6	AT1G05300	0.082025	0.136279	0.2334	0.129906	73.8979	6.06496e-11	623	3498	T14_1	2.51069e-06	4.11323e-18	0.151375	184.547	0.9065	0.264528	0.0756184
6	AT1G05300	0.0883	0.137534	0.2338	0.132065	77.6522	2.1158e-10	623	3498	T14_2	8.33505e-06	6.14386e-19	0.1455	164.779	0.9065	0.2545	0.0779457
6	AT1G05300	0.0798125	0.147019	0.215012	0.137552	101.87	9.36606e-09	623	3498	T14_3	0.000276945	2.96456e-24	0.1352	169.397	0.9065	0.230301	0.0602277
6	AT1G05300	0.083925	0.147553	0.2137	0.139803	92.0596	4.70791e-08	623	3498	T14_4	0.000974459	4.20522e-22	0.129775	154.632	0.9065	0.227041	0.0686283
6	AT1G05300	0.101788	0.149298	0.223587	0.138241	84.314	2.27522e-07	623	3498	T14_5	0.00470933	2.11055e-20	0.1218	119.661	0.9065	0.241162	0.0878099
6	AT1G05300	0.089275	0.153269	0.202737	0.13627	77.4643	2.5043e-06	623	3498	T14_6	0.0356389	6.7571e-19	0.113462	127.093	0.9065	0.22021	0.0663002
6	AT1G05300	0.10155	0.139783	0.215225	0.131655	35.919	4.94018e-07	623	3498	T14_7	0.00547786	1.02848e-09	0.113675	111.94	0.9065	0.251376	0.111246
6	AT1G05300	0.0981125	0.138153	0.237475	0.138226	60.6987	4.22968e-09	623	3498	T14_8	0.000187601	3.32575e-15	0.139363	142.044	0.9065	0.268239	0.0965422
6	AT1G05300	0.0850375	0.136908	0.237	0.137279	56.8219	2.85161e-10	623	3498	T15_1	1.26479e-05	2.38561e-14	0.151963	178.701	0.9065	0.269493	0.0878628
6	AT1G05300	0.084675	0.143037	0.238788	0.132296	92.2494	8.15463e-11	623	3498	T15_2	1.86923e-05	3.82076e-22	0.154113	182.005	0.9065	0.258981	0.0678713
6	AT1G05300	0.0778625	0.149821	0.2253	0.135736	113.397	7.51782e-10	623	3498	T15_3	0.000116705	8.8301e-27	0.147437	189.356	0.9065	0.23749	0.0502138
6	AT1G05300	0.0893875	0.149384	0.218388	0.1382	101.18	4.35809e-08	623	3498	T15_4	0.00193551	4.20064e-24	0.129	144.315	0.9065	0.231447	0.0643373
6	AT1G05300	0.085925	0.151173	0.229437	0.138545	113.871	3.69986e-09	623	3498	T15_5	0.000290102	6.95503e-27	0.143512	167.021	0.9065	0.253253	0.0605907
6	AT1G05300	0.087675	0.151325	0.23735	0.137594	103.978	2.04255e-09	623	3498	T15_6	0.00031708	1.02294e-24	0.149675	170.716	0.9065	0.26376	0.0579603
6	AT1G05300	0.0886	0.140474	0.231575	0.129296	58.9102	1.3822e-09	623	3498	T15_7	9.05127e-05	8.2519e-15	0.142975	161.371	0.9065	0.275481	0.0849078
6	AT1G05300	0.0756875	0.139578	0.227738	0.129416	92.649	2.69897e-10	623	3498	T15_8	3.80041e-05	3.1221e-22	0.15205	200.892	0.9065	0.25841	0.0560824
6	AT1G05300	0.072175	0.139845	0.2338	0.12789	101.788	1.56458e-11	623	3498	T16_1	9.71523e-06	3.08968e-24	0.161625	223.935	0.9065	0.261215	0.0499816
6	AT1G05300	0.0809375	0.144169	0.241537	0.132049	118.318	6.20674e-11	623	3498	T16_2	3.85408e-05	7.38544e-28	0.1606	198.425	0.9065	0.26707	0.055318
6	AT1G05300	0.0799625	0.151668	0.213275	0.139024	133.166	6.15463e-08	623	3498	T16_3	0.0127391	4.15847e-31	0.133313	166.719	0.9065	0.165919	0.0456982
6	AT1G05300	0.09335	0.152033	0.222463	0.141703	128.44	2.15366e-07	623	3498	T16_4	0.0386931	4.49578e-30	0.129112	138.31	0.9065	0.182431	0.056771
6	AT1G05300	0.0966875	0.151933	0.2253	0.144321	120.24	2.193e-07	623	3498	T16_5	0.0340436	2.802e-28	0.128612	133.019	0.9065	0.23915	0.0607711
6	AT1G05300	0.0916375	0.15033	0.229475	0.141748	118.329	2.81736e-08	623	3498	T16_6	0.00583147	7.34432e-28	0.137838	150.416	0.9065	0.242568	0.0583657
6	AT1G05300	0.095525	0.147231	0.228575	0.141374	110.074	3.99757e-08	623	3498	T16_7	0.00496459	4.7211e-26	0.13305	139.283	0.9065	0.235861	0.0597935
6	AT1G05300	0.102737	0.1487	0.234887	0.138571	103.67	4.1951e-08	623	3498	T16_8	0.00651237	1.19496e-24	0.13215	128.629	0.9065	0.246845	0.0671185
6	AT1G05300	0.103737	0.148001	0.239787	0.140177	108.159	2.03775e-08	623	3498	T17_1	0.00316335	1.24048e-25	0.13605	131.148	0.9065	0.25417	0.0694954
6	AT1G05300	0.102837	0.146718	0.235175	0.141506	114.347	4.75371e-08	623	3498	T17_2	0.00737954	5.46854e-27	0.132337	128.686	0.9065	0.249517	0.0674119
6	AT1G05300	0.10025	0.149209	0.222213	0.142731	125.248	4.76799e-07	623	3498	T17_3	0.0493447	2.24561e-29	0.121963	121.658	0.9065	0.189891	0.0622609
6	AT1G05300	0.104688	0.149323	0.231125	0.144051	117.092	2.07641e-07	623	3498	T17_6	0.0178181	1.37046e-27	0.126438	120.776	0.9065	0.23859	0.0709745
6	AT1G05300	0.109037	0.147242	0.232038	0.143608	102.566	3.15577e-07	623	3498	T17_7	0.0300868	2.08565e-24	0.123	112.805	0.9065	0.244771	0.0735567
6	AT1G05300	0.1126	0.146142	0.236775	0.143049	102.543	3.21345e-07	623	3498	T17_8	0.0249424	2.11046e-24	0.124175	110.28	0.9065	0.24949	0.0774752
6	AT1G05300	0.1109	0.145424	0.2377	0.143207	109.168	1.77582e-07	623	3498	T18_1	0.0137837	7.45451e-26	0.1268	114.337	0.9065	0.252403	0.0746797
6	AT1G05300	0.117737	0.13982	0.240762	0.145495	82.8499	1.91081e-07	623	3498	T18_2	0.00847511	4.42634e-20	0.123025	104.491	0.9065	0.257867	0.088195
6	AT1G05300	0.109775	0.147816	0.232662	0.14343	123.502	4.68422e-07	623	3498	T18_3	0.0433058	5.41317e-29	0.122887	111.945	0.9065	0.219036	0.0730411
6	AT1G05300	0.0954125	0.143763	0.241512	0.142166	125.396	1.80024e-09	623	3498	T18_4	0.000479377	2.08417e-29	0.1461	153.125	0.9065	0.213009	0.0779653
6	AT1G05300	0.124512	0.147186	0.25025	0.141858	111.548	1.8939e-07	623	3498	T18_7	0.0246282	2.24459e-26	0.125738	100.984	0.9065	0.261615	0.0875289
6	AT1G05300	0.13475	0.140722	0.248925	0.147666	65.222	1.17591e-06	623	3498	T18_8	0.0365091	3.346e-16	0.114175	84.731	0.9065	0.265487	0.111091
6	AT1G05300	0.13335	0.146902	0.257	0.14432	102.148	3.302e-07	623	3498	T19_2	0.0292911	2.57623e-24	0.12365	92.7259	0.9065	0.268055	0.100183
6	AT1G05300	0.133412	0.147792	0.2559	0.144619	104.507	6.38875e-07	623	3498	T19_3	0.0495887	7.83357e-25	0.122487	91.8111	0.9065	0.272085	0.101019
7	AT1G07240	0.082025	0.136279	0.174825	0.129811	107.66	7.92371e-06	1578	8456	T14_1	0.0238846	1.59575e-25	0.0928	113.136	0.954101	0.285721	0.0756184
7	AT1G07240	0.0883	0.137534	0.188083	0.127843	120.537	5.7041e-06	1578	8456	T14_2	0.0209583	2.4125e-28	0.0997833	113.005	0.954101	0.285734	0.0779457
8	AT1G07310	0.082025	0.136279	0.181688	0.125577	4.8906	1.12617e-06	302	1303	T14_1	0.00525788	0.0135017	0.0996625	121.503	0.833867	0.143809	0.0756184
8	AT1G07310	0.0883	0.137534	0.19295	0.1292	8.24877	6.61839e-07	302	1303	T14_2	0.00441902	0.00203898	0.10465	118.516	0.833867	0.148817	0.0779457
8	AT1G07310	0.0798125	0.147019	0.20415	0.131856	34.3846	5.86748e-08	302	1303	T14_3	0.00107159	2.26142e-09	0.124338	155.787	0.833867	0.153361	0.0602277
8	AT1G07310	0.083925	0.147553	0.187125	0.132924	22.9232	4.92714e-06	302	1303	T14_4	0.0261501	8.4304e-07	0.1032	122.967	0.833867	0.141399	0.0686283
8	AT1G07310	0.084675	0.143037	0.186875	0.12697	21.2878	2.48313e-06	302	1303	T15_2	0.0230135	1.97619e-06	0.1022	120.697	0.833867	0.144043	0.0678713
8	AT1G07310	0.0778625	0.149821	0.197687	0.131018	48.3234	2.4695e-07	302	1303	T15_3	0.00613375	1.80708e-12	0.119825	153.893	0.833867	0.146742	0.0502138
8	AT1G07310	0.072175	0.139845	0.174262	0.12362	35.2437	3.00853e-06	302	1303	T16_1	0.0274728	1.4546e-09	0.102087	141.444	0.833867	0.131931	0.0499816
8	AT1G07310	0.0809375	0.144169	0.190625	0.127944	44.9871	1.02402e-06	302	1303	T16_2	0.0176629	9.9167e-12	0.109687	135.521	0.833867	0.141672	0.055318
9	AT1G08315	0.082025	0.136279	0.178597	0.116965	99.5561	2.34066e-06	1038	5196	T14_1	0.00919896	9.53436e-24	0.0965722	117.735	0.93498	0.231819	0.0756184
9	AT1G08315	0.0883	0.137534	0.181972	0.122513	104.087	8.35589e-06	1038	5196	T14_2	0.0281989	9.67945e-25	0.0936722	106.084	0.93498	0.223172	0.0779457
10	AT1G10210	0.082025	0.136279	0.184138	0.129518	49.2161	5.30506e-07	625	3539	T14_1	0.00302218	1.1463e-12	0.102112	124.489	0.90774	0.231705	0.0756184
10	AT1G10210	0.0883	0.137534	0.192775	0.129046	57.3047	5.16532e-07	625	3539	T14_2	0.00369551	1.86627e-14	0.104475	118.318	0.90774	0.231398	0.0779457
10	AT1G10210	0.0798125	0.147019	0.202736	0.126779	95.7475	9.03418e-08	625	3539	T14_3	0.00140244	6.52541e-23	0.122924	154.015	0.90774	0.234956	0.0602277
10	AT1G10210	0.083925	0.147553	0.204625	0.130641	88.5325	3.27031e-07	625	3539	T14_4	0.00369217	2.50034e-21	0.1207	143.819	0.90774	0.240593	0.0686283
10	AT1G10210	0.101788	0.149298	0.215375	0.131313	83.1035	9.65141e-07	625	3539	T14_5	0.0127512	3.89348e-20	0.113587	111.593	0.90774	0.250963	0.0878099
10	AT1G10210	0.0981125	0.138153	0.20465	0.137261	68.8065	1.20681e-06	625	3539	T14_8	0.0129201	5.43063e-17	0.106537	108.587	0.90774	0.258082	0.0965422
10	AT1G10210	0.0850375	0.136908	0.191413	0.137175	60.8934	1.2594e-06	625	3539	T15_1	0.00977529	3.01246e-15	0.106375	125.092	0.90774	0.246075	0.0878628
10	AT1G10210	0.084675	0.143037	0.179475	0.130919	69.504	6.43444e-06	625	3539	T15_2	0.0444978	3.81294e-17	0.0948	111.957	0.90774	0.218206	0.0678713
10	AT1G10210	0.0893875	0.149384	0.192806	0.126316	109.458	3.47823e-06	625	3539	T15_4	0.0433598	6.4392e-26	0.103418	115.696	0.90774	0.228633	0.0643373
11	AT1G11310	0.082025	0.136279	0.199944	0.143336	123.731	2.55943e-07	1174	6922	T14_1	0.0017089	4.82386e-29	0.117919	143.76	0.94369	0.305217	0.0756184
11	AT1G11310	0.0883	0.137534	0.2035	0.147753	126.202	1.04999e-06	1174	6922	T14_2	0.00645375	1.38882e-29	0.1152	130.464	0.94369	0.373526	0.0779457
11	AT1G11310	0.0981125	0.138153	0.215528	0.150201	134.829	7.91727e-07	1174	6922	T14_8	0.00963966	1.79957e-31	0.117415	119.674	0.94369	0.326841	0.0965422
11	AT1G11310	0.0850375	0.136908	0.207375	0.154307	138.485	1.3883e-06	1174	6922	T15_1	0.0106428	2.85374e-32	0.122338	143.863	0.94369	0.242189	0.0878628
12	AT1G11910	0.082025	0.136279	0.172412	0.12181	124.766	9.74131e-06	973	5405	T14_1	0.0268838	2.86342e-29	0.0903875	110.195	0.941176	0.232339	0.0756184
13	AT1G12110	0.082025	0.136279	0.24915	0.138026	105.284	1.32717e-11	758	4293	T14_1	1.07947e-06	5.29103e-25	0.167125	203.749	0.925284	0.29396	0.0756184
13	AT1G12110	0.0883	0.137534	0.257575	0.136369	109.707	8.97857e-12	758	4293	T14_2	1.11505e-06	5.67982e-26	0.169275	191.704	0.925284	0.288441	0.0779457
13	AT1G12110	0.0798125	0.147019	0.249444	0.132383	118.134	5.97356e-11	758	4293	T14_3	7.41857e-06	8.10313e-28	0.169632	212.538	0.925284	0.374046	0.0602277
13	AT1G12110	0.083925	0.147553	0.251588	0.13984	117.891	9.77286e-11	758	4293	T14_4	1.37407e-05	9.1593e-28	0.167662	199.777	0.925284	0.372882	0.0686283
13	AT1G12110	0.101788	0.149298	0.262475	0.139145	119.473	5.61575e-10	758	4293	T14_5	7.85791e-05	4.12551e-28	0.160688	157.866	0.925284	0.294375	0.0878099
13	AT1G12110	0.089275	0.153269	0.2295	0.136492	116.492	4.61874e-08	758	4293	T14_6	0.00286801	1.8547e-27	0.140225	157.071	0.925284	0.257515	0.0663002
13	AT1G12110	0.10155	0.139783	0.245237	0.137802	83.8382	3.97671e-09	758	4293	T14_7	0.000224485	2.68483e-20	0.143687	141.494	0.925284	0.296721	0.111246
13	AT1G12110	0.0981125	0.138153	0.255437	0.143583	97.157	3.43842e-10	758	4293	T14_8	3.05013e-05	3.20213e-23	0.157325	160.352	0.925284	0.296008	0.0965422
13	AT1G12110	0.0850375	0.136908	0.266112	0.137861	111.195	9.97824e-13	758	4293	T15_1	2.06533e-07	2.68123e-26	0.181075	212.935	0.925284	0.308829	0.0878628
13	AT1G12110	0.084675	0.143037	0.250556	0.134613	115.535	1.54825e-10	758	4293	T15_2	2.40346e-05	3.00387e-27	0.165881	195.903	0.925284	0.417124	0.0678713
13	AT1G12110	0.0778625	0.149821	0.243354	0.143714	109.655	3.16072e-08	758	4293	T15_3	0.00150973	5.83066e-26	0.165492	212.543	0.925284	0.412124	0.0502138
13	AT1G12110	0.0893875	0.149384	0.240194	0.133758	119.297	3.87484e-09	758	4293	T15_4	0.000481216	4.50779e-28	0.150807	168.711	0.925284	0.157509	0.0643373
13	AT1G12110	0.085925	0.151173	0.256937	0.140568	128.324	1.73603e-09	758	4293	T15_5	0.000227528	4.7676e-30	0.171013	199.025	0.925284	0.152316	0.0605907
13	AT1G12110	0.087675	0.151325	0.248762	0.138696	125.663	3.79259e-10	758	4293	T15_6	0.000121698	1.82214e-29	0.161087	183.733	0.925284	0.155974	0.0579603
13	AT1G12110	0.0886	0.140474	0.251613	0.140035	108.354	8.24526e-11	758	4293	T15_7	1.70663e-05	1.12414e-25	0.163013	183.987	0.925284	0.291276	0.0849078
13	AT1G12110	0.0756875	0.139578	0.236563	0.139845	123.156	1.85147e-10	758	4293	T15_8	3.80041e-05	6.44588e-29	0.160875	212.552	0.925284	0.182497	0.0560824
13	AT1G12110	0.072175	0.139845	0.247312	0.130683	125.809	1.17573e-09	758	4293	T16_1	6.63701e-05	1.69312e-29	0.175138	242.657	0.925284	0.150049	0.0499816
13	AT1G12110	0.0916375	0.15033	0.2447	0.131521	86.5845	1.20684e-06	758	4293	T16_6	0.0374695	6.69478e-21	0.153062	167.03	0.925284	0.0884958	0.0583657
13	AT1G12110	0.095525	0.147231	0.246875	0.133752	89.5736	1.86426e-07	758	4293	T16_7	0.0115761	1.47721e-21	0.15135	158.44	0.925284	0.102598	0.0597935
13	AT1G12110	0.1126	0.146142	0.265725	0.133032	42.0586	4.56416e-07	758	4293	T17_8	0.0283412	4.42884e-11	0.153125	135.99	0.925284	0.228526	0.0774752
13	AT1G12110	0.0954125	0.143763	0.236125	0.133557	85.3053	9.57001e-09	758	4293	T18_4	0.000990416	1.27835e-20	0.140712	147.478	0.925284	0.102057	0.0779653
13	AT1G12110	0.117675	0.149017	0.260821	0.125585	123.363	1.83278e-07	758	4293	T18_6	0.0284517	5.80642e-29	0.143146	121.646	0.925284	0.0676425	0.0828006
13	AT1G12110	0.124512	0.147186	0.263625	0.132316	122.148	6.39155e-07	758	4293	T18_7	0.0477064	1.0713e-28	0.139113	111.726	0.925284	0.14246	0.0875289
13	AT1G12110	0.13475	0.140722	0.28125	0.129298	79.4011	1.96884e-08	758	4293	T18_8	0.00207456	2.53484e-19	0.1465	108.72	0.925284	0.130325	0.111091
13	AT1G12110	0.133775	0.139476	0.275703	0.133893	87.6615	2.81903e-08	758	4293	T19_1	0.00291746	3.88357e-21	0.141928	106.095	0.925284	0.144761	0.107038
13	AT1G12110	0.13335	0.146902	0.275281	0.139576	139.165	7.55643e-08	758	4293	T19_2	0.0129473	2.02628e-32	0.141931	106.435	0.925284	0.205573	0.100183
13	AT1G12110	0.133412	0.147792	0.273547	0.138443	139.062	1.102e-07	758	4293	T19_3	0.0171071	2.13427e-32	0.140134	105.038	0.925284	0.207496	0.101019
13	AT1G12110	0.139212	0.14765	0.276609	0.138771	120.6	1.31342e-07	758	4293	T19_4	0.0203893	2.33794e-28	0.137397	98.6958	0.925284	0.154034	0.106984
14	AT1G12140	0.082025	0.136279	0.225828	0.14088	107.767	7.40373e-09	682	3758	T14_1	0.000114934	1.51132e-25	0.143803	175.316	0.917109	0.365443	0.0756184
14	AT1G12140	0.083925	0.147553	0.215589	0.147726	104.827	9.19143e-07	682	3758	T14_4	0.00792697	6.66428e-25	0.131664	156.883	0.917109	0.383544	0.0686283
14	AT1G12140	0.101788	0.149298	0.218297	0.146443	101.12	4.7091e-06	682	3758	T14_5	0.0429994	4.32822e-24	0.116509	114.463	0.917109	0.295278	0.0878099
14	AT1G12140	0.10155	0.139783	0.20505	0.15209	77.206	4.39491e-06	682	3758	T14_7	0.0264954	7.7012e-19	0.1035	101.92	0.917109	0.22687	0.111246
14	AT1G12140	0.0981125	0.138153	0.227219	0.149423	114.643	4.42303e-07	682	3758	T14_8	0.00637939	4.71159e-27	0.129106	131.59	0.917109	0.264441	0.0965422
14	AT1G12140	0.0850375	0.136908	0.228594	0.1361	109.579	6.23387e-06	682	3758	T15_1	0.0336156	6.05931e-26	0.143556	168.815	0.917109	0.408642	0.0878628
14	AT1G12140	0.0886	0.140474	0.213792	0.150608	114.22	8.53883e-07	682	3758	T15_7	0.0110462	5.83147e-27	0.125192	141.3	0.917109	0.206554	0.0849078
15	AT1G12200	0.082025	0.136279	0.229781	0.124194	201.659	1.65114e-06	1059	5816	T14_1	0.00711995	4.53768e-46	0.147756	180.136	0.940116	0.314373	0.0756184
15	AT1G12200	0.0850375	0.136908	0.218208	0.127967	168.136	2.80504e-07	1059	5816	T15_1	0.00295218	9.44559e-39	0.133171	156.602	0.940116	0.251683	0.0878628
16	AT1G13990	0.082025	0.136279	0.166194	0.111782	109.355	1.89527e-05	752	4092	T14_1	0.0434291	6.78277e-26	0.0841694	102.614	0.925219	0.262692	0.0756184
16	AT1G13990	0.0883	0.137534	0.182911	0.104166	107.332	1.21188e-05	752	4092	T14_2	0.0373177	1.88243e-25	0.0946107	107.147	0.925219	0.357628	0.0779457
17	AT1G14710	0.082025	0.136279	0.181264	0.131414	147.511	2.70555e-06	1603	8961	T14_1	0.0103068	3.03373e-34	0.0992389	120.986	0.954872	0.306371	0.0756184
17	AT1G14710	0.0883	0.137534	0.190482	0.139872	151.819	1.03018e-05	1603	8961	T14_2	0.0331445	3.46988e-35	0.102182	115.722	0.954872	0.216551	0.0779457
18	AT1G14810	0.082025	0.136279	0.182287	0.129616	90.9256	1.00626e-06	1364	7160	T14_1	0.00473455	7.45902e-22	0.100263	122.234	0.950235	0.280838	0.0756184
18	AT1G14810	0.0883	0.137534	0.183525	0.137296	98.1824	4.69156e-06	1364	7160	T14_2	0.0184381	1.90783e-23	0.095225	107.843	0.950235	0.2681	0.0779457
18	AT1G14810	0.0850375	0.136908	0.1802	0.140246	90.8251	1.01318e-05	1364	7160	T15_1	0.0452615	7.84758e-22	0.0951625	111.907	0.950235	0.288211	0.0878628
19	AT1G15080	0.082025	0.136279	0.216167	0.115759	143.937	8.78259e-08	1148	6322	T14_1	0.000757437	1.8333e-33	0.134142	163.538	0.943866	0.188077	0.0756184
19	AT1G15080	0.0883	0.137534	0.216025	0.124713	150.052	3.57569e-06	1148	6322	T14_2	0.0151042	8.44287e-35	0.127725	144.649	0.943866	0.472735	0.0779457
19	AT1G15080	0.10155	0.139783	0.214292	0.133518	112.324	2.66177e-07	1148	6322	T14_7	0.00344339	1.51729e-26	0.112742	111.021	0.943866	0.294387	0.111246
19	AT1G15080	0.0886	0.140474	0.213889	0.132693	141.817	5.6351e-08	1148	6322	T15_7	0.00116637	5.33125e-33	0.125289	141.41	0.943866	0.217896	0.0849078
20	AT1G15400	0.082025	0.136279	0.198069	0.139149	119.456	7.55128e-07	1073	5809	T14_1	0.00394031	4.16037e-28	0.116044	141.474	0.941584	0.296669	0.0756184
20	AT1G15400	0.0883	0.137534	0.206984	0.140048	114.066	8.4289e-07	1073	5809	T14_2	0.00534074	6.30188e-27	0.118684	134.41	0.941584	0.369745	0.0779457
20	AT1G15400	0.0850375	0.136908	0.191722	0.148274	114.868	8.95161e-06	1073	5809	T15_1	0.0417933	4.20552e-27	0.106685	125.456	0.941584	0.263551	0.0878628
21	AT1G16020	0.082025	0.136279	0.19285	0.115282	63.5053	1.20281e-07	518	3082	T14_1	0.000972202	7.99661e-16	0.110825	135.111	0.901344	0.204742	0.0756184
21	AT1G16020	0.0883	0.137534	0.212838	0.114185	80.5314	8.99151e-09	518	3082	T14_2	0.000144688	1.43062e-19	0.124537	141.039	0.901344	0.21714	0.0779457
21	AT1G16020	0.0798125	0.147019	0.187861	0.11502	85.6483	1.5652e-06	518	3082	T14_3	0.0119179	1.07477e-20	0.108049	135.378	0.901344	0.185804	0.0602277
21	AT1G16020	0.083925	0.147553	0.1902	0.115917	78.5542	9.80537e-07	518	3082	T14_4	0.00834061	3.89165e-19	0.106275	126.631	0.901344	0.190194	0.0686283
21	AT1G16020	0.101788	0.149298	0.19955	0.115415	66.3875	4.61659e-06	518	3082	T14_5	0.0427862	1.85222e-16	0.0977625	96.0457	0.901344	0.198836	0.0878099
21	AT1G16020	0.089275	0.153269	0.205625	0.114646	87.7517	1.28375e-07	518	3082	T14_6	0.00417587	3.71044e-21	0.11635	130.328	0.901344	0.212284	0.0663002
21	AT1G16020	0.10155	0.139783	0.19965	0.11238	31.8405	1.5468e-06	518	3082	T14_7	0.0128542	8.36817e-09	0.0981	96.6027	0.901344	0.225257	0.111246
21	AT1G16020	0.0981125	0.138153	0.201863	0.128896	51.2006	4.218e-06	518	3082	T14_8	0.0327396	4.16958e-13	0.10375	105.746	0.901344	0.215485	0.0965422
21	AT1G16020	0.0850375	0.136908	0.199962	0.126062	61.7721	4.20751e-07	518	3082	T15_1	0.00408227	1.92797e-15	0.114925	135.146	0.901344	0.219394	0.0878628
21	AT1G16020	0.084675	0.143037	0.221181	0.114317	106.503	8.03865e-09	518	3082	T15_2	0.000286223	2.86091e-25	0.136506	161.211	0.901344	0.223726	0.0678713
21	AT1G16020	0.0778625	0.149821	0.208563	0.11847	119.527	1.38758e-07	518	3082	T15_3	0.00408962	4.0151e-28	0.1307	167.86	0.901344	0.141674	0.0502138
21	AT1G16020	0.0893875	0.149384	0.207788	0.112676	106.267	4.7981e-08	518	3082	T15_4	0.00193551	3.22205e-25	0.1184	132.457	0.901344	0.20614	0.0643373
21	AT1G16020	0.085925	0.151173	0.201275	0.111241	97.7663	1.37007e-07	518	3082	T15_5	0.00386701	2.35397e-23	0.11535	134.245	0.901344	0.204235	0.0605907
21	AT1G16020	0.087675	0.151325	0.211413	0.115572	98.4916	2.95795e-08	518	3082	T15_6	0.00131195	1.63207e-23	0.123738	141.132	0.901344	0.212697	0.0579603
21	AT1G16020	0.0886	0.140474	0.207275	0.109517	53.3123	4.31717e-08	518	3082	T15_7	0.00095741	1.42259e-13	0.118675	133.945	0.901344	0.224759	0.0849078
21	AT1G16020	0.0756875	0.139578	0.210875	0.108912	99.983	9.93649e-10	518	3082	T15_8	5.60915e-05	7.68559e-24	0.135187	178.613	0.901344	0.222715	0.0560824
21	AT1G16020	0.072175	0.139845	0.209762	0.110005	118.943	9.11897e-10	518	3082	T16_1	5.66243e-05	5.39022e-28	0.137588	190.63	0.901344	0.22096	0.0499816
21	AT1G16020	0.0809375	0.144169	0.217854	0.112899	127.607	2.52591e-07	518	3082	T16_2	0.00603256	6.84265e-30	0.136917	169.163	0.901344	0.120749	0.055318
21	AT1G16020	0.0966875	0.151933	0.220138	0.117266	126.761	1.84219e-07	518	3082	T16_5	0.0340436	1.04749e-29	0.12345	127.679	0.901344	0.131851	0.0607711
21	AT1G16020	0.102737	0.1487	0.217537	0.118884	113.768	9.63837e-07	518	3082	T16_8	0.0491026	7.32519e-27	0.1148	111.741	0.901344	0.190562	0.0671185
21	AT1G16020	0.0954125	0.143763	0.209264	0.110046	111.192	5.25468e-07	518	3082	T18_4	0.0271908	2.68549e-26	0.113851	119.325	0.901344	0.158056	0.0779653
22	AT1G18340	0.082025	0.136279	0.192361	0.119196	135.569	1.3954e-07	1277	6962	T14_1	0.00105667	1.23963e-31	0.110336	134.515	0.945017	0.279162	0.0756184
23	AT1G18940	0.082025	0.136279	0.187175	0.12199	7.17466	9.47048e-07	332	1418	T14_1	0.00452361	0.00369701	0.10515	128.193	0.84513	0.149199	0.0756184
23	AT1G18940	0.0798125	0.147019	0.18185	0.128513	28.9376	6.33258e-06	332	1418	T14_3	0.0317114	3.73739e-08	0.102038	127.847	0.84513	0.137098	0.0602277
24	AT1G21880	0.082025	0.136279	0.177222	0.132409	110.968	3.63723e-06	1448	7572	T14_1	0.0133641	3.00668e-26	0.0951972	116.059	0.950808	0.297217	0.0756184
25	AT1G21920	0.082025	0.136279	0.18675	0.127503	125.612	9.30676e-07	1074	6188	T14_1	0.00447987	1.86939e-29	0.104725	127.674	0.940853	0.269406	0.0756184
25	AT1G21920	0.0883	0.137534	0.183837	0.133245	123.211	1.01327e-05	1074	6188	T14_2	0.0327704	6.27053e-29	0.0955375	108.196	0.940853	0.24926	0.0779457
26	AT1G22280	0.082025	0.136279	0.183167	0.133361	113.087	6.85049e-06	1305	7327	T14_1	0.0218144	1.03257e-26	0.101142	123.306	0.946781	0.268695	0.0756184
26	AT1G22280	0.0883	0.137534	0.195719	0.13479	120.719	7.09043e-06	1305	7327	T14_2	0.0247348	2.2013e-28	0.107419	121.652	0.946781	0.266089	0.0779457
27	AT1G22380	0.082025	0.136279	0.189012	0.133789	90.6848	5.64447e-07	462	2619	T14_1	0.00314759	8.42397e-22	0.106987	130.433	0.890771	0.20687	0.0756184
27	AT1G22380	0.0883	0.137534	0.215764	0.142483	118.502	3.75517e-08	462	2619	T14_2	0.000518172	6.73218e-28	0.127464	144.353	0.890771	0.233181	0.0779457
27	AT1G22380	0.0798125	0.147019	0.236844	0.153475	145.972	1.57382e-06	462	2619	T14_3	0.0119179	6.58273e-34	0.157031	196.75	0.890771	0.400127	0.0602277
27	AT1G22380	0.083925	0.147553	0.224	0.152145	143.851	1.81135e-07	462	2619	T14_4	0.00254805	1.91439e-33	0.140075	166.905	0.890771	0.122563	0.0686283
27	AT1G22380	0.101788	0.149298	0.218453	0.147628	139.534	3.9215e-06	462	2619	T14_5	0.0386517	1.68276e-32	0.116666	114.617	0.890771	0.131236	0.0878099
27	AT1G22380	0.10155	0.139783	0.218037	0.13366	94.0583	2.00148e-07	462	2619	T14_7	0.00289028	1.53181e-22	0.116487	114.71	0.890771	0.241706	0.111246
27	AT1G22380	0.0981125	0.138153	0.222453	0.147403	112.631	9.83296e-07	462	2619	T14_8	0.0109032	1.29928e-26	0.124341	126.733	0.890771	0.242318	0.0965422
27	AT1G22380	0.0850375	0.136908	0.201038	0.140036	97.6579	9.06869e-07	462	2619	T15_1	0.00747396	2.48647e-23	0.116	136.41	0.890771	0.216765	0.0878628
27	AT1G22380	0.084675	0.143037	0.199328	0.143099	136.327	1.91431e-06	462	2619	T15_2	0.0188681	8.46263e-32	0.114653	135.404	0.890771	0.155371	0.0678713
27	AT1G22380	0.0756875	0.139578	0.1837	0.142831	125.506	6.38366e-06	462	2619	T15_8	0.0471897	1.97157e-29	0.108012	142.709	0.890771	0.201452	0.0560824
27	AT1G22380	0.072175	0.139845	0.1783	0.142655	134.608	6.43524e-06	462	2619	T16_1	0.0499495	2.01073e-31	0.106125	147.038	0.890771	0.14754	0.0499816
28	AT1G22500	0.082025	0.136279	0.180663	0.114229	45.1443	8.68175e-07	483	2616	T14_1	0.00428754	9.15198e-12	0.0986375	120.253	0.88387	0.193266	0.0756184
28	AT1G22500	0.0981125	0.138153	0.195713	0.127815	42.5714	5.74765e-06	483	2616	T14_8	0.0405568	3.40737e-11	0.0976	99.4776	0.88387	0.205327	0.0965422
28	AT1G22500	0.0850375	0.136908	0.193938	0.124951	44.1546	5.2114e-07	483	2616	T15_1	0.00462289	1.51721e-11	0.1089	128.061	0.88387	0.208898	0.0878628
29	AT1G23140	0.082025	0.136279	0.206487	0.134213	40.0779	5.13157e-08	658	3401	T14_1	0.00047559	1.22015e-10	0.124463	151.737	0.905808	0.23464	0.0756184
29	AT1G23140	0.0883	0.137534	0.20515	0.138257	38.6754	4.60097e-07	658	3401	T14_2	0.00348412	2.50242e-10	0.11685	132.333	0.905808	0.219465	0.0779457
29	AT1G23140	0.0798125	0.147019	0.197263	0.142263	58.8682	9.14912e-07	658	3401	T14_3	0.00847933	8.42981e-15	0.11745	147.157	0.905808	0.206727	0.0602277
29	AT1G23140	0.083925	0.147553	0.198712	0.145526	54.4035	1.74291e-06	658	3401	T14_4	0.0130393	8.16344e-14	0.114788	136.774	0.905808	0.207599	0.0686283
29	AT1G23140	0.101788	0.149298	0.212075	0.140261	55.4641	2.65551e-06	658	3401	T14_5	0.0277081	4.75907e-14	0.110287	108.351	0.905808	0.223336	0.0878099
29	AT1G23140	0.0981125	0.138153	0.2109	0.134511	33.5029	5.95307e-07	658	3401	T14_8	0.0077676	3.55795e-09	0.112787	114.957	0.905808	0.234776	0.0965422
29	AT1G23140	0.0850375	0.136908	0.218675	0.133362	40.9847	7.27109e-09	658	3401	T15_1	0.000162939	7.67125e-11	0.133637	157.151	0.905808	0.249097	0.0878628
29	AT1G23140	0.084675	0.143037	0.196225	0.138241	45.7741	1.80297e-06	658	3401	T15_2	0.0180574	6.63526e-12	0.11155	131.739	0.905808	0.211071	0.0678713
29	AT1G23140	0.0778625	0.149821	0.189125	0.140866	62.6235	3.29572e-06	658	3401	T15_3	0.0426349	1.25126e-15	0.111263	142.896	0.905808	0.198744	0.0502138
29	AT1G23140	0.085925	0.151173	0.20055	0.139206	62.3465	1.44496e-06	658	3401	T15_5	0.0226221	1.44025e-15	0.114625	133.401	0.905808	0.21435	0.0605907
29	AT1G23140	0.0756875	0.139578	0.180388	0.129823	42.9831	4.50445e-06	658	3401	T15_8	0.0377978	2.76069e-11	0.1047	138.332	0.905808	0.201784	0.0560824
29	AT1G23140	0.072175	0.139845	0.183812	0.12977	54.2803	1.2172e-06	658	3401	T16_1	0.0142607	8.69187e-14	0.111638	154.676	0.905808	0.205964	0.0499816
29	AT1G23140	0.0809375	0.144169	0.196825	0.132403	69.7425	7.03744e-07	658	3401	T16_2	0.0140964	3.3787e-17	0.115888	143.181	0.905808	0.214223	0.055318
29	AT1G23140	0.117737	0.13982	0.242812	0.133993	87.4041	8.33868e-08	658	3401	T18_2	0.00520944	4.42324e-21	0.125075	106.232	0.905808	0.260505	0.088195
29	AT1G23140	0.0954125	0.143763	0.206888	0.139589	72.9237	6.55951e-07	658	3401	T18_4	0.0283708	6.73792e-18	0.111475	116.835	0.905808	0.222658	0.0779653
29	AT1G23140	0.13475	0.140722	0.25205	0.137417	76.3205	7.28895e-07	658	3401	T18_8	0.0278163	1.20586e-18	0.1173	87.0501	0.905808	0.265839	0.111091
29	AT1G23140	0.133775	0.139476	0.2669	0.132648	96.4601	1.60754e-08	658	3401	T19_1	0.00275585	4.55309e-23	0.133125	99.5141	0.905808	0.288542	0.107038
30	AT1G24240	0.082025	0.136279	0.179528	0.116621	82.4749	5.50816e-06	912	5100	T14_1	0.0185729	5.35094e-20	0.0975028	118.87	0.928481	0.2401	0.0756184
31	AT1G25240	0.082025	0.136279	0.186488	0.133246	83.0834	1.69888e-06	364	1892	T14_1	0.00727531	3.93315e-20	0.104462	127.354	0.864993	0.16939	0.0756184
31	AT1G25240	0.0883	0.137534	0.195538	0.138365	90.9807	1.64224e-06	364	1892	T14_2	0.00894518	7.25393e-22	0.107237	121.447	0.864993	0.177673	0.0779457
31	AT1G25240	0.0798125	0.147019	0.199437	0.148134	104.485	2.81526e-06	364	1892	T14_3	0.0176579	7.921e-25	0.119625	149.883	0.864993	0.328205	0.0602277
31	AT1G25240	0.083925	0.147553	0.21175	0.15425	108.205	1.97818e-06	364	1892	T14_4	0.014119	1.21155e-25	0.127825	152.309	0.864993	0.333225	0.0686283
31	AT1G25240	0.10155	0.139783	0.223875	0.124232	86.4428	4.19444e-08	364	1892	T14_7	0.000957497	7.19195e-21	0.122325	120.458	0.864993	0.206302	0.111246
31	AT1G25240	0.084675	0.143037	0.187138	0.141107	101.206	7.80046e-06	364	1892	T15_2	0.0498167	4.14411e-24	0.102462	121.007	0.864993	0.169	0.0678713
31	AT1G25240	0.0886	0.140474	0.189875	0.124595	73.945	5.38724e-06	364	1892	T15_7	0.0407952	4.01621e-18	0.101275	114.306	0.864993	0.173629	0.0849078
32	AT1G25560	0.082025	0.136279	0.177212	0.140257	11.8912	1.68187e-05	308	1642	T14_1	0.0397095	0.000282002	0.0951875	116.047	0.843494	0.150957	0.0756184
33	AT1G27980	0.082025	0.136279	0.2085	0.113738	90.8709	3.97547e-09	488	2498	T14_1	7.05305e-05	7.66807e-22	0.126475	154.191	0.891808	0.202225	0.0756184
33	AT1G27980	0.0883	0.137534	0.218625	0.119466	114.262	1.91837e-09	488	2498	T14_2	4.58159e-05	5.70897e-27	0.130325	147.593	0.891808	0.207149	0.0779457
33	AT1G27980	0.0798125	0.147019	0.207937	0.117297	101.943	1.93968e-08	488	2498	T14_3	0.000430158	2.85665e-24	0.128125	160.532	0.891808	0.290791	0.0602277
33	AT1G27980	0.083925	0.147553	0.216583	0.119994	102.32	2.91848e-08	488	2498	T14_4	0.000787926	2.36207e-24	0.132658	158.068	0.891808	0.32183	0.0686283
33	AT1G27980	0.101788	0.149298	0.219963	0.122511	112.059	3.45305e-07	488	2498	T14_5	0.00649748	1.73441e-26	0.118175	116.1	0.891808	0.209601	0.0878099
33	AT1G27980	0.089275	0.153269	0.212025	0.116823	103.843	1.00682e-07	488	2498	T14_6	0.0038545	1.09493e-24	0.12275	137.496	0.891808	0.274951	0.0663002
33	AT1G27980	0.10155	0.139783	0.219862	0.113995	76.0439	5.813e-08	488	2498	T14_7	0.00116438	1.38715e-18	0.118313	116.507	0.891808	0.210016	0.111246
33	AT1G27980	0.0981125	0.138153	0.222787	0.118871	107.254	2.24892e-08	488	2498	T14_8	0.000581861	1.95789e-25	0.124675	127.074	0.891808	0.207534	0.0965422
33	AT1G27980	0.0850375	0.136908	0.2089	0.121676	108.282	4.31688e-08	488	2498	T15_1	0.000653796	1.16544e-25	0.123863	145.656	0.891808	0.199033	0.0878628
33	AT1G27980	0.084675	0.143037	0.198917	0.122725	94.414	6.73847e-07	488	2498	T15_2	0.0093759	1.27985e-22	0.114242	134.918	0.891808	0.323702	0.0678713
34	AT1G28580	0.082025	0.136279	0.24375	0.13932	86.9952	8.33756e-07	741	4189	T14_1	0.00424361	5.43919e-21	0.161725	197.165	0.920196	0.703979	0.0756184
34	AT1G28580	0.083925	0.147553	0.229187	0.136525	170.759	9.22417e-06	741	4189	T14_4	0.0384413	2.52501e-39	0.145262	173.086	0.920196	0.356547	0.0686283
34	AT1G28580	0.10155	0.139783	0.23735	0.122922	115.782	2.85466e-09	741	4189	T14_7	0.000196956	2.65307e-27	0.1358	133.727	0.920196	0.421641	0.111246
34	AT1G28580	0.0981125	0.138153	0.261446	0.140935	97.7477	7.30599e-09	741	4189	T14_8	0.000262843	2.37615e-23	0.163334	166.476	0.920196	0.501826	0.0965422
34	AT1G28580	0.0850375	0.136908	0.244844	0.152475	144.835	4.45205e-06	741	4189	T15_1	0.0255392	1.16655e-33	0.159806	187.924	0.920196	0.615077	0.0878628
34	AT1G28580	0.0886	0.140474	0.242641	0.13273	149.032	2.88013e-09	741	4189	T15_7	0.000120403	1.41063e-34	0.154041	173.861	0.920196	0.243569	0.0849078
35	AT1G29230	0.082025	0.136279	0.178113	0.136192	50.2323	4.50452e-06	361	1913	T14_1	0.0158925	6.82907e-13	0.0960875	117.144	0.859917	0.13805	0.0756184
35	AT1G29230	0.0883	0.137534	0.187575	0.14134	54.8689	5.13184e-06	361	1913	T14_2	0.0196705	6.44227e-14	0.099275	112.429	0.859917	0.149035	0.0779457
35	AT1G29230	0.083925	0.147553	0.195238	0.145976	81.3589	1.64221e-06	361	1913	T14_4	0.0125893	9.41172e-20	0.111312	132.633	0.859917	0.156791	0.0686283
35	AT1G29230	0.10155	0.139783	0.20795	0.133429	54.189	1.3723e-06	361	1913	T14_7	0.0121733	9.10511e-14	0.1064	104.776	0.859917	0.169212	0.111246
36	AT1G29470	0.082025	0.136279	0.174275	0.116487	37.0619	5.88684e-06	479	2453	T14_1	0.0192437	5.72199e-10	0.09225	112.466	0.886279	0.157952	0.0756184
36	AT1G29470	0.0883	0.137534	0.181475	0.120918	44.8593	8.11642e-06	479	2453	T14_2	0.0276917	1.05858e-11	0.093175	105.521	0.886279	0.157963	0.0779457
36	AT1G29470	0.0798125	0.147019	0.187575	0.126085	84.3116	1.11661e-06	479	2453	T14_3	0.00976654	2.11311e-20	0.107762	135.02	0.886279	0.166036	0.0602277
36	AT1G29470	0.083925	0.147553	0.1845	0.124988	77.731	4.08293e-06	479	2453	T14_4	0.024569	5.90378e-19	0.100575	119.839	0.886279	0.163277	0.0686283
36	AT1G29470	0.101788	0.149298	0.2007	0.122695	76.2193	5.21455e-06	479	2453	T14_5	0.0442502	1.26923e-18	0.0989125	97.1755	0.886279	0.175002	0.0878099
37	AT1G29760	0.082025	0.136279	0.177333	0.128183	87.1558	1.29035e-05	1018	5396	T14_1	0.0327038	5.01511e-21	0.0953083	116.194	0.93599	0.201111	0.0756184
37	AT1G29760	0.083925	0.147553	0.190812	0.12538	111.973	6.39072e-06	1018	5396	T14_4	0.0314946	1.81099e-26	0.106887	127.361	0.93599	0.318873	0.0686283
38	AT1G30290	0.082025	0.136279	0.1766	0.140398	63.8803	4.46736e-06	685	4008	T14_1	0.0158515	6.61072e-16	0.094575	115.3	0.915951	0.201913	0.0756184
38	AT1G30290	0.0883	0.137534	0.182963	0.137843	77.2575	5.56505e-06	685	4008	T14_2	0.020817	7.50316e-19	0.0946625	107.206	0.915951	0.199949	0.0779457
38	AT1G30290	0.0798125	0.147019	0.179012	0.140731	100.182	8.51394e-06	685	4008	T14_3	0.0405293	6.94947e-24	0.0992	124.291	0.915951	0.195246	0.0602277
39	AT1G31230	0.082025	0.136279	0.178861	0.144484	121.149	1.67318e-05	1259	6889	T14_1	0.0396549	1.77216e-28	0.0968361	118.057	0.946197	0.25541	0.0756184
40	AT1G32790	0.082025	0.136279	0.189125	0.123391	124.084	5.20459e-07	1141	6438	T14_1	0.0029924	4.03821e-29	0.1071	130.57	0.94467	0.325296	0.0756184
40	AT1G32790	0.0883	0.137534	0.202554	0.106842	127.794	4.12663e-07	1141	6438	T14_2	0.00320304	6.22645e-30	0.114254	129.392	0.94467	0.442583	0.0779457
40	AT1G32790	0.0886	0.140474	0.189513	0.12863	116.403	4.32262e-06	1141	6438	T15_7	0.0353175	1.93937e-27	0.100913	113.897	0.94467	0.249906	0.0849078
41	AT1G34300	0.082025	0.136279	0.209667	0.115577	130.601	6.38221e-09	1175	6517	T14_1	0.000101616	1.51353e-30	0.127642	155.613	0.940466	0.318393	0.0756184
41	AT1G34300	0.0883	0.137534	0.205944	0.118671	131.21	1.42363e-07	1175	6517	T14_2	0.0013394	1.11398e-30	0.117644	133.233	0.940466	0.294446	0.0779457
41	AT1G34300	0.083925	0.147553	0.186833	0.126903	120.073	1.07096e-05	1175	6517	T14_4	0.0434649	3.04911e-28	0.102908	122.619	0.940466	0.33988	0.0686283
41	AT1G34300	0.0981125	0.138153	0.195463	0.132848	100.281	5.30123e-06	1175	6517	T14_8	0.0387253	6.61032e-24	0.09735	99.2228	0.940466	0.284739	0.0965422
41	AT1G34300	0.0850375	0.136908	0.198362	0.131733	109.326	1.37053e-07	1175	6517	T15_1	0.00170206	6.88319e-26	0.113325	133.265	0.940466	0.294832	0.0878628
41	AT1G34300	0.0886	0.140474	0.194213	0.130108	76.6373	2.26465e-06	1175	6517	T15_7	0.0213066	1.0271e-18	0.105612	119.201	0.940466	0.294534	0.0849078
41	AT1G34300	0.0756875	0.139578	0.176525	0.132079	114.968	5.08974e-06	1175	6517	T15_8	0.039863	3.99932e-27	0.100837	133.229	0.940466	0.268627	0.0560824
41	AT1G34300	0.072175	0.139845	0.17625	0.122873	131.674	4.53952e-06	1175	6517	T16_1	0.0380921	8.81594e-31	0.104075	144.198	0.940466	0.265728	0.0499816
42	AT1G34750	0.082025	0.136279	0.192263	0.129419	81.263	1.33234e-07	934	5402	T14_1	0.0010216	9.87977e-20	0.110238	134.395	0.931778	0.250167	0.0756184
42	AT1G34750	0.0883	0.137534	0.188525	0.133367	77.1654	1.92916e-06	934	5402	T14_2	0.0099826	7.86136e-19	0.100225	113.505	0.931778	0.228589	0.0779457
42	AT1G34750	0.0850375	0.136908	0.190925	0.137637	66.6239	1.61464e-06	934	5402	T15_1	0.0118954	1.64286e-16	0.105887	124.519	0.931778	0.253478	0.0878628
42	AT1G34750	0.084675	0.143037	0.18325	0.138417	82.5113	6.53889e-06	934	5402	T15_2	0.0444978	5.25337e-20	0.098575	116.416	0.931778	0.225191	0.0678713
42	AT1G34750	0.0886	0.140474	0.199275	0.135562	76.1589	9.30761e-07	934	5402	T15_7	0.011795	1.3087e-18	0.110675	124.915	0.931778	0.26689	0.0849078
42	AT1G34750	0.072175	0.139845	0.182787	0.135441	100.057	1.14588e-06	934	5402	T16_1	0.0138027	7.40364e-24	0.110613	153.256	0.931778	0.238015	0.0499816
42	AT1G34750	0.0809375	0.144169	0.187025	0.137354	108.877	3.18817e-06	934	5402	T16_2	0.0412437	8.63373e-26	0.106088	131.073	0.931778	0.231954	0.055318
43	AT1G42470	0.082025	0.136279	0.202975	0.141008	55.5192	7.16092e-07	153	858	T14_1	0.00380049	4.62759e-14	0.12095	147.455	0.75733	0.150556	0.0756184
43	AT1G42470	0.0883	0.137534	0.205088	0.139432	62.0997	1.06012e-06	153	858	T14_2	0.00645375	1.63253e-15	0.116788	132.262	0.75733	0.14507	0.0779457
43	AT1G42470	0.0798125	0.147019	0.196162	0.139761	80.9582	1.44498e-06	153	858	T14_3	0.0116527	1.15273e-19	0.11635	145.779	0.75733	0.136863	0.0602277
43	AT1G42470	0.083925	0.147553	0.203137	0.141032	80.6647	1.69864e-06	153	858	T14_4	0.0128631	1.33729e-19	0.119212	142.046	0.75733	0.14371	0.0686283
44	AT1G43130	0.082025	0.136279	0.170363	0.124613	98.1524	2.21534e-05	441	2595	T14_1	0.0487807	1.93698e-23	0.0883375	107.696	0.877663	0.149632	0.0756184
45	AT1G48260	0.082025	0.136279	0.237125	0.12043	93.4623	4.70923e-12	575	3150	T14_1	7.3105e-07	2.07007e-22	0.1551	189.089	0.905488	0.243206	0.0756184
45	AT1G48260	0.0883	0.137534	0.2398	0.126775	104.545	2.61626e-11	575	3150	T14_2	2.03071e-06	7.68476e-25	0.1515	171.574	0.905488	0.240158	0.0779457
45	AT1G48260	0.0798125	0.147019	0.234792	0.118944	100.156	8.53207e-11	575	3150	T14_3	8.82998e-06	7.04299e-24	0.154979	194.179	0.905488	0.397761	0.0602277
45	AT1G48260	0.083925	0.147553	0.236681	0.11802	98.415	1.51142e-10	575	3150	T14_4	1.5642e-05	1.69637e-23	0.152756	182.014	0.905488	0.395999	0.0686283
45	AT1G48260	0.101788	0.149298	0.240764	0.116395	97.7118	3.96194e-09	575	3150	T14_5	0.000307521	2.41961e-23	0.138976	136.536	0.905488	0.331367	0.0878099
45	AT1G48260	0.089275	0.153269	0.213139	0.110287	107.141	1.45271e-07	575	3150	T14_6	0.00429551	2.07264e-25	0.123864	138.744	0.905488	0.213875	0.0663002
45	AT1G48260	0.10155	0.139783	0.227687	0.11982	56.6008	2.49194e-09	575	3150	T14_7	0.000196956	2.66956e-14	0.126138	124.212	0.905488	0.22882	0.111246
45	AT1G48260	0.0981125	0.138153	0.225188	0.120545	79.5308	3.66094e-09	575	3150	T14_8	0.000187601	2.37387e-19	0.127075	129.52	0.905488	0.222275	0.0965422
45	AT1G48260	0.0850375	0.136908	0.219787	0.121738	80.83	4.18426e-10	575	3150	T15_1	1.62389e-05	1.22997e-19	0.13475	158.46	0.905488	0.219116	0.0878628
45	AT1G48260	0.084675	0.143037	0.212062	0.127025	102.229	1.04627e-08	575	3150	T15_2	0.000341937	2.47288e-24	0.127387	150.443	0.905488	0.212044	0.0678713
45	AT1G48260	0.0778625	0.149821	0.197038	0.127704	92.1159	1.57448e-07	575	3150	T15_3	0.00425075	4.08735e-22	0.119175	153.058	0.905488	0.304532	0.0502138
45	AT1G48260	0.0893875	0.149384	0.211888	0.128489	90.2113	6.33315e-08	575	3150	T15_4	0.00218476	1.07019e-21	0.1225	137.044	0.905488	0.328053	0.0643373
45	AT1G48260	0.085925	0.151173	0.216037	0.130061	122.044	2.78992e-08	575	3150	T15_5	0.00115493	1.12881e-28	0.130112	151.426	0.905488	0.159644	0.0605907
45	AT1G48260	0.087675	0.151325	0.207737	0.128326	93.4937	2.23359e-07	575	3150	T15_6	0.00659737	2.03751e-22	0.120063	136.94	0.905488	0.206111	0.0579603
45	AT1G48260	0.0886	0.140474	0.2216	0.122677	61.6429	3.00609e-09	575	3150	T15_7	0.000120403	2.05879e-15	0.133	150.113	0.905488	0.222244	0.0849078
45	AT1G48260	0.0756875	0.139578	0.215725	0.11898	106.864	7.84714e-10	575	3150	T15_8	5.14112e-05	2.38382e-25	0.140038	185.021	0.905488	0.216494	0.0560824
45	AT1G48260	0.072175	0.139845	0.2102	0.12408	114.131	1.85797e-09	575	3150	T16_1	8.24074e-05	6.0982e-27	0.138025	191.237	0.905488	0.189061	0.0499816
45	AT1G48260	0.0809375	0.144169	0.206987	0.124792	119.351	5.13284e-08	575	3150	T16_2	0.00207969	4.38688e-28	0.12605	155.737	0.905488	0.151329	0.055318
45	AT1G48260	0.0799625	0.151668	0.194075	0.126346	128.429	1.03293e-06	575	3150	T16_3	0.0427597	4.52096e-30	0.114113	142.708	0.905488	0.127581	0.0456982
45	AT1G48260	0.0966875	0.151933	0.213487	0.126269	125.659	5.11669e-07	575	3150	T16_5	0.0453816	1.8255e-29	0.1168	120.802	0.905488	0.146208	0.0607711
45	AT1G48260	0.0916375	0.15033	0.209225	0.129587	121.805	5.69477e-07	575	3150	T16_6	0.0271653	1.27371e-28	0.117587	128.318	0.905488	0.152243	0.0583657
45	AT1G48260	0.095525	0.147231	0.210833	0.128343	119.97	5.10692e-07	575	3150	T16_7	0.021141	3.21057e-28	0.115308	120.71	0.905488	0.146629	0.0597935
45	AT1G48260	0.102737	0.1487	0.216275	0.12958	115.887	6.97535e-07	575	3150	T16_8	0.0393759	2.51565e-27	0.113537	110.512	0.905488	0.170156	0.0671185
45	AT1G48260	0.103737	0.148001	0.2184	0.13112	113.563	6.67628e-07	575	3150	T17_1	0.0376876	8.12292e-27	0.114663	110.531	0.905488	0.186472	0.0694954
45	AT1G48260	0.102837	0.146718	0.218775	0.131787	122.359	5.64458e-07	575	3150	T17_2	0.0233667	9.62918e-29	0.115937	112.739	0.905488	0.158927	0.0674119
45	AT1G48260	0.109037	0.147242	0.225112	0.129929	122.002	3.95178e-07	575	3150	T17_7	0.0306733	1.15313e-28	0.116075	106.454	0.905488	0.168089	0.0735567
45	AT1G48260	0.1126	0.146142	0.225337	0.131177	114.548	7.88647e-07	575	3150	T17_8	0.03767	4.94231e-27	0.112738	100.122	0.905488	0.192026	0.0774752
45	AT1G48260	0.1109	0.145424	0.2272	0.129682	119.942	2.80522e-07	575	3150	T18_1	0.017419	3.25612e-28	0.1163	104.869	0.905488	0.174098	0.0746797
45	AT1G48260	0.117737	0.13982	0.2268	0.127396	94.4845	6.11271e-07	575	3150	T18_2	0.0210871	1.23506e-22	0.109063	92.6319	0.905488	0.216976	0.088195
46	AT1G52150	0.082025	0.136279	0.175538	0.143473	24.9486	1.56922e-05	406	2238	T14_1	0.0379146	2.94389e-07	0.0935125	114.005	0.871985	0.171993	0.0756184
46	AT1G52150	0.0798125	0.147019	0.195988	0.143511	79.4511	3.67846e-07	406	2238	T14_3	0.00415298	2.47151e-19	0.116175	145.56	0.871985	0.195543	0.0602277
46	AT1G52150	0.0778625	0.149821	0.186688	0.145019	96.553	2.26473e-06	406	2238	T15_3	0.0312507	4.34438e-23	0.108825	139.766	0.871985	0.183825	0.0502138
46	AT1G52150	0.0893875	0.149384	0.192963	0.145447	84.0537	3.49141e-06	406	2238	T15_4	0.0433598	2.40754e-20	0.103575	115.872	0.871985	0.185955	0.0643373
46	AT1G52150	0.085925	0.151173	0.193763	0.145006	84.8748	3.69846e-06	406	2238	T15_5	0.0468685	1.58931e-20	0.107838	125.502	0.871985	0.189111	0.0605907
47	AT1G53030	0.082025	0.136279	0.227375	0.124493	83.0137	8.92276e-11	842	4376	T14_1	3.07811e-06	4.07429e-20	0.14535	177.202	0.927752	0.291314	0.0756184
47	AT1G53030	0.0883	0.137534	0.229944	0.116033	87.8883	9.24468e-10	842	4376	T14_2	2.77078e-05	3.46294e-21	0.141644	160.413	0.927752	0.279969	0.0779457
47	AT1G53030	0.0798125	0.147019	0.219071	0.123695	116.262	1.53216e-07	842	4376	T14_3	0.00216227	2.08195e-27	0.139259	174.483	0.927752	0.252404	0.0602277
47	AT1G53030	0.083925	0.147553	0.214792	0.127516	103.615	8.49654e-08	842	4376	T14_4	0.00159877	1.22861e-24	0.130867	155.933	0.927752	0.249864	0.0686283
47	AT1G53030	0.101788	0.149298	0.216097	0.126227	96.5845	1.44072e-06	842	4376	T14_5	0.0168796	4.27577e-23	0.11431	112.302	0.927752	0.249175	0.0878099
47	AT1G53030	0.10155	0.139783	0.195775	0.131916	38.777	1.0623e-05	842	4376	T14_7	0.0495968	2.37549e-10	0.094225	92.7868	0.927752	0.243102	0.111246
47	AT1G53030	0.0981125	0.138153	0.221287	0.131534	83.1136	6.15626e-08	842	4376	T14_8	0.00131818	3.87361e-20	0.123175	125.545	0.927752	0.281051	0.0965422
47	AT1G53030	0.0850375	0.136908	0.217575	0.131497	78.944	1.03563e-08	842	4376	T15_1	0.000214357	3.19474e-19	0.132538	155.858	0.927752	0.277074	0.0878628
47	AT1G53030	0.084675	0.143037	0.209139	0.122579	99.5192	1.08467e-07	842	4376	T15_2	0.00224509	9.71361e-24	0.124464	146.99	0.927752	0.251563	0.0678713
47	AT1G53030	0.0778625	0.149821	0.197036	0.123786	122.894	3.58558e-06	842	4376	T15_3	0.0445293	7.3548e-29	0.119173	153.056	0.927752	0.23476	0.0502138
47	AT1G53030	0.0886	0.140474	0.200538	0.133562	50.6055	6.9138e-07	842	4376	T15_7	0.0097571	5.6463e-13	0.111937	126.34	0.927752	0.252335	0.0849078
47	AT1G53030	0.0756875	0.139578	0.185025	0.127865	85.575	7.68167e-07	842	4376	T15_8	0.0103694	1.11541e-20	0.109338	144.459	0.927752	0.232007	0.0560824
47	AT1G53030	0.072175	0.139845	0.189612	0.127784	101.29	1.63391e-07	842	4376	T16_1	0.00338192	3.97353e-24	0.117438	162.712	0.927752	0.238482	0.0499816
47	AT1G53030	0.0809375	0.144169	0.19825	0.127973	118.321	1.33364e-06	842	4376	T16_2	0.0207675	7.3744e-28	0.117313	144.942	0.927752	0.236756	0.055318
48	AT1G54090	0.082025	0.136279	0.200264	0.135436	105.54	1.67064e-07	749	4369	T14_1	0.00120626	4.65048e-25	0.118239	144.15	0.920526	0.309237	0.0756184
48	AT1G54090	0.0883	0.137534	0.197542	0.138509	107.058	1.2302e-06	749	4369	T14_2	0.00707307	2.16217e-25	0.109242	123.716	0.920526	0.219568	0.0779457
48	AT1G54090	0.0798125	0.147019	0.184344	0.138827	102.418	4.40243e-06	749	4369	T14_3	0.0250797	2.24818e-24	0.104531	130.971	0.920526	0.196863	0.0602277
48	AT1G54090	0.083925	0.147553	0.18375	0.136667	96.2101	7.93441e-06	749	4369	T14_4	0.0344537	5.1658e-23	0.099825	118.945	0.920526	0.198127	0.0686283
48	AT1G54090	0.0850375	0.136908	0.185778	0.140355	90.6504	4.87167e-06	749	4369	T15_1	0.0272528	8.57178e-22	0.10074	118.466	0.920526	0.213202	0.0878628
49	AT1G54340	0.082025	0.136279	0.179563	0.12873	36.2272	1.21397e-05	405	2507	T14_1	0.0312787	8.77995e-10	0.0975375	118.912	0.875386	0.176348	0.0756184
49	AT1G54340	0.0883	0.137534	0.190787	0.134012	48.9067	9.81841e-06	405	2507	T14_2	0.0321406	1.34219e-12	0.102487	116.067	0.875386	0.184844	0.0779457
50	AT1G54570	0.082025	0.136279	0.181425	0.13468	55.0314	1.23307e-05	394	2209	T14_1	0.0316395	5.93104e-14	0.0994	121.183	0.869674	0.170567	0.0756184
50	AT1G54570	0.0883	0.137534	0.2018	0.144128	75.2112	1.37272e-06	394	2209	T14_2	0.00767918	2.11479e-18	0.1135	128.539	0.869674	0.193815	0.0779457
50	AT1G54570	0.0798125	0.147019	0.206275	0.143245	119.334	1.91187e-07	394	2209	T14_3	0.00258081	4.42499e-28	0.126463	158.449	0.869674	0.197793	0.0602277
50	AT1G54570	0.083925	0.147553	0.21555	0.147819	118.956	1.01625e-07	394	2209	T14_4	0.00180298	5.35337e-28	0.131625	156.836	0.869674	0.207408	0.0686283
50	AT1G54570	0.0981125	0.138153	0.20475	0.129896	67.232	3.18854e-06	394	2209	T14_8	0.0267558	1.20684e-16	0.106637	108.689	0.869674	0.192756	0.0965422
50	AT1G54570	0.0850375	0.136908	0.1966	0.136357	67.7283	1.05085e-06	394	2209	T15_1	0.00826803	9.38253e-17	0.111562	131.192	0.869674	0.184674	0.0878628
50	AT1G54570	0.084675	0.143037	0.191675	0.145995	94.1925	5.30165e-06	394	2209	T15_2	0.0387301	1.43142e-22	0.107	126.366	0.869674	0.181018	0.0678713
51	AT1G60140	0.082025	0.136279	0.219575	0.121655	146.157	1.52187e-07	889	4454	T14_1	0.00112501	5.99785e-34	0.13755	167.693	0.925537	0.509208	0.0756184
51	AT1G60140	0.0883	0.137534	0.254083	0.117232	123.857	1.14714e-06	889	4454	T14_2	0.00673897	4.52666e-29	0.165783	187.75	0.925537	0.785463	0.0779457
51	AT1G60140	0.0981125	0.138153	0.217786	0.14593	145.066	5.36335e-06	889	4454	T14_8	0.0387253	1.03888e-33	0.119673	121.976	0.925537	0.171185	0.0965422
51	AT1G60140	0.0850375	0.136908	0.199266	0.143146	143.576	2.17778e-06	889	4454	T15_1	0.0148604	2.19941e-33	0.114228	134.327	0.925537	0.19218	0.0878628
52	AT1G61790	0.082025	0.136279	0.179542	0.11998	89.9395	7.86713e-06	1445	7301	T14_1	0.0238297	1.22778e-21	0.0975167	118.887	0.948246	0.27629	0.0756184
52	AT1G61790	0.0883	0.137534	0.185361	0.122043	99.396	8.72367e-06	1445	7301	T14_2	0.0291235	1.03371e-23	0.0970611	109.922	0.948246	0.271143	0.0779457
53	AT1G63850	0.082025	0.136279	0.194917	0.123982	103.391	6.18137e-08	1138	6241	T14_1	0.000564459	1.37564e-24	0.112892	137.631	0.941959	0.279311	0.0756184
53	AT1G63850	0.0883	0.137534	0.202417	0.128834	112.502	1.52759e-07	1138	6241	T14_2	0.00139852	1.38713e-26	0.114117	129.237	0.941959	0.268132	0.0779457
53	AT1G63850	0.083925	0.147553	0.194109	0.131707	133.351	1.6149e-06	1138	6241	T14_4	0.0125893	3.78841e-31	0.110184	131.289	0.941959	0.151423	0.0686283
53	AT1G63850	0.101788	0.149298	0.215344	0.136857	137.076	1.52025e-06	1138	6241	T14_5	0.0174815	5.80145e-32	0.113556	111.562	0.941959	0.197397	0.0878099
53	AT1G63850	0.10155	0.139783	0.198563	0.121274	73.0183	2.17115e-06	1138	6241	T14_7	0.0153215	6.42251e-18	0.0970125	95.5318	0.941959	0.302837	0.111246
53	AT1G63850	0.0850375	0.136908	0.186514	0.12883	99.1739	3.09636e-06	1138	6241	T15_1	0.020028	1.15637e-23	0.101476	119.331	0.941959	0.27565	0.0878628
53	AT1G63850	0.084675	0.143037	0.190125	0.132683	132.32	4.11531e-06	1138	6241	T15_2	0.0319425	6.36849e-31	0.10545	124.535	0.941959	0.143964	0.0678713
53	AT1G63850	0.0756875	0.139578	0.182611	0.127233	139.764	2.36223e-06	1138	6241	T15_8	0.0248615	1.49872e-32	0.106924	141.27	0.941959	0.220842	0.0560824
54	AT1G64170	0.082025	0.136279	0.182338	0.13202	85.0471	2.88589e-06	1110	6173	T14_1	0.0109268	1.45673e-20	0.100312	122.295	0.938252	0.269187	0.0756184
55	AT1G64260	0.082025	0.136279	0.201263	0.131997	34.3092	6.76897e-08	484	3037	T14_1	0.000600456	2.35072e-09	0.119237	145.367	0.884331	0.197936	0.0756184
55	AT1G64260	0.0883	0.137534	0.207937	0.134631	45.778	8.18527e-08	484	3037	T14_2	0.000861465	6.62205e-12	0.119637	135.49	0.884331	0.193554	0.0779457
55	AT1G64260	0.0798125	0.147019	0.201083	0.136292	67.7878	2.76935e-07	484	3037	T14_3	0.00337182	9.10376e-17	0.121271	151.945	0.884331	0.184143	0.0602277
55	AT1G64260	0.083925	0.147553	0.206375	0.134387	61.3251	2.58493e-07	484	3037	T14_4	0.00314727	2.41942e-15	0.12245	145.904	0.884331	0.191539	0.0686283
55	AT1G64260	0.101788	0.149298	0.231862	0.132945	59.1619	4.98846e-08	484	3037	T14_5	0.00160977	7.26094e-15	0.130075	127.791	0.884331	0.220983	0.0878099
55	AT1G64260	0.089275	0.153269	0.24425	0.13252	86.8922	1.07488e-09	484	3037	T14_6	0.000222483	5.72989e-21	0.154975	173.593	0.884331	0.230154	0.0663002
55	AT1G64260	0.10155	0.139783	0.205962	0.130483	14.2966	8.3833e-07	484	3037	T14_7	0.00826287	7.80717e-05	0.104413	102.819	0.884331	0.210008	0.111246
55	AT1G64260	0.0981125	0.138153	0.207625	0.137259	31.9166	8.31212e-07	484	3037	T14_8	0.00992579	8.04663e-09	0.109512	111.619	0.884331	0.197042	0.0965422
55	AT1G64260	0.0850375	0.136908	0.205288	0.135209	38.3312	6.51812e-08	484	3037	T15_1	0.000919869	2.98497e-10	0.12025	141.408	0.884331	0.201358	0.0878628
55	AT1G64260	0.084675	0.143037	0.215825	0.13576	63.8001	2.70995e-08	484	3037	T15_2	0.000701144	6.88522e-16	0.13115	154.886	0.884331	0.199968	0.0678713
55	AT1G64260	0.0778625	0.149821	0.212361	0.137534	81.2355	4.62674e-08	484	3037	T15_3	0.0018748	1.00181e-19	0.134499	172.739	0.884331	0.192584	0.0502138
55	AT1G64260	0.0893875	0.149384	0.219988	0.13313	73.1436	2.81704e-08	484	3037	T15_4	0.00193551	6.02755e-18	0.1306	146.105	0.884331	0.200014	0.0643373
55	AT1G64260	0.085925	0.151173	0.216963	0.130899	66.1316	3.26064e-08	484	3037	T15_5	0.00126544	2.109e-16	0.131038	152.502	0.884331	0.202124	0.0605907
55	AT1G64260	0.087675	0.151325	0.224612	0.132351	68.4727	1.62315e-08	484	3037	T15_6	0.00100789	6.43228e-17	0.136937	156.188	0.884331	0.210028	0.0579603
55	AT1G64260	0.0756875	0.139578	0.196513	0.136225	47.4982	2.3169e-07	484	3037	T15_8	0.00435963	2.7527e-12	0.120825	159.637	0.884331	0.181478	0.0560824
55	AT1G64260	0.072175	0.139845	0.20055	0.135094	60.0378	3.52388e-08	484	3037	T16_1	0.000911731	4.6526e-15	0.128375	177.866	0.884331	0.184381	0.0499816
55	AT1G64260	0.0809375	0.144169	0.2159	0.133943	78.2706	1.31703e-08	484	3037	T16_2	0.000908679	4.49247e-19	0.134963	166.749	0.884331	0.19414	0.055318
55	AT1G64260	0.0799625	0.151668	0.205361	0.137758	96.2288	5.46084e-07	484	3037	T16_3	0.0304648	5.11728e-23	0.125399	156.822	0.884331	0.1795	0.0456982
55	AT1G64260	0.095525	0.147231	0.217463	0.128	67.2284	7.95568e-08	484	3037	T16_7	0.00803847	1.209e-16	0.121938	127.65	0.884331	0.182931	0.0597935
55	AT1G64260	0.102737	0.1487	0.2414	0.129503	81.8002	3.51309e-09	484	3037	T16_8	0.00218145	7.52816e-20	0.138662	134.968	0.884331	0.211742	0.0671185
55	AT1G64260	0.103737	0.148001	0.23535	0.129904	73.9983	1.79273e-08	484	3037	T17_1	0.00316335	3.90927e-18	0.131612	126.871	0.884331	0.208018	0.0694954
55	AT1G64260	0.102837	0.146718	0.2315	0.128911	77.7002	4.61801e-08	484	3037	T17_2	0.00737954	5.99657e-19	0.128663	125.112	0.884331	0.203723	0.0674119
55	AT1G64260	0.104688	0.149323	0.227425	0.12995	77.2861	2.9085e-07	484	3037	T17_6	0.020067	7.39533e-19	0.122737	117.242	0.884331	0.201207	0.0709745
55	AT1G64260	0.109037	0.147242	0.236125	0.130353	71.7462	6.45493e-08	484	3037	T17_7	0.0167798	1.22367e-17	0.127087	116.554	0.884331	0.207302	0.0735567
55	AT1G64260	0.1126	0.146142	0.240838	0.129559	68.7896	4.75264e-08	484	3037	T17_8	0.00983717	5.47736e-17	0.128238	113.888	0.884331	0.210991	0.0774752
55	AT1G64260	0.1109	0.145424	0.238737	0.129352	70.5849	5.33353e-08	484	3037	T18_1	0.00827965	2.20444e-17	0.127837	115.273	0.884331	0.209726	0.0746797
55	AT1G64260	0.117737	0.13982	0.236388	0.125243	61.5113	9.07902e-08	484	3037	T18_2	0.00520944	2.20103e-15	0.11865	100.775	0.884331	0.212214	0.088195
55	AT1G64260	0.109775	0.147816	0.230625	0.131843	76.0901	4.3226e-07	484	3037	T18_3	0.0433058	1.35508e-18	0.12085	110.089	0.884331	0.200567	0.0730411
55	AT1G64260	0.0954125	0.143763	0.227337	0.12328	77.7891	5.52358e-09	484	3037	T18_4	0.000857467	5.73246e-19	0.131925	138.268	0.884331	0.213516	0.0779653
55	AT1G64260	0.117675	0.149017	0.238025	0.130708	68.8338	4.47874e-07	484	3037	T18_6	0.0347634	5.35592e-17	0.12035	102.273	0.884331	0.205824	0.0828006
55	AT1G64260	0.124512	0.147186	0.242875	0.132029	63.0234	6.97575e-07	484	3037	T18_7	0.0477064	1.02131e-15	0.118362	95.0607	0.884331	0.206294	0.0875289
55	AT1G64260	0.13475	0.140722	0.2444	0.125369	48.7715	6.79289e-07	484	3037	T18_8	0.0278163	1.43791e-12	0.10965	81.3729	0.884331	0.218168	0.111091
55	AT1G64260	0.13335	0.146902	0.254563	0.129653	65.2482	3.98745e-07	484	3037	T19_2	0.0309501	3.30178e-16	0.121213	90.898	0.884331	0.218231	0.100183
56	AT1G64280	0.082025	0.136279	0.177528	0.133989	88.2478	7.15368e-06	1406	8016	T14_1	0.0224347	2.8873e-21	0.0955028	116.431	0.951041	0.245897	0.0756184
56	AT1G64280	0.0883	0.137534	0.186181	0.135595	102.701	7.40631e-06	1406	8016	T14_2	0.0255497	1.94833e-24	0.0978806	110.85	0.951041	0.248249	0.0779457
57	AT1G65010	0.082025	0.136279	0.182042	0.117718	83.0825	2.07933e-06	973	5278	T14_1	0.00833005	3.93496e-20	0.100017	121.934	0.931764	0.237527	0.0756184
57	AT1G65010	0.0883	0.137534	0.188236	0.12016	93.3162	2.47123e-06	973	5278	T14_2	0.0120828	2.22869e-22	0.0999361	113.178	0.931764	0.237835	0.0779457
57	AT1G65010	0.0798125	0.147019	0.177875	0.125037	126.144	5.60536e-06	973	5278	T14_3	0.0292492	1.4299e-29	0.0980625	122.866	0.931764	0.22643	0.0602277
58	AT1G66120	0.082025	0.136279	0.177863	0.133467	38.0593	1.35389e-05	262	1414	T14_1	0.0338991	3.43143e-10	0.0958375	116.839	0.823308	0.139301	0.0756184
58	AT1G66120	0.0883	0.137534	0.20145	0.135971	53.0539	6.56e-07	262	1414	T14_2	0.00441902	1.6226e-13	0.11315	128.143	0.823308	0.15985	0.0779457
58	AT1G66120	0.0798125	0.147019	0.195912	0.139167	81.9429	4.89716e-07	262	1414	T14_3	0.00515406	7.00365e-20	0.1161	145.466	0.823308	0.156297	0.0602277
58	AT1G66120	0.083925	0.147553	0.201025	0.138565	78.0601	7.03796e-07	262	1414	T14_4	0.0064268	4.9977e-19	0.1171	139.529	0.823308	0.15791	0.0686283
58	AT1G66120	0.0850375	0.136908	0.193238	0.138775	53.4886	2.0463e-06	262	1414	T15_1	0.0141183	1.3005e-13	0.1082	127.238	0.823308	0.1536	0.0878628
59	AT1G66140	0.082025	0.136279	0.244875	0.124268	126.009	5.39946e-11	924	5007	T14_1	2.39485e-06	1.5307e-29	0.16285	198.537	0.929222	0.434758	0.0756184
59	AT1G66140	0.0883	0.137534	0.2465	0.124228	123.01	1.11224e-10	924	5007	T14_2	5.59031e-06	6.93726e-29	0.1582	179.162	0.929222	0.433518	0.0779457
59	AT1G66140	0.083925	0.147553	0.222281	0.126249	124.947	2.03995e-08	924	5007	T14_4	0.000633353	2.614e-29	0.138356	164.857	0.929222	0.42658	0.0686283
59	AT1G66140	0.101788	0.149298	0.23785	0.133272	125.268	1.08907e-08	924	5007	T14_5	0.000558477	2.2238e-29	0.136063	133.673	0.929222	0.430348	0.0878099
59	AT1G66140	0.089275	0.153269	0.217825	0.135613	121.421	8.82652e-08	924	5007	T14_6	0.0038545	1.54534e-28	0.12855	143.993	0.929222	0.417221	0.0663002
59	AT1G66140	0.10155	0.139783	0.245037	0.129319	116.491	9.83245e-10	924	5007	T14_7	0.000152636	1.85532e-27	0.143487	141.297	0.929222	0.312859	0.111246
59	AT1G66140	0.0981125	0.138153	0.233675	0.13255	103.203	4.10103e-09	924	5007	T14_8	0.000187601	1.51271e-24	0.135563	138.17	0.929222	0.275297	0.0965422
59	AT1G66140	0.0850375	0.136908	0.227792	0.125709	108.854	5.73414e-10	924	5007	T15_1	2.09448e-05	8.73274e-26	0.142754	167.872	0.929222	0.281964	0.0878628
59	AT1G66140	0.084675	0.143037	0.229929	0.13563	115.197	2.34014e-08	924	5007	T15_2	0.000637692	3.56265e-27	0.145254	171.542	0.929222	0.445332	0.0678713
59	AT1G66140	0.0893875	0.149384	0.208911	0.133858	127.312	1.01683e-06	924	5007	T15_4	0.0185707	7.93917e-30	0.119523	133.714	0.929222	0.130281	0.0643373
59	AT1G66140	0.0886	0.140474	0.229275	0.134435	112.04	2.46651e-09	924	5007	T15_7	0.000120403	1.75094e-26	0.140675	158.775	0.929222	0.279898	0.0849078
59	AT1G66140	0.0756875	0.139578	0.206719	0.137717	123.791	1.00855e-07	924	5007	T15_8	0.00223663	4.67966e-29	0.131031	173.121	0.929222	0.150968	0.0560824
59	AT1G66140	0.072175	0.139845	0.205167	0.13467	123.613	5.08957e-07	924	5007	T16_1	0.00770822	5.11974e-29	0.132992	184.263	0.929222	0.127074	0.0499816
60	AT1G66210	0.082025	0.136279	0.173588	0.122531	87.01	4.96597e-06	351	1788	T14_1	0.0172269	5.39873e-21	0.0915625	111.628	0.861444	0.153459	0.0756184
60	AT1G66210	0.0883	0.137534	0.185525	0.127198	102.18	3.26839e-06	351	1788	T14_2	0.0143151	2.53498e-24	0.097225	110.108	0.861444	0.165867	0.0779457
60	AT1G66210	0.0798125	0.147019	0.188889	0.139318	98.4564	2.63302e-06	351	1788	T14_3	0.0168554	1.66129e-23	0.109076	136.666	0.861444	0.332742	0.0602277
60	AT1G66210	0.10155	0.139783	0.214062	0.118089	95.0069	1.21427e-07	351	1788	T14_7	0.00198422	9.48612e-23	0.112513	110.795	0.861444	0.188838	0.111246
61	AT1G68060	0.082025	0.136279	0.206063	0.124468	120.464	1.73272e-08	1480	7987	T14_1	0.000203006	2.50286e-28	0.124037	151.219	0.94954	0.319096	0.0756184
61	AT1G68060	0.0883	0.137534	0.205391	0.131095	122.567	7.55575e-08	1480	7987	T14_2	0.000837811	8.6715e-29	0.117091	132.605	0.94954	0.303217	0.0779457
61	AT1G68060	0.083925	0.147553	0.202021	0.141709	139.35	4.59802e-06	1480	7987	T14_4	0.0258226	1.84639e-32	0.118096	140.716	0.94954	0.167068	0.0686283
61	AT1G68060	0.10155	0.139783	0.202056	0.124635	83.5588	8.5381e-07	1480	7987	T14_7	0.00828396	3.09244e-20	0.100506	98.9715	0.94954	0.302959	0.111246
61	AT1G68060	0.0850375	0.136908	0.187859	0.132036	95.7669	3.7721e-06	1480	7987	T15_1	0.0223075	6.46177e-23	0.102822	120.914	0.94954	0.276767	0.0878628
62	AT1G69310	0.082025	0.136279	0.1776	0.126259	89.8751	6.03125e-06	1498	7947	T14_1	0.0196079	1.26842e-21	0.095575	116.519	0.951745	0.262128	0.0756184
62	AT1G69310	0.0883	0.137534	0.182088	0.127294	97.9422	1.56929e-05	1498	7947	T14_2	0.0446994	2.1539e-23	0.0937875	106.215	0.951745	0.258947	0.0779457
63	AT1G69850	0.082025	0.136279	0.214163	0.123643	44.2181	1.42741e-09	463	2373	T14_1	3.16553e-05	1.46874e-11	0.132137	161.094	0.881242	0.201674	0.0756184
63	AT1G69850	0.0883	0.137534	0.221938	0.126375	50.0145	2.17525e-09	463	2373	T14_2	4.97938e-05	7.63084e-13	0.133637	151.345	0.881242	0.196403	0.0779457
63	AT1G69850	0.0798125	0.147019	0.208525	0.131402	59.8879	5.08237e-08	463	2373	T14_3	0.000956332	5.02088e-15	0.128713	161.269	0.881242	0.178701	0.0602277
63	AT1G69850	0.083925	0.147553	0.20315	0.13575	46.7024	4.32235e-07	463	2373	T14_4	0.00447328	4.13144e-12	0.119225	142.061	0.881242	0.173227	0.0686283
63	AT1G69850	0.0981125	0.138153	0.212688	0.133878	28.8468	3.77956e-07	463	2373	T14_8	0.00586729	3.91679e-08	0.114575	116.779	0.881242	0.191975	0.0965422
63	AT1G69850	0.0850375	0.136908	0.205088	0.133333	36.1713	1.15873e-07	463	2373	T15_1	0.00149899	9.0358e-10	0.12005	141.173	0.881242	0.18391	0.0878628
63	AT1G69850	0.084675	0.143037	0.196713	0.131363	55.7433	9.22855e-07	463	2373	T15_2	0.0114609	4.12902e-14	0.112037	132.315	0.881242	0.16673	0.0678713
63	AT1G69850	0.0778625	0.149821	0.192	0.13614	69.974	1.39624e-06	463	2373	T15_3	0.0234323	3.00459e-17	0.114138	146.589	0.881242	0.158453	0.0502138
63	AT1G69850	0.0893875	0.149384	0.205863	0.13434	58.8947	4.51951e-07	463	2373	T15_4	0.0100228	8.31712e-15	0.116475	130.303	0.881242	0.171274	0.0643373
63	AT1G69850	0.085925	0.151173	0.19825	0.137639	55.7617	1.9789e-06	463	2373	T15_5	0.0285767	4.09046e-14	0.112325	130.724	0.881242	0.164329	0.0605907
63	AT1G69850	0.0886	0.140474	0.194562	0.13562	34.8849	3.63843e-06	463	2373	T15_7	0.0313789	1.74889e-09	0.105963	119.597	0.881242	0.175501	0.0849078
63	AT1G69850	0.0756875	0.139578	0.180012	0.131022	52.4347	4.76853e-06	463	2373	T15_8	0.0379618	2.22397e-13	0.104325	137.836	0.881242	0.158212	0.0560824
63	AT1G69850	0.072175	0.139845	0.18655	0.128755	64.9473	4.13327e-07	463	2373	T16_1	0.0065809	3.84642e-16	0.114375	158.469	0.881242	0.161854	0.0499816
63	AT1G69850	0.0809375	0.144169	0.196162	0.131791	71.445	8.09593e-07	463	2373	T16_2	0.0152338	1.42551e-17	0.115225	142.363	0.881242	0.162431	0.055318
63	AT1G69850	0.117737	0.13982	0.241663	0.139982	61.2991	3.36165e-07	463	2373	T18_2	0.0130463	2.45149e-15	0.123925	105.255	0.881242	0.19813	0.088195
63	AT1G69850	0.13475	0.140722	0.254113	0.139427	50.9306	4.51916e-07	463	2373	T18_8	0.0242391	4.78457e-13	0.119362	88.5807	0.881242	0.208367	0.111091
63	AT1G69850	0.133775	0.139476	0.25335	0.139017	48.0702	6.97627e-07	463	2373	T19_1	0.0227995	2.05614e-12	0.119575	89.3852	0.881242	0.209307	0.107038
64	AT1G70290	0.082025	0.136279	0.23115	0.119224	23.6617	6.56912e-11	254	1247	T14_1	2.54944e-06	5.74218e-07	0.149125	181.804	0.823343	0.203243	0.0756184
64	AT1G70290	0.0883	0.137534	0.243688	0.122776	33.5267	2.09761e-11	254	1247	T14_2	1.86073e-06	3.51466e-09	0.155388	175.977	0.823343	0.206678	0.0779457
64	AT1G70290	0.0798125	0.147019	0.242425	0.12884	53.5757	3.37744e-11	254	1247	T14_3	6.55585e-06	1.24408e-13	0.162612	203.743	0.823343	0.196058	0.0602277
64	AT1G70290	0.083925	0.147553	0.25155	0.1275	48.8254	1.25182e-11	254	1247	T14_4	7.77315e-06	1.39895e-12	0.167625	199.732	0.823343	0.204389	0.0686283
64	AT1G70290	0.101788	0.149298	0.2648	0.12832	35.5564	7.79262e-11	254	1247	T14_5	2.41941e-05	1.23885e-09	0.163013	160.15	0.823343	0.222449	0.0878099
64	AT1G70290	0.089275	0.153269	0.23515	0.131209	35.4609	7.57505e-09	254	1247	T14_6	0.000940746	1.30108e-09	0.145875	163.4	0.823343	0.199039	0.0663002
64	AT1G70290	0.0981125	0.138153	0.2325	0.123137	16.7644	8.38298e-09	254	1247	T14_8	0.000262843	2.11599e-05	0.134387	136.973	0.823343	0.20791	0.0965422
64	AT1G70290	0.0850375	0.136908	0.23755	0.127078	26.2364	2.49863e-10	254	1247	T15_1	1.19348e-05	1.51037e-07	0.152512	179.347	0.823343	0.214529	0.0878628
64	AT1G70290	0.084675	0.143037	0.22595	0.130961	37.1043	3.40572e-09	254	1247	T15_2	0.000194234	5.59894e-10	0.141275	166.844	0.823343	0.19224	0.0678713
64	AT1G70290	0.0778625	0.149821	0.216113	0.137536	52.0169	2.58011e-08	254	1247	T15_3	0.00134836	2.75121e-13	0.13825	177.557	0.823343	0.175236	0.0502138
64	AT1G70290	0.0893875	0.149384	0.246163	0.129509	50.538	2.23555e-10	254	1247	T15_4	6.94084e-05	5.84413e-13	0.156775	175.388	0.823343	0.198671	0.0643373
64	AT1G70290	0.085925	0.151173	0.22555	0.135656	41.4584	3.8447e-08	254	1247	T15_5	0.00139212	6.02023e-11	0.139625	162.496	0.823343	0.185188	0.0605907
64	AT1G70290	0.087675	0.151325	0.218925	0.137421	35.8436	2.65616e-07	254	1247	T15_6	0.00659737	1.06904e-09	0.13125	149.701	0.823343	0.180529	0.0579603
64	AT1G70290	0.0756875	0.139578	0.201737	0.123426	29.3245	7.95446e-08	254	1247	T15_8	0.00189974	3.06083e-08	0.12605	166.54	0.823343	0.172906	0.0560824
64	AT1G70290	0.072175	0.139845	0.210025	0.124193	40.3031	4.73741e-09	254	1247	T16_1	0.000154826	1.08732e-10	0.13785	190.994	0.823343	0.179798	0.0499816
64	AT1G70290	0.0809375	0.144169	0.209937	0.130446	42.7252	7.03334e-08	254	1247	T16_2	0.00207969	3.14971e-11	0.129	159.382	0.823343	0.17369	0.055318
64	AT1G70290	0.0916375	0.15033	0.222175	0.136001	50.9315	1.08532e-07	254	1247	T16_6	0.0123378	4.78233e-13	0.130538	142.45	0.823343	0.180297	0.0583657
64	AT1G70290	0.095525	0.147231	0.209537	0.134147	38.2193	1.50831e-06	254	1247	T16_7	0.0425721	3.16117e-10	0.114013	119.354	0.823343	0.164948	0.0597935
64	AT1G70290	0.102837	0.146718	0.232288	0.137655	43.756	9.60393e-08	254	1247	T17_2	0.00851937	1.85984e-11	0.12945	125.878	0.823343	0.18692	0.0674119
64	AT1G70290	0.10025	0.149209	0.228887	0.139029	45.9745	1.56024e-07	254	1247	T17_3	0.0249018	5.98998e-12	0.128637	128.317	0.823343	0.181106	0.0622609
64	AT1G70290	0.104688	0.149323	0.244	0.137994	49.117	1.90211e-08	254	1247	T17_6	0.00401615	1.2057e-12	0.139313	133.075	0.823343	0.194955	0.0709745
64	AT1G70290	0.109037	0.147242	0.233237	0.137561	35.1663	2.85675e-07	254	1247	T17_7	0.0300868	1.51357e-09	0.1242	113.906	0.823343	0.186496	0.0735567
64	AT1G70290	0.1126	0.146142	0.24085	0.136892	38.8245	1.12692e-07	254	1247	T17_8	0.0152211	2.31833e-10	0.12825	113.899	0.823343	0.193084	0.0774752
64	AT1G70290	0.1109	0.145424	0.243688	0.136664	41.6305	3.59289e-08	254	1247	T18_1	0.00827965	5.51304e-11	0.132788	119.736	0.823343	0.1954	0.0746797
64	AT1G70290	0.117737	0.13982	0.24595	0.134642	35.4974	1.00674e-07	254	1247	T18_2	0.00520944	1.27696e-09	0.128213	108.897	0.823343	0.200205	0.088195
64	AT1G70290	0.109775	0.147816	0.243512	0.138337	41.7618	4.19482e-08	254	1247	T18_3	0.00868257	5.155e-11	0.133738	121.829	0.823343	0.193812	0.0730411
64	AT1G70290	0.0954125	0.143763	0.218413	0.133984	30.3133	2.65557e-07	254	1247	T18_4	0.0164898	1.838e-08	0.123	128.914	0.823343	0.176975	0.0779653
64	AT1G70290	0.117675	0.149017	0.260263	0.137367	45.269	8.55352e-09	254	1247	T18_6	0.00265565	8.5872e-12	0.142588	121.171	0.823343	0.209014	0.0828006
64	AT1G70290	0.124512	0.147186	0.25135	0.13787	34.2776	1.98311e-07	254	1247	T18_7	0.0246282	2.38928e-09	0.126837	101.867	0.823343	0.200277	0.0875289
64	AT1G70290	0.13475	0.140722	0.266125	0.134461	29.3493	3.22909e-08	254	1247	T18_8	0.00250638	3.02189e-08	0.131375	97.4954	0.823343	0.217478	0.111091
64	AT1G70290	0.133775	0.139476	0.26585	0.137816	26.6757	3.95814e-08	254	1247	T19_1	0.00313242	1.20317e-07	0.132075	98.7292	0.823343	0.224062	0.107038
64	AT1G70290	0.13335	0.146902	0.278587	0.136757	38.4491	2.39068e-09	254	1247	T19_2	0.0014845	2.81008e-10	0.145237	108.915	0.823343	0.225315	0.100183
64	AT1G70290	0.133412	0.147792	0.2734	0.138846	30.3022	1.3305e-08	254	1247	T19_3	0.00826175	1.8485e-08	0.139987	104.928	0.823343	0.219272	0.101019
64	AT1G70290	0.139212	0.14765	0.274438	0.138858	24.9849	2.6308e-08	254	1247	T19_4	0.016336	2.88907e-07	0.135225	97.1357	0.823343	0.220742	0.106984
64	AT1G70290	0.149675	0.148823	0.282562	0.138813	21.5603	5.54232e-08	254	1247	T19_6	0.034415	1.71436e-06	0.132887	88.784	0.823343	0.228784	0.121052
65	AT1G70310	0.082025	0.136279	0.164475	0.124102	86.7984	2.18147e-05	1232	6597	T14_1	0.0485513	6.0084e-21	0.08245	100.518	0.945963	0.257809	0.0756184
66	AT1G72300	0.082025	0.136279	0.213175	0.123675	133.495	1.33083e-06	992	5598	T14_1	0.00598827	3.52224e-31	0.13115	159.89	0.939284	0.4594	0.0756184
66	AT1G72300	0.10155	0.139783	0.220333	0.127828	124.885	2.13834e-06	992	5598	T14_7	0.0153215	2.6966e-29	0.118783	116.97	0.939284	0.406612	0.111246
66	AT1G72300	0.0886	0.140474	0.213688	0.137791	132.697	2.16476e-06	992	5598	T15_7	0.0210032	5.26553e-31	0.125087	141.182	0.939284	0.193846	0.0849078
67	AT1G72630	0.082025	0.136279	0.260862	0.113731	24.2622	1.83747e-14	392	2068	T14_1	1.14098e-08	4.2036e-07	0.178838	218.028	0.859448	0.257705	0.0756184
67	AT1G72630	0.0883	0.137534	0.254387	0.115416	21.9446	3.07309e-13	392	2068	T14_2	1.90824e-07	1.40321e-06	0.166087	188.095	0.859448	0.243827	0.0779457
67	AT1G72630	0.0798125	0.147019	0.231538	0.120868	39.198	1.15731e-10	392	2068	T14_3	8.98291e-06	1.91465e-10	0.151725	190.102	0.859448	0.215513	0.0602277
67	AT1G72630	0.083925	0.147553	0.23955	0.122254	39.4154	9.23512e-11	392	2068	T14_4	1.37407e-05	1.71291e-10	0.155625	185.433	0.859448	0.221426	0.0686283
67	AT1G72630	0.101788	0.149298	0.254125	0.12112	41.8041	4.32659e-10	392	2068	T14_5	7.85791e-05	5.04458e-11	0.152337	149.662	0.859448	0.234888	0.0878099
67	AT1G72630	0.089275	0.153269	0.251462	0.120556	57.5315	8.05962e-11	392	2068	T14_6	4.44666e-05	1.66307e-14	0.162188	181.672	0.859448	0.224712	0.0663002
67	AT1G72630	0.10155	0.139783	0.274037	0.120869	11.714	1.14278e-12	392	2068	T14_7	7.09609e-07	0.00031016	0.172487	169.855	0.859448	0.280108	0.111246
67	AT1G72630	0.0981125	0.138153	0.267313	0.121241	23.7134	1.80321e-12	392	2068	T14_8	1.11971e-06	5.5901e-07	0.1692	172.455	0.859448	0.265202	0.0965422
67	AT1G72630	0.0850375	0.136908	0.272487	0.123655	26.2583	3.08007e-14	392	2068	T15_1	1.91257e-08	1.49331e-07	0.18745	220.432	0.859448	0.277789	0.0878628
67	AT1G72630	0.084675	0.143037	0.228038	0.12355	22.9094	4.51938e-10	392	2068	T15_2	5.33998e-05	8.49097e-07	0.143363	169.309	0.859448	0.216474	0.0678713
67	AT1G72630	0.0778625	0.149821	0.213475	0.122902	38.2965	9.55553e-09	392	2068	T15_3	0.000741689	3.0385e-10	0.135612	174.169	0.859448	0.194932	0.0502138
67	AT1G72630	0.0893875	0.149384	0.204387	0.122306	26.3557	1.71129e-07	392	2068	T15_4	0.00510619	1.41993e-07	0.115	128.653	0.859448	0.186267	0.0643373
67	AT1G72630	0.085925	0.151173	0.221125	0.123004	38.5234	1.52858e-08	392	2068	T15_5	0.000862885	2.70503e-10	0.1352	157.347	0.859448	0.201014	0.0605907
67	AT1G72630	0.087675	0.151325	0.226238	0.121882	41.2898	4.01837e-09	392	2068	T15_6	0.000499041	6.56268e-11	0.138563	158.041	0.859448	0.200603	0.0579603
67	AT1G72630	0.0886	0.140474	0.24865	0.12148	11.0516	2.04884e-11	392	2068	T15_7	1.27223e-05	0.000443062	0.16005	180.643	0.859448	0.243014	0.0849078
67	AT1G72630	0.0756875	0.139578	0.218875	0.118211	26.619	4.87708e-10	392	2068	T15_8	4.32632e-05	1.239e-07	0.143187	189.182	0.859448	0.20451	0.0560824
67	AT1G72630	0.072175	0.139845	0.205875	0.119893	28.0863	3.30041e-09	392	2068	T16_1	0.000113855	5.8011e-08	0.1337	185.244	0.859448	0.192071	0.0499816
67	AT1G72630	0.0809375	0.144169	0.1968	0.1202	29.2333	2.17333e-07	392	2068	T16_2	0.00544721	3.20833e-08	0.115862	143.151	0.859448	0.17771	0.055318
67	AT1G72630	0.0916375	0.15033	0.20425	0.118893	39.8675	5.84773e-07	392	2068	T16_6	0.0271653	1.35894e-10	0.112613	122.889	0.859448	0.179358	0.0583657
67	AT1G72630	0.095525	0.147231	0.209613	0.118704	48.5317	3.39216e-07	392	2068	T16_7	0.017553	1.62497e-12	0.114087	119.432	0.859448	0.177468	0.0597935
67	AT1G72630	0.117737	0.13982	0.246987	0.118978	40.1261	7.8872e-09	392	2068	T18_2	0.000816259	1.19046e-10	0.12925	109.778	0.859448	0.215249	0.088195
67	AT1G72630	0.13475	0.140722	0.260688	0.12504	34.2611	2.33866e-08	392	2068	T18_8	0.00207456	2.40962e-09	0.125938	93.4601	0.859448	0.229325	0.111091
67	AT1G72630	0.133775	0.139476	0.2487	0.124654	29.3416	3.09916e-07	392	2068	T19_1	0.0148033	3.03394e-08	0.114925	85.9092	0.859448	0.207633	0.107038
68	AT1G73960	0.082025	0.136279	0.1868	0.13896	21.7408	1.21672e-06	196	1242	T14_1	0.00559644	1.56043e-06	0.104775	127.735	0.796358	0.103734	0.0756184
68	AT1G73960	0.0850375	0.136908	0.188688	0.142807	18.3079	2.9827e-06	196	1242	T15_1	0.0194959	9.39633e-06	0.10365	121.887	0.796358	0.103084	0.0878628
69	AT1G74710	0.082025	0.136279	0.1957	0.139568	98.9948	3.15565e-07	1039	6444	T14_1	0.00199949	1.26584e-23	0.113675	138.586	0.940779	0.28037	0.0756184
69	AT1G74710	0.0883	0.137534	0.195887	0.142367	102.222	1.7132e-06	1039	6444	T14_2	0.00917126	2.48157e-24	0.107588	121.843	0.940779	0.265395	0.0779457
69	AT1G74710	0.10155	0.139783	0.2048	0.138184	66.9077	1.4699e-06	1039	6444	T14_7	0.0125032	1.42264e-16	0.10325	101.674	0.940779	0.284503	0.111246
69	AT1G74710	0.0981125	0.138153	0.221137	0.146097	110.649	2.23395e-07	1039	6444	T14_8	0.0041558	3.53161e-26	0.123025	125.392	0.940779	0.313331	0.0965422
69	AT1G74710	0.0850375	0.136908	0.223458	0.145761	118.263	1.94983e-08	1039	6444	T15_1	0.000356103	7.59474e-28	0.138421	162.776	0.940779	0.311901	0.0878628
69	AT1G74710	0.0886	0.140474	0.202162	0.148083	94.1593	1.33761e-06	1039	6444	T15_7	0.0143204	1.45563e-22	0.113562	128.174	0.940779	0.289563	0.0849078
69	AT1G74710	0.0756875	0.139578	0.186444	0.1396	118.864	4.04676e-06	1039	6444	T15_8	0.0344224	5.60948e-28	0.110757	146.335	0.940779	0.264546	0.0560824
69	AT1G74710	0.072175	0.139845	0.189643	0.134998	136.08	5.71291e-06	1039	6444	T16_1	0.0454799	9.58054e-32	0.117468	162.754	0.940779	0.189144	0.0499816
70	AT1G74740	0.082025	0.136279	0.208172	0.125793	120.395	6.68218e-08	1203	6823	T14_1	0.000600456	2.5922e-28	0.126147	153.791	0.942151	0.406285	0.0756184
70	AT1G74740	0.0883	0.137534	0.211714	0.131581	116.594	1.11246e-06	1203	6823	T14_2	0.00664214	1.76164e-27	0.123414	139.767	0.942151	0.402713	0.0779457
70	AT1G74740	0.0798125	0.147019	0.2136	0.134162	117.733	4.19984e-06	1203	6823	T14_3	0.0243728	9.92089e-28	0.133788	167.627	0.942151	0.433889	0.0602277
70	AT1G74740	0.10155	0.139783	0.196975	0.134612	87.5246	9.43863e-06	1203	6823	T14_7	0.0454334	4.16186e-21	0.095425	93.9685	0.942151	0.264392	0.111246
70	AT1G74740	0.0850375	0.136908	0.206389	0.133739	117.475	2.0803e-07	1203	6823	T15_1	0.00236581	1.1298e-27	0.121351	142.703	0.942151	0.372742	0.0878628
70	AT1G74740	0.084675	0.143037	0.197422	0.130964	113.044	3.19702e-06	1203	6823	T15_2	0.0271944	1.05544e-26	0.112747	133.152	0.942151	0.394897	0.0678713
70	AT1G74740	0.0886	0.140474	0.199075	0.138879	100.219	1.11647e-06	1203	6823	T15_7	0.0128384	6.82344e-24	0.110475	124.69	0.942151	0.272747	0.0849078
70	AT1G74740	0.0756875	0.139578	0.1865	0.128007	140.157	3.62801e-06	1203	6823	T15_8	0.0317297	1.23007e-32	0.110812	146.408	0.942151	0.176067	0.0560824
70	AT1G74740	0.072175	0.139845	0.185661	0.125732	144.307	5.59322e-06	1203	6823	T16_1	0.0451053	1.52174e-33	0.113486	157.237	0.942151	0.162264	0.0499816
71	AT1G75560	0.082025	0.136279	0.172139	0.139774	95.3801	1.45147e-05	1348	7372	T14_1	0.035484	7.85614e-23	0.0901139	109.861	0.947172	0.21442	0.0756184
72	AT1G76040	0.082025	0.136279	0.18035	0.143321	57.1772	3.55016e-06	685	3659	T14_1	0.0132004	1.99134e-14	0.098325	119.872	0.907048	0.194154	0.0756184
72	AT1G76040	0.0883	0.137534	0.183925	0.145739	60.9613	6.18166e-06	685	3659	T14_2	0.0221879	2.91046e-15	0.095625	108.296	0.907048	0.191829	0.0779457
72	AT1G76040	0.0981125	0.138153	0.207075	0.144556	65.984	1.53425e-06	685	3659	T14_8	0.015366	2.27303e-16	0.108963	111.059	0.907048	0.230892	0.0965422
72	AT1G76040	0.0850375	0.136908	0.197125	0.147488	65.4726	5.39982e-07	685	3659	T15_1	0.00472256	2.94644e-16	0.112088	131.809	0.907048	0.223363	0.0878628
73	AT1G76400	0.082025	0.136279	0.175819	0.120195	145.046	2.96007e-06	1857	10277	T14_1	0.0111397	1.04903e-33	0.0937944	114.349	0.959447	0.316613	0.0756184
74	AT1G76700	0.082025	0.136279	0.224979	0.134199	120.688	8.09494e-08	1236	6993	T14_1	0.000707965	2.23624e-28	0.142954	174.281	0.944454	0.396799	0.0756184
74	AT1G76700	0.0883	0.137534	0.217825	0.122105	119.024	2.07468e-06	1236	6993	T14_2	0.0105596	5.17397e-28	0.129525	146.687	0.944454	0.436199	0.0779457
74	AT1G76700	0.0981125	0.138153	0.206611	0.144562	102.366	6.39171e-06	1236	6993	T14_8	0.0440992	2.30765e-24	0.108499	110.586	0.944454	0.278061	0.0965422
74	AT1G76700	0.0850375	0.136908	0.209286	0.154267	112.518	1.69622e-06	1236	6993	T15_1	0.0121065	1.37578e-26	0.124248	146.11	0.944454	0.291816	0.0878628
75	AT1G76900	0.082025	0.136279	0.176063	0.143859	30.3289	1.05404e-05	690	3442	T14_1	0.0287063	1.82326e-08	0.0940375	114.645	0.91468	0.175371	0.0756184
75	AT1G76900	0.0883	0.137534	0.181775	0.147965	38.4567	1.28242e-05	690	3442	T14_2	0.0386562	2.79905e-10	0.093475	105.861	0.91468	0.175487	0.0779457
76	AT1G77370	0.082025	0.136279	0.18975	0.116842	100.98	1.23688e-07	1089	5767	T14_1	0.000972202	4.64514e-24	0.107725	131.332	0.939197	0.254238	0.0756184
76	AT1G77370	0.0883	0.137534	0.187475	0.117298	100.069	8.385e-07	1089	5767	T14_2	0.00534074	7.35745e-24	0.099175	112.316	0.939197	0.240628	0.0779457
76	AT1G77370	0.10155	0.139783	0.19315	0.119233	75.7917	7.79843e-06	1089	5767	T14_7	0.0390591	1.5761e-18	0.0916	90.2019	0.939197	0.252228	0.111246
76	AT1G77370	0.0981125	0.138153	0.195	0.117978	122.621	7.08636e-06	1089	5767	T14_8	0.0478291	8.44078e-29	0.0968875	98.7514	0.939197	0.261173	0.0965422
76	AT1G77370	0.0850375	0.136908	0.179588	0.120273	97.6432	5.74747e-06	1089	5767	T15_1	0.0315831	2.50489e-23	0.09455	111.186	0.939197	0.241422	0.0878628
77	AT1G77580	0.082025	0.136279	0.183014	0.145244	95.9273	6.39031e-06	1290	7191	T14_1	0.0205599	5.95891e-23	0.100989	123.12	0.946556	0.284972	0.0756184
77	AT1G77580	0.0883	0.137534	0.188903	0.145351	108.819	1.13656e-05	1290	7191	T14_2	0.0356438	8.88927e-26	0.100603	113.933	0.946556	0.276986	0.0779457
78	AT1G77760	0.082025	0.136279	0.2425	0.147124	99.7405	1.51476e-10	716	4183	T14_1	4.70295e-06	8.68662e-24	0.160475	195.642	0.919809	0.280211	0.0756184
78	AT1G77760	0.0883	0.137534	0.252297	0.13948	112.091	2.03875e-10	716	4183	T14_2	8.33505e-06	1.70597e-26	0.163997	185.727	0.919809	0.283446	0.0779457
78	AT1G77760	0.0798125	0.147019	0.239643	0.129198	109.944	2.83815e-09	716	4183	T14_3	0.000119249	5.04087e-26	0.15983	200.257	0.919809	0.419187	0.0602277
78	AT1G77760	0.083925	0.147553	0.235768	0.134581	106.703	3.46365e-08	716	4183	T14_4	0.000859143	2.58587e-25	0.151843	180.927	0.919809	0.394291	0.0686283
78	AT1G77760	0.101788	0.149298	0.240234	0.138003	104.666	7.14528e-08	716	4183	T14_5	0.00177474	7.22902e-25	0.138447	136.016	0.919809	0.351766	0.0878099
78	AT1G77760	0.089275	0.153269	0.206778	0.139218	106.563	3.87055e-06	716	4183	T14_6	0.0490493	2.77569e-25	0.117503	131.619	0.919809	0.238811	0.0663002
78	AT1G77760	0.10155	0.139783	0.221862	0.146443	58.4568	2.65627e-07	716	4183	T14_7	0.00344339	1.03905e-14	0.120313	118.476	0.919809	0.258852	0.111246
78	AT1G77760	0.0981125	0.138153	0.2451	0.154742	86.8346	8.46582e-09	716	4183	T14_8	0.000262843	5.89936e-21	0.146987	149.815	0.919809	0.277679	0.0965422
78	AT1G77760	0.0850375	0.136908	0.249234	0.146531	105.409	7.11744e-10	716	4183	T15_1	2.45532e-05	4.96676e-25	0.164197	193.088	0.919809	0.287364	0.0878628
78	AT1G77760	0.084675	0.143037	0.240813	0.143598	103.099	4.30759e-09	716	4183	T15_2	0.000206333	1.59417e-24	0.156138	184.396	0.919809	0.407747	0.0678713
78	AT1G77760	0.0778625	0.149821	0.218167	0.140823	90.3286	1.8938e-06	716	4183	T15_3	0.0288166	1.00856e-21	0.140304	180.195	0.919809	0.529015	0.0502138
78	AT1G77760	0.0893875	0.149384	0.236089	0.130786	99.9124	4.5625e-08	716	4183	T15_4	0.00193551	7.96424e-24	0.146702	164.119	0.919809	0.379376	0.0643373
78	AT1G77760	0.085925	0.151173	0.243143	0.129335	104.792	1.04016e-08	716	4183	T15_5	0.000645885	6.78146e-25	0.157218	182.971	0.919809	0.445321	0.0605907
78	AT1G77760	0.087675	0.151325	0.232781	0.140426	124.333	4.65926e-08	716	4183	T15_6	0.00170186	3.56104e-29	0.145106	165.505	0.919809	0.160481	0.0579603
78	AT1G77760	0.0886	0.140474	0.226667	0.145236	87.4145	3.6398e-08	716	4183	T15_7	0.000837087	4.40021e-21	0.138067	155.831	0.919809	0.262191	0.0849078
78	AT1G77760	0.0756875	0.139578	0.226078	0.140049	113.76	6.81051e-09	716	4183	T15_8	0.000248764	7.35228e-27	0.150391	198.699	0.919809	0.238384	0.0560824
78	AT1G77760	0.072175	0.139845	0.230563	0.14172	124.175	1.69374e-09	716	4183	T16_1	8.24074e-05	3.85752e-29	0.158387	219.449	0.919809	0.158824	0.0499816
78	AT1G77760	0.0809375	0.144169	0.240946	0.138565	100.466	1.63583e-08	716	4183	T16_2	0.00101577	6.02221e-24	0.160009	197.694	0.919809	0.447617	0.055318
78	AT1G77760	0.0916375	0.15033	0.247542	0.13472	146.046	1.21567e-07	716	4183	T16_6	0.0123378	6.34141e-34	0.155904	170.131	0.919809	0.11391	0.0583657
78	AT1G77760	0.095525	0.147231	0.243875	0.136742	124.552	3.83522e-07	716	4183	T16_7	0.0183191	3.18878e-29	0.14835	155.3	0.919809	0.136733	0.0597935
78	AT1G77760	0.102837	0.146718	0.251146	0.138069	128.643	5.42586e-07	716	4183	T17_2	0.0233667	4.05827e-30	0.148308	144.216	0.919809	0.136915	0.0674119
78	AT1G77760	0.117737	0.13982	0.258188	0.13776	126.68	1.91692e-06	716	4183	T18_2	0.046963	1.09166e-29	0.14045	119.291	0.919809	0.163277	0.088195
78	AT1G77760	0.0954125	0.143763	0.232828	0.129736	120.525	1.03085e-07	716	4183	T18_4	0.00741641	2.42761e-28	0.137416	144.023	0.919809	0.156143	0.0779653
78	AT1G77760	0.13475	0.140722	0.256763	0.143893	114.932	9.22736e-07	716	4183	T18_8	0.0318318	4.0727e-27	0.122012	90.5473	0.919809	0.228931	0.111091
78	AT1G77760	0.133775	0.139476	0.262362	0.139821	113.06	2.8305e-07	716	4183	T19_1	0.0146467	1.04675e-26	0.128587	96.1222	0.919809	0.254277	0.107038
78	AT1G77760	0.13335	0.146902	0.261667	0.140225	114.777	9.20686e-07	716	4183	T19_2	0.0476417	4.40232e-27	0.128317	96.2255	0.919809	0.217827	0.100183
79	AT1G78560	0.082025	0.136279	0.21745	0.125553	40.0595	4.98477e-09	328	1671	T14_1	8.15966e-05	1.23169e-10	0.135425	165.102	0.83843	0.180236	0.0756184
79	AT1G78560	0.0883	0.137534	0.214025	0.131062	40.6145	6.03807e-08	328	1671	T14_2	0.000764479	9.27134e-11	0.125725	142.384	0.83843	0.169743	0.0779457
79	AT1G78560	0.0798125	0.147019	0.2	0.131616	57.9806	3.48498e-07	328	1671	T14_3	0.0040074	1.32359e-14	0.120188	150.587	0.83843	0.154587	0.0602277
79	AT1G78560	0.083925	0.147553	0.202838	0.130011	54.3655	7.28908e-07	328	1671	T14_4	0.00655965	8.32309e-14	0.118913	141.689	0.83843	0.156008	0.0686283
79	AT1G78560	0.101788	0.149298	0.213012	0.129459	53.1472	2.15276e-06	328	1671	T14_5	0.0243047	1.54736e-13	0.111225	109.272	0.83843	0.160949	0.0878099
79	AT1G78560	0.089275	0.153269	0.224938	0.126785	73.2693	3.19799e-08	328	1671	T14_6	0.00233088	5.65571e-18	0.135662	151.96	0.83843	0.168645	0.0663002
79	AT1G78560	0.10155	0.139783	0.2325	0.126673	28.418	1.54415e-08	328	1671	T14_7	0.000465899	4.88768e-08	0.13095	128.951	0.83843	0.194406	0.111246
79	AT1G78560	0.0981125	0.138153	0.230763	0.128985	40.8107	1.11123e-08	328	1671	T14_8	0.000313643	8.38568e-11	0.13265	135.202	0.83843	0.189393	0.0965422
79	AT1G78560	0.0850375	0.136908	0.219112	0.129365	33.6673	8.90389e-09	328	1671	T15_1	0.000190651	3.26948e-09	0.134075	157.666	0.83843	0.18481	0.0878628
79	AT1G78560	0.084675	0.143037	0.219125	0.133298	51.7086	1.77483e-08	328	1671	T15_2	0.000524799	3.21898e-13	0.13445	158.784	0.83843	0.170484	0.0678713
79	AT1G78560	0.0778625	0.149821	0.202075	0.133407	69.9845	4.09642e-07	328	1671	T15_3	0.00908454	2.98854e-17	0.124213	159.528	0.83843	0.15082	0.0502138
79	AT1G78560	0.0893875	0.149384	0.20625	0.13295	72.4256	1.11659e-06	328	1671	T15_4	0.01981	8.67255e-18	0.116862	130.737	0.83843	0.154732	0.0643373
79	AT1G78560	0.085925	0.151173	0.210487	0.132769	70.5842	4.81055e-07	328	1671	T15_5	0.0103004	2.20513e-17	0.124563	144.967	0.83843	0.16059	0.0605907
79	AT1G78560	0.087675	0.151325	0.217425	0.131951	69.776	1.91085e-07	328	1671	T15_6	0.0059327	3.32175e-17	0.12975	147.99	0.83843	0.163616	0.0579603
79	AT1G78560	0.0886	0.140474	0.228988	0.125604	31.1759	3.36937e-09	328	1671	T15_7	0.000123071	1.17839e-08	0.140387	158.451	0.83843	0.186455	0.0849078
79	AT1G78560	0.0756875	0.139578	0.2295	0.127924	68.4449	3.4004e-10	328	1671	T15_8	3.80041e-05	6.52359e-17	0.153812	203.22	0.83843	0.18107	0.0560824
79	AT1G78560	0.072175	0.139845	0.228513	0.131337	75.106	2.55431e-10	328	1671	T16_1	2.6435e-05	2.23052e-18	0.156337	216.609	0.83843	0.179975	0.0499816
79	AT1G78560	0.0809375	0.144169	0.22835	0.135443	82.9271	2.91408e-09	328	1671	T16_2	0.000361899	4.2568e-20	0.147413	182.131	0.83843	0.174667	0.055318
79	AT1G78560	0.0799625	0.151668	0.206788	0.138363	91.6018	4.85414e-07	328	1671	T16_3	0.0304648	5.29976e-22	0.126825	158.606	0.83843	0.147864	0.0456982
79	AT1G78560	0.09335	0.152033	0.221663	0.135179	96.446	2.49251e-07	328	1671	T16_4	0.0386931	4.58563e-23	0.128312	137.453	0.83843	0.157077	0.056771
79	AT1G78560	0.0966875	0.151933	0.224225	0.137952	89.3154	2.8305e-07	328	1671	T16_5	0.035152	1.68316e-21	0.127537	131.907	0.83843	0.160055	0.0607711
79	AT1G78560	0.0916375	0.15033	0.21045	0.134568	78.3594	8.02532e-07	328	1671	T16_6	0.0271653	4.29506e-19	0.118813	129.655	0.83843	0.151631	0.0583657
79	AT1G78560	0.095525	0.147231	0.2296	0.133222	90.8154	2.87217e-08	328	1671	T16_7	0.00445869	7.8859e-22	0.134075	140.356	0.83843	0.166402	0.0597935
79	AT1G78560	0.102737	0.1487	0.234925	0.135369	89.9556	9.97542e-08	328	1671	T16_8	0.0103237	1.21784e-21	0.132188	128.665	0.83843	0.168708	0.0671185
79	AT1G78560	0.103737	0.148001	0.23575	0.133038	87.6687	7.95551e-08	328	1671	T17_1	0.00823329	3.86948e-21	0.132013	127.256	0.83843	0.171284	0.0694954
79	AT1G78560	0.102837	0.146718	0.233425	0.132138	88.9643	7.65996e-08	328	1671	T17_2	0.00792742	2.01001e-21	0.130587	126.984	0.83843	0.168625	0.0674119
79	AT1G78560	0.10025	0.149209	0.223862	0.134958	95.5172	3.01623e-07	328	1671	T17_3	0.0374586	7.33046e-23	0.123613	123.304	0.83843	0.158792	0.0622609
79	AT1G78560	0.104688	0.149323	0.2241	0.134213	86.0721	8.09638e-07	328	1671	T17_6	0.0386727	8.67449e-21	0.119413	114.066	0.83843	0.161591	0.0709745
79	AT1G78560	0.109037	0.147242	0.227763	0.132329	83.5857	7.28908e-07	328	1671	T17_7	0.0418985	3.05062e-20	0.118725	108.885	0.83843	0.163235	0.0735567
79	AT1G78560	0.1126	0.146142	0.229825	0.132162	78.306	9.06869e-07	328	1671	T17_8	0.0402229	4.41265e-19	0.117225	104.107	0.83843	0.16346	0.0774752
80	AT1G79500	0.082025	0.136279	0.177014	0.133184	40.2954	7.21018e-06	920	4650	T14_1	0.0224983	1.09159e-10	0.0949889	115.805	0.930077	0.233037	0.0756184
80	AT1G79500	0.0883	0.137534	0.187475	0.137669	50.6165	3.03352e-06	920	4650	T14_2	0.0137494	5.61489e-13	0.099175	112.316	0.930077	0.2422	0.0779457
80	AT1G79500	0.0798125	0.147019	0.185528	0.150359	83.1948	5.36573e-06	920	4650	T14_3	0.0289726	3.71767e-20	0.105715	132.455	0.930077	0.237292	0.0602277
81	AT1G80560	0.082025	0.136279	0.183275	0.131091	139.165	8.09698e-07	1725	9367	T14_1	0.00415522	2.02637e-32	0.10125	123.438	0.957013	0.317486	0.0756184
81	AT1G80560	0.0883	0.137534	0.186611	0.131635	141.49	3.9057e-06	1725	9367	T14_2	0.0160612	6.28569e-33	0.0983111	111.338	0.957013	0.297968	0.0779457
82	AT1G80900	0.082025	0.136279	0.176425	0.12685	58.3839	8.4446e-06	832	4683	T14_1	0.0250894	1.07826e-14	0.0944	115.087	0.932311	0.20687	0.0756184
82	AT1G80900	0.0883	0.137534	0.199038	0.128552	82.8353	4.36065e-07	832	4683	T14_2	0.0033429	4.45913e-20	0.110738	125.411	0.932311	0.237268	0.0779457
82	AT1G80900	0.0798125	0.147019	0.204672	0.125398	122.337	4.378e-07	832	4683	T14_3	0.00476933	9.73865e-29	0.124859	156.441	0.932311	0.240389	0.0602277
82	AT1G80900	0.083925	0.147553	0.204278	0.136356	113.538	8.53755e-07	832	4683	T14_4	0.00746675	8.22406e-27	0.120353	143.405	0.932311	0.239089	0.0686283
83	AT2G01540	0.082025	0.136279	0.211675	0.126611	103.832	1.29083e-08	777	4252	T14_1	0.000178121	1.10116e-24	0.12965	158.062	0.921827	0.238118	0.0756184
83	AT2G01540	0.0883	0.137534	0.216333	0.129306	110.695	9.12667e-08	777	4252	T14_2	0.000914065	3.45025e-26	0.128033	144.998	0.921827	0.291744	0.0779457
83	AT2G01540	0.0798125	0.147019	0.2085	0.130999	106.388	1.13766e-06	777	4252	T14_3	0.00981155	3.0316e-25	0.128688	161.237	0.921827	0.415264	0.0602277
83	AT2G01540	0.083925	0.147553	0.209036	0.136689	108.031	4.77646e-06	777	4252	T14_4	0.0261501	1.3232e-25	0.125111	149.074	0.921827	0.391506	0.0686283
83	AT2G01540	0.089275	0.153269	0.209982	0.124404	103.664	3.47247e-06	777	4252	T14_6	0.0458773	1.19877e-24	0.120707	135.208	0.921827	0.376341	0.0663002
83	AT2G01540	0.10155	0.139783	0.207638	0.126186	69.9458	1.3259e-06	777	4252	T14_7	0.0119321	3.04787e-17	0.106088	104.468	0.921827	0.238546	0.111246
83	AT2G01540	0.0981125	0.138153	0.214837	0.132846	105.871	5.95228e-07	777	4252	T14_8	0.0077676	3.93505e-25	0.116725	118.971	0.921827	0.240844	0.0965422
83	AT2G01540	0.0850375	0.136908	0.219375	0.135867	117.344	5.08051e-08	777	4252	T15_1	0.000751129	1.20662e-27	0.134337	157.974	0.921827	0.24322	0.0878628
83	AT2G01540	0.0886	0.140474	0.1951	0.134864	65.6191	4.11662e-06	777	4252	T15_7	0.0348239	2.73533e-16	0.1065	120.203	0.921827	0.219459	0.0849078
83	AT2G01540	0.0756875	0.139578	0.186025	0.127321	105.68	2.22686e-06	777	4252	T15_8	0.0238409	4.33247e-25	0.110338	145.78	0.921827	0.209216	0.0560824
83	AT2G01540	0.072175	0.139845	0.183863	0.129747	122.69	2.15321e-06	777	4252	T16_1	0.0215651	8.15277e-29	0.111687	154.745	0.921827	0.142196	0.0499816
84	AT2G02140	0.082025	0.136279	0.171778	0.131181	95.5553	1.08927e-05	367	1877	T14_1	0.0293962	7.19071e-23	0.0897528	109.421	0.867131	0.16078	0.0756184
84	AT2G02140	0.0883	0.137534	0.187083	0.133164	108.921	4.66228e-06	367	1877	T14_2	0.0184381	8.44267e-26	0.0987833	111.872	0.867131	0.172279	0.0779457
84	AT2G02140	0.10155	0.139783	0.208234	0.129094	101.012	1.68088e-06	367	1877	T14_7	0.0137012	4.57145e-24	0.106684	105.056	0.867131	0.189808	0.111246
84	AT2G02140	0.0981125	0.138153	0.202403	0.1433	98.1939	7.21758e-06	367	1877	T14_8	0.0481909	1.89675e-23	0.10429	106.297	0.867131	0.183613	0.0965422
85	AT2G05920	0.082025	0.136279	0.18785	0.118703	9.56461	1.9825e-07	674	3253	T14_1	0.00138318	0.00099182	0.105825	129.016	0.908094	0.22176	0.0756184
85	AT2G05920	0.0883	0.137534	0.215562	0.119155	22.8652	4.10146e-09	674	3253	T14_2	8.48933e-05	8.68845e-07	0.127263	144.125	0.908094	0.248868	0.0779457
85	AT2G05920	0.0798125	0.147019	0.230313	0.122075	54.9047	1.95718e-10	674	3253	T14_3	1.35035e-05	6.32585e-14	0.1505	188.567	0.908094	0.266644	0.0602277
85	AT2G05920	0.083925	0.147553	0.230187	0.12279	49.9255	8.93137e-10	674	3253	T14_4	5.54593e-05	7.98474e-13	0.146262	174.278	0.908094	0.275686	0.0686283
85	AT2G05920	0.101788	0.149298	0.23855	0.12108	44.7177	6.84409e-09	674	3253	T14_5	0.000472204	1.13797e-11	0.136763	134.361	0.908094	0.289363	0.0878099
85	AT2G05920	0.089275	0.153269	0.20165	0.119508	38.9045	8.91184e-07	674	3253	T14_6	0.0172931	2.22529e-10	0.112375	125.875	0.908094	0.238572	0.0663002
85	AT2G05920	0.0778625	0.149821	0.187337	0.127712	52.1225	1.99551e-06	674	3253	T15_3	0.0288166	2.6072e-13	0.109475	140.6	0.908094	0.200008	0.0502138
85	AT2G05920	0.0893875	0.149384	0.196513	0.126932	52.6447	1.65508e-06	674	3253	T15_4	0.0250665	1.99842e-13	0.107125	119.843	0.908094	0.208211	0.0643373
85	AT2G05920	0.085925	0.151173	0.199962	0.126295	52.775	1.09737e-06	674	3253	T15_5	0.0194689	1.87013e-13	0.114037	132.717	0.908094	0.223249	0.0605907
86	AT2G17520	0.082025	0.136279	0.167528	0.109186	69.1341	1.27936e-05	877	4285	T14_1	0.032558	4.59963e-17	0.0855028	104.24	0.922722	0.187846	0.0756184
87	AT2G19350	0.082025	0.136279	0.218075	0.13841	57.3438	1.72621e-09	604	2950	T14_1	3.34966e-05	1.82953e-14	0.13605	165.864	0.902609	0.220555	0.0756184
87	AT2G19350	0.0883	0.137534	0.225213	0.139347	60.3809	2.44087e-09	604	2950	T14_2	5.2264e-05	3.9083e-15	0.136912	155.054	0.902609	0.226966	0.0779457
87	AT2G19350	0.0798125	0.147019	0.2181	0.138946	80.6375	7.65146e-09	604	2950	T14_3	0.000263078	1.35585e-19	0.138288	173.265	0.902609	0.219809	0.0602277
87	AT2G19350	0.083925	0.147553	0.217175	0.142211	75.5748	3.73451e-08	604	2950	T14_4	0.000859143	1.75909e-18	0.13325	158.773	0.902609	0.218017	0.0686283
87	AT2G19350	0.101788	0.149298	0.217638	0.141937	68.2034	1.28162e-06	604	2950	T14_5	0.0165667	7.37351e-17	0.11585	113.816	0.902609	0.216915	0.0878099
87	AT2G19350	0.089275	0.153269	0.200212	0.142674	78.4566	2.74577e-06	604	2950	T14_6	0.0378885	4.08884e-19	0.110937	124.265	0.902609	0.196522	0.0663002
87	AT2G19350	0.10155	0.139783	0.1983	0.139855	39.833	7.98786e-06	604	2950	T14_7	0.0391406	1.38317e-10	0.09675	95.2733	0.902609	0.189182	0.111246
87	AT2G19350	0.0981125	0.138153	0.20955	0.138116	55.2667	1.05999e-06	604	2950	T14_8	0.0115474	5.26181e-14	0.111437	113.581	0.902609	0.202844	0.0965422
87	AT2G19350	0.0850375	0.136908	0.189812	0.136891	39.8173	1.68453e-06	604	2950	T15_1	0.0121065	1.39429e-10	0.104775	123.21	0.902609	0.19042	0.0878628
87	AT2G19350	0.084675	0.143037	0.19665	0.135022	56.2527	1.17608e-06	604	2950	T15_2	0.014044	3.18647e-14	0.111975	132.241	0.902609	0.193325	0.0678713
87	AT2G19350	0.0778625	0.149821	0.195137	0.136493	80.9804	9.30932e-07	604	2950	T15_3	0.0180644	1.13984e-19	0.117275	150.618	0.902609	0.195256	0.0502138
87	AT2G19350	0.0893875	0.149384	0.202875	0.139867	84.8618	2.11684e-06	604	2950	T15_4	0.0298739	1.5998e-20	0.113488	126.961	0.902609	0.204207	0.0643373
87	AT2G19350	0.085925	0.151173	0.19695	0.138398	72.3086	3.6692e-06	604	2950	T15_5	0.0468685	9.20237e-18	0.111025	129.212	0.902609	0.198192	0.0605907
87	AT2G19350	0.0886	0.140474	0.1923	0.138085	41.1319	5.3434e-06	604	2950	T15_7	0.0407952	7.11483e-11	0.1037	117.043	0.902609	0.191398	0.0849078
87	AT2G19350	0.0756875	0.139578	0.190137	0.134411	70.6238	9.4703e-07	604	2950	T15_8	0.0125119	2.16134e-17	0.11445	151.214	0.902609	0.189026	0.0560824
87	AT2G19350	0.072175	0.139845	0.185	0.13296	69.2894	1.01505e-06	604	2950	T16_1	0.0128632	4.25118e-17	0.112825	156.321	0.902609	0.184057	0.0499816
87	AT2G19350	0.0809375	0.144169	0.190587	0.1335	76.5447	2.34176e-06	604	2950	T16_2	0.0330482	1.07643e-18	0.10965	135.475	0.902609	0.18841	0.055318
87	AT2G19350	0.124512	0.147186	0.24705	0.13646	104.399	7.68281e-07	604	2950	T18_7	0.0477064	8.26997e-25	0.122537	98.4138	0.902609	0.234425	0.0875289
88	AT2G21940	0.082025	0.136279	0.174475	0.122979	68.1341	9.36183e-06	523	2845	T14_1	0.0263969	7.63741e-17	0.09245	112.71	0.894006	0.172185	0.0756184
88	AT2G21940	0.0883	0.137534	0.184825	0.126349	84.1891	8.24645e-06	523	2845	T14_2	0.0279816	2.24822e-20	0.096525	109.315	0.894006	0.185505	0.0779457
88	AT2G21940	0.0798125	0.147019	0.203225	0.117188	99.0287	5.19571e-06	523	2845	T14_3	0.0283006	1.24436e-23	0.123412	154.628	0.894006	0.329365	0.0602277
88	AT2G21940	0.083925	0.147553	0.208725	0.121512	101.419	1.12073e-05	523	2845	T14_4	0.0448979	3.72247e-24	0.1248	148.704	0.894006	0.336114	0.0686283
89	AT2G22330	0.082025	0.136279	0.216413	0.147775	50.2463	3.13585e-08	370	2211	T14_1	0.000319214	6.78064e-13	0.134387	163.837	0.866131	0.175167	0.0756184
89	AT2G22330	0.0883	0.137534	0.219775	0.147566	52.1506	4.4874e-08	370	2211	T14_2	0.000592862	2.57021e-13	0.131475	148.896	0.866131	0.174397	0.0779457
89	AT2G22330	0.0798125	0.147019	0.2186	0.145069	74.8236	9.95041e-09	370	2211	T14_3	0.00028085	2.57356e-18	0.138788	173.892	0.866131	0.170591	0.0602277
89	AT2G22330	0.083925	0.147553	0.218587	0.144935	64.5728	2.55503e-08	370	2211	T14_4	0.000721157	4.65164e-16	0.134662	160.456	0.866131	0.170298	0.0686283
89	AT2G22330	0.101788	0.149298	0.23285	0.142302	55.1466	4.35987e-08	370	2211	T14_5	0.00150403	5.59333e-14	0.131062	128.761	0.866131	0.182615	0.0878099
89	AT2G22330	0.089275	0.153269	0.216175	0.140495	66.194	3.18436e-07	370	2211	T14_6	0.00790931	2.0433e-16	0.1269	142.145	0.866131	0.168157	0.0663002
89	AT2G22330	0.10155	0.139783	0.22615	0.142532	32.0271	1.98299e-07	370	2211	T14_7	0.00289028	7.60178e-09	0.1246	122.698	0.866131	0.188212	0.111246
89	AT2G22330	0.0981125	0.138153	0.233475	0.148421	39.4989	3.73562e-08	370	2211	T14_8	0.000859123	1.64118e-10	0.135362	137.967	0.866131	0.185716	0.0965422
89	AT2G22330	0.0850375	0.136908	0.232137	0.149207	46.1016	2.57157e-09	370	2211	T15_1	6.94269e-05	5.61385e-12	0.1471	172.983	0.866131	0.189906	0.0878628
89	AT2G22330	0.084675	0.143037	0.220188	0.150562	60.0339	3.88296e-08	370	2211	T15_2	0.000927354	4.66195e-15	0.135513	160.038	0.866131	0.17239	0.0678713
89	AT2G22330	0.0778625	0.149821	0.215175	0.153173	74.8292	6.51941e-08	370	2211	T15_3	0.00224902	2.5663e-18	0.137313	176.353	0.866131	0.164856	0.0502138
89	AT2G22330	0.0893875	0.149384	0.204313	0.149747	56.9016	1.5604e-06	370	2211	T15_4	0.0242232	2.29087e-14	0.114925	128.569	0.866131	0.153971	0.0643373
89	AT2G22330	0.085925	0.151173	0.2283	0.151861	68.4834	2.27156e-08	370	2211	T15_5	0.00110027	6.39747e-17	0.142375	165.697	0.866131	0.176809	0.0605907
89	AT2G22330	0.087675	0.151325	0.2241	0.149754	66.0834	8.57859e-08	370	2211	T15_6	0.00295938	2.16117e-16	0.136425	155.603	0.866131	0.171928	0.0579603
89	AT2G22330	0.0886	0.140474	0.22045	0.152322	40.2139	1.50372e-07	370	2211	T15_7	0.00266781	1.13812e-10	0.13185	148.815	0.866131	0.178982	0.0849078
89	AT2G22330	0.0756875	0.139578	0.209113	0.151107	49.0756	1.19143e-07	370	2211	T15_8	0.00255111	1.23141e-12	0.133425	176.284	0.866131	0.166652	0.0560824
89	AT2G22330	0.072175	0.139845	0.208888	0.152188	57.5921	6.64364e-08	370	2211	T16_1	0.00147335	1.61256e-14	0.136712	189.418	0.866131	0.162077	0.0499816
89	AT2G22330	0.0809375	0.144169	0.211	0.15092	60.4286	2.19309e-07	370	2211	T16_2	0.00544721	3.81487e-15	0.130062	160.695	0.866131	0.157968	0.055318
89	AT2G22330	0.0799625	0.151668	0.205237	0.148193	81.722	6.27635e-07	370	2211	T16_3	0.0304648	7.83204e-20	0.125275	156.667	0.866131	0.152577	0.0456982
89	AT2G22330	0.0916375	0.15033	0.2233	0.149941	69.0601	1.58954e-07	370	2211	T16_6	0.0123378	4.77547e-17	0.131662	143.678	0.866131	0.163694	0.0583657
89	AT2G22330	0.095525	0.147231	0.230962	0.152824	72.7065	1.03564e-07	370	2211	T16_7	0.00803847	7.52187e-18	0.135437	141.782	0.866131	0.172653	0.0597935
89	AT2G22330	0.102737	0.1487	0.228175	0.149913	59.6593	5.69575e-07	370	2211	T16_8	0.0392975	5.63915e-15	0.125438	122.095	0.866131	0.168224	0.0671185
89	AT2G22330	0.103737	0.148001	0.230137	0.152264	59.8008	4.76753e-07	370	2211	T17_1	0.029604	5.2481e-15	0.1264	121.846	0.866131	0.170259	0.0694954
89	AT2G22330	0.102837	0.146718	0.23195	0.150677	63.7493	1.71168e-07	370	2211	T17_2	0.0118097	7.0651e-16	0.129112	125.55	0.866131	0.171648	0.0674119
89	AT2G22330	0.104688	0.149323	0.234187	0.148681	58.8947	1.85919e-07	370	2211	T17_6	0.0178181	8.3171e-15	0.1295	123.701	0.866131	0.174584	0.0709745
89	AT2G22330	0.109037	0.147242	0.231575	0.150493	54.1209	7.75036e-07	370	2211	T17_7	0.0418985	9.42646e-14	0.122537	112.381	0.866131	0.171559	0.0735567
89	AT2G22330	0.1126	0.146142	0.239187	0.149544	53.3469	2.58523e-07	370	2211	T17_8	0.0229328	1.39773e-13	0.126587	112.422	0.866131	0.178432	0.0774752
89	AT2G22330	0.1109	0.145424	0.240325	0.148574	56.1326	1.33279e-07	370	2211	T18_1	0.0135856	3.38716e-14	0.129425	116.704	0.866131	0.178837	0.0746797
89	AT2G22330	0.117737	0.13982	0.25645	0.144998	56.5841	5.41269e-09	370	2211	T18_2	0.000672203	2.69233e-14	0.138712	117.815	0.866131	0.1936	0.088195
89	AT2G22330	0.109775	0.147816	0.230475	0.146097	50.3329	5.6938e-07	370	2211	T18_3	0.0433058	6.48765e-13	0.1207	109.952	0.866131	0.169588	0.0730411
89	AT2G22330	0.0954125	0.143763	0.236	0.143519	69.3927	7.42165e-09	370	2211	T18_4	0.000921695	4.0343e-17	0.140588	147.347	0.866131	0.188011	0.0779653
89	AT2G22330	0.131612	0.142639	0.261375	0.144483	51.7076	3.88172e-08	370	2211	T18_5	0.00602588	3.22067e-13	0.129763	98.5944	0.866131	0.197188	0.100906
89	AT2G22330	0.117675	0.149017	0.24305	0.147575	46.1506	3.15509e-07	370	2211	T18_6	0.0303562	5.47513e-12	0.125375	106.543	0.866131	0.181544	0.0828006
89	AT2G22330	0.124512	0.147186	0.250837	0.150145	45.2777	3.39216e-07	370	2211	T18_7	0.0300909	8.54924e-12	0.126325	101.456	0.866131	0.184145	0.0875289
89	AT2G22330	0.13475	0.140722	0.268462	0.145512	40.8243	1.03565e-08	370	2211	T18_8	0.00169048	8.32742e-11	0.133713	99.2301	0.866131	0.205569	0.111091
89	AT2G22330	0.133775	0.139476	0.26325	0.14009	37.4081	4.03565e-08	370	2211	T19_1	0.00313242	4.79114e-10	0.129475	96.7856	0.866131	0.207162	0.107038
89	AT2G22330	0.13335	0.146902	0.2564	0.149961	34.5044	4.56002e-07	370	2211	T19_2	0.0314616	2.12646e-09	0.12305	92.276	0.866131	0.189555	0.100183
89	AT2G22330	0.133412	0.147792	0.251825	0.147954	33.1107	7.22648e-07	370	2211	T19_3	0.0498587	4.35282e-09	0.118413	88.7567	0.866131	0.183881	0.101019
90	AT2G25600	0.082025	0.136279	0.168225	0.123489	63.3796	1.64344e-05	391	2013	T14_1	0.0392499	8.52374e-16	0.0862	105.09	0.873724	0.155254	0.0756184
90	AT2G25600	0.0883	0.137534	0.180675	0.127258	72.6092	6.38267e-06	391	2013	T14_2	0.0226475	7.90197e-18	0.092375	104.615	0.873724	0.168182	0.0779457
90	AT2G25600	0.0798125	0.147019	0.195694	0.13391	114.883	3.02469e-07	391	2013	T14_3	0.00354373	4.17363e-27	0.115882	145.193	0.873724	0.181646	0.0602277
90	AT2G25600	0.083925	0.147553	0.204288	0.131307	116.413	9.78849e-08	391	2013	T14_4	0.0017877	1.9296e-27	0.120362	143.417	0.873724	0.19191	0.0686283
90	AT2G25600	0.101788	0.149298	0.2097	0.128443	119.747	9.14711e-07	391	2013	T14_5	0.0126227	3.59302e-28	0.107912	106.017	0.873724	0.142427	0.0878099
90	AT2G25600	0.10155	0.139783	0.205338	0.11995	63.4742	6.73315e-07	391	2013	T14_7	0.00708635	8.12409e-16	0.103788	102.203	0.873724	0.195838	0.111246
91	AT2G26170	0.082025	0.136279	0.203575	0.129292	52.8238	3.59322e-08	445	2418	T14_1	0.000353052	1.82428e-13	0.12155	148.187	0.879051	0.159991	0.0756184
91	AT2G26170	0.0883	0.137534	0.208475	0.134238	63.9413	6.51768e-08	445	2418	T14_2	0.000778299	6.40923e-16	0.120175	136.099	0.879051	0.158897	0.0779457
91	AT2G26170	0.0798125	0.147019	0.196425	0.14345	77.9236	7.28718e-07	445	2418	T14_3	0.0071825	5.35512e-19	0.116612	146.108	0.879051	0.145994	0.0602277
91	AT2G26170	0.083925	0.147553	0.194725	0.137931	69.3902	2.34165e-06	445	2418	T14_4	0.0156349	4.03949e-17	0.1108	132.023	0.879051	0.144065	0.0686283
91	AT2G26170	0.10155	0.139783	0.210275	0.128301	35.0495	7.74921e-07	445	2418	T14_7	0.00776109	1.60716e-09	0.108725	107.065	0.879051	0.161034	0.111246
91	AT2G26170	0.0981125	0.138153	0.214825	0.129196	48.6007	3.88228e-07	445	2418	T14_8	0.00587976	1.56876e-12	0.116712	118.958	0.879051	0.163138	0.0965422
91	AT2G26170	0.0850375	0.136908	0.217688	0.129966	71.6889	7.34729e-09	445	2418	T15_1	0.000162939	1.25971e-17	0.13265	155.99	0.879051	0.168385	0.0878628
91	AT2G26170	0.084675	0.143037	0.214375	0.137713	98.9091	3.3564e-08	445	2418	T15_2	0.000833664	1.32179e-23	0.1297	153.174	0.879051	0.162645	0.0678713
91	AT2G26170	0.0778625	0.149821	0.198542	0.143145	108.151	8.29978e-07	445	2418	T15_3	0.016625	1.24516e-25	0.120679	154.99	0.879051	0.0777588	0.0502138
91	AT2G26170	0.0893875	0.149384	0.2059	0.137495	96.9891	2.98881e-07	445	2418	T15_4	0.00720372	3.48546e-23	0.116513	130.345	0.879051	0.148793	0.0643373
91	AT2G26170	0.085925	0.151173	0.209875	0.136542	94.2372	1.60444e-07	445	2418	T15_5	0.00433165	1.39946e-22	0.12395	144.254	0.879051	0.152247	0.0605907
91	AT2G26170	0.087675	0.151325	0.2084	0.134456	84.9527	3.12707e-07	445	2418	T15_6	0.007323	1.52793e-20	0.120725	137.696	0.879051	0.148189	0.0579603
91	AT2G26170	0.0886	0.140474	0.210787	0.134838	58.8309	2.00132e-07	445	2418	T15_7	0.0033587	8.59116e-15	0.122188	137.909	0.879051	0.161257	0.0849078
91	AT2G26170	0.0756875	0.139578	0.206487	0.133839	88.1758	1.51441e-08	445	2418	T15_8	0.000470187	2.99441e-21	0.1308	172.816	0.879051	0.156263	0.0560824
91	AT2G26170	0.072175	0.139845	0.2009	0.132191	105.827	2.29345e-08	445	2418	T16_1	0.000647325	4.02263e-25	0.128725	178.351	0.879051	0.121076	0.0499816
91	AT2G26170	0.0809375	0.144169	0.212222	0.135917	109.175	2.91824e-08	445	2418	T16_2	0.00139391	7.42937e-26	0.131285	162.205	0.879051	0.0841701	0.055318
91	AT2G26170	0.0799625	0.151668	0.200264	0.146166	115.465	6.86862e-07	445	2418	T16_3	0.0304648	3.11198e-27	0.120301	150.447	0.879051	0.0611423	0.0456982
91	AT2G26170	0.0916375	0.15033	0.208764	0.147586	103.728	1.42728e-06	445	2418	T16_6	0.040285	1.16017e-24	0.117126	127.815	0.879051	0.0795146	0.0583657
91	AT2G26170	0.095525	0.147231	0.209639	0.146077	107.091	1.48114e-06	445	2418	T16_7	0.0425721	2.12609e-25	0.114114	119.46	0.879051	0.0627169	0.0597935
91	AT2G26170	0.102837	0.146718	0.219931	0.145551	108.152	4.21056e-07	445	2418	T17_2	0.0233667	1.24471e-25	0.117093	113.862	0.879051	0.0770468	0.0674119
91	AT2G26170	0.117737	0.13982	0.233637	0.140775	97.437	7.75065e-07	445	2418	T18_2	0.0229179	2.77993e-23	0.1159	98.4393	0.879051	0.121225	0.088195
91	AT2G26170	0.0954125	0.143763	0.206512	0.140996	87.5988	6.85341e-07	445	2418	T18_4	0.0283708	4.00867e-21	0.1111	116.442	0.879051	0.151107	0.0779653
91	AT2G26170	0.133775	0.139476	0.254487	0.142358	98.4837	2.25447e-07	445	2418	T19_1	0.0127265	1.63852e-23	0.120713	90.2355	0.879051	0.122317	0.107038
92	AT2G27830	0.082025	0.136279	0.216825	0.126371	80.0441	5.92687e-10	618	3159	T14_1	1.4155e-05	1.8307e-19	0.1348	164.34	0.908252	0.227116	0.0756184
92	AT2G27830	0.0883	0.137534	0.215888	0.130978	85.1572	5.19618e-09	618	3159	T14_2	9.77749e-05	1.37782e-20	0.127587	144.493	0.908252	0.220288	0.0779457
92	AT2G27830	0.0798125	0.147019	0.1972	0.132371	98.7013	1.79233e-07	618	3159	T14_3	0.00247321	1.46802e-23	0.117388	147.079	0.908252	0.197209	0.0602277
92	AT2G27830	0.083925	0.147553	0.205962	0.134174	98.0728	1.34511e-07	618	3159	T14_4	0.00219801	2.01645e-23	0.122037	145.413	0.908252	0.206352	0.0686283
92	AT2G27830	0.101788	0.149298	0.215725	0.129032	91.645	3.67874e-07	618	3159	T14_5	0.00671858	5.18532e-22	0.113937	111.937	0.908252	0.214739	0.0878099
92	AT2G27830	0.089275	0.153269	0.2127	0.128799	111.253	1.14802e-07	618	3159	T14_6	0.00396036	2.60412e-26	0.123425	138.253	0.908252	0.223281	0.0663002
92	AT2G27830	0.10155	0.139783	0.212812	0.124181	51.3076	2.49221e-07	618	3159	T14_7	0.00336421	3.94851e-13	0.111263	109.564	0.908252	0.22176	0.111246
92	AT2G27830	0.0981125	0.138153	0.208225	0.132739	69.7364	6.00443e-07	618	3159	T14_8	0.0077676	3.38918e-17	0.110113	112.231	0.908252	0.212631	0.0965422
92	AT2G27830	0.0850375	0.136908	0.208175	0.133507	77.8938	3.19791e-08	618	3159	T15_1	0.000551596	5.43652e-19	0.123137	144.804	0.908252	0.218413	0.0878628
92	AT2G27830	0.084675	0.143037	0.199988	0.133487	97.829	2.2137e-07	618	3159	T15_2	0.00424165	2.28055e-23	0.115312	136.182	0.908252	0.204348	0.0678713
92	AT2G27830	0.0778625	0.149821	0.185925	0.138524	107.484	1.78769e-06	618	3159	T15_3	0.0288166	1.74326e-25	0.108063	138.786	0.908252	0.180297	0.0502138
92	AT2G27830	0.0893875	0.149384	0.193488	0.133071	94.0348	1.89673e-06	618	3159	T15_4	0.0279662	1.55013e-22	0.1041	116.459	0.908252	0.190082	0.0643373
92	AT2G27830	0.085925	0.151173	0.199612	0.136264	102.763	7.61511e-07	618	3159	T15_5	0.0143291	1.88867e-24	0.113687	132.31	0.908252	0.200393	0.0605907
92	AT2G27830	0.087675	0.151325	0.204737	0.128815	110.442	2.56104e-07	618	3159	T15_6	0.00659737	3.92011e-26	0.117062	133.519	0.908252	0.20695	0.0579603
92	AT2G27830	0.0886	0.140474	0.205975	0.130301	64.778	1.98307e-07	618	3159	T15_7	0.0033587	4.1914e-16	0.117375	132.477	0.908252	0.219206	0.0849078
92	AT2G27830	0.0756875	0.139578	0.19295	0.130299	93.6659	2.85686e-07	618	3159	T15_8	0.00511394	1.86769e-22	0.117263	154.93	0.908252	0.202131	0.0560824
92	AT2G27830	0.072175	0.139845	0.186562	0.133323	99.8737	4.64237e-07	618	3159	T16_1	0.0072067	8.12146e-24	0.114388	158.486	0.908252	0.194483	0.0499816
92	AT2G27830	0.0809375	0.144169	0.1853	0.133945	109.236	2.18942e-06	618	3159	T16_2	0.0316167	7.20284e-26	0.104362	128.942	0.908252	0.181946	0.055318
93	AT2G28000	0.082025	0.136279	0.187325	0.140592	86.1021	7.48324e-07	1452	7071	T14_1	0.0039379	8.54422e-21	0.1053	128.375	0.94825	0.25879	0.0756184
93	AT2G28000	0.0883	0.137534	0.195288	0.141609	100.171	6.55976e-07	1452	7071	T14_2	0.00441902	6.98875e-24	0.106987	121.164	0.94825	0.261136	0.0779457
94	AT2G29550	0.082025	0.136279	0.173042	0.139814	94.2807	1.81826e-05	1394	7207	T14_1	0.0421288	1.36901e-22	0.0910167	110.962	0.947964	0.251823	0.0756184
95	AT2G29690	0.082025	0.136279	0.179888	0.132558	46.1109	1.00646e-06	660	3307	T14_1	0.00473455	5.5872e-12	0.0978625	119.308	0.90411	0.178524	0.0756184
95	AT2G29690	0.0883	0.137534	0.193713	0.135082	59.1976	3.2426e-07	660	3307	T14_2	0.00272093	7.13039e-15	0.105413	119.38	0.90411	0.181995	0.0779457
95	AT2G29690	0.0798125	0.147019	0.188833	0.147958	92.9451	2.53999e-06	660	3307	T14_3	0.0166022	2.6882e-22	0.109021	136.596	0.90411	0.176577	0.0602277
95	AT2G29690	0.083925	0.147553	0.189972	0.146081	89.4903	5.46213e-06	660	3307	T14_4	0.0280307	1.54072e-21	0.106047	126.36	0.90411	0.178188	0.0686283
95	AT2G29690	0.0981125	0.138153	0.203925	0.137466	52.4325	1.30375e-06	660	3307	T14_8	0.0134927	2.22645e-13	0.105813	107.848	0.90411	0.203955	0.0965422
95	AT2G29690	0.0850375	0.136908	0.17755	0.137218	39.9173	9.21656e-06	660	3307	T15_1	0.0427091	1.32472e-10	0.0925125	108.79	0.90411	0.178031	0.0878628
95	AT2G29690	0.084675	0.143037	0.196563	0.142208	88.0009	3.18467e-07	660	3307	T15_2	0.00534508	3.27127e-21	0.111888	132.138	0.90411	0.184395	0.0678713
95	AT2G29690	0.0778625	0.149821	0.196179	0.150023	120.059	3.25644e-06	660	3307	T15_3	0.0426349	3.07002e-28	0.118316	151.955	0.90411	0.130334	0.0502138
95	AT2G29690	0.0756875	0.139578	0.184225	0.13963	90.774	1.48259e-06	660	3307	T15_8	0.0173701	8.05283e-22	0.108537	143.402	0.90411	0.17984	0.0560824
95	AT2G29690	0.0809375	0.144169	0.194484	0.147296	117.467	3.01507e-06	660	3307	T16_2	0.0398342	1.13422e-27	0.113547	140.29	0.90411	0.165129	0.055318
96	AT2G31160	0.082025	0.136279	0.1694	0.13184	28.2276	1.94603e-05	394	2465	T14_1	0.0441017	5.39265e-08	0.087375	106.522	0.870075	0.146895	0.0756184
96	AT2G31160	0.0798125	0.147019	0.177875	0.14204	58.3973	7.31722e-06	394	2465	T14_3	0.0361853	1.07094e-14	0.0980625	122.866	0.870075	0.147507	0.0602277
97	AT2G31500	0.082025	0.136279	0.186594	0.12934	108.465	2.15639e-06	392	1987	T14_1	0.00858342	1.06292e-25	0.104569	127.484	0.87294	0.181746	0.0756184
97	AT2G31500	0.0883	0.137534	0.197656	0.135317	107.1	2.50166e-06	392	1987	T14_2	0.012136	2.11639e-25	0.109356	123.846	0.87294	0.279199	0.0779457
97	AT2G31500	0.10155	0.139783	0.230056	0.121707	117.987	1.46002e-08	392	1987	T14_7	0.000465899	8.72785e-28	0.128506	126.544	0.87294	0.222225	0.111246
97	AT2G31500	0.0981125	0.138153	0.21675	0.144562	104.776	3.84585e-06	392	1987	T14_8	0.0306164	6.83903e-25	0.118638	120.92	0.87294	0.20133	0.0965422
97	AT2G31500	0.084675	0.143037	0.191236	0.13918	93.2092	6.79203e-06	392	1987	T15_2	0.0453496	2.35241e-22	0.106561	125.847	0.87294	0.355936	0.0678713
97	AT2G31500	0.0886	0.140474	0.199194	0.124696	97.9313	1.14199e-06	392	1987	T15_7	0.012893	2.16571e-23	0.110594	124.824	0.87294	0.19269	0.0849078
98	AT2G32240	0.082025	0.136279	0.189663	0.122946	87.2277	3.24234e-07	959	4960	T14_1	0.00201333	4.83608e-21	0.107637	131.225	0.93027	0.268523	0.0756184
98	AT2G32240	0.0883	0.137534	0.1889	0.12506	86.4457	2.09865e-06	959	4960	T14_2	0.0105948	7.18126e-21	0.1006	113.93	0.93027	0.251085	0.0779457
99	AT2G33360	0.082025	0.136279	0.220975	0.122864	38.6985	8.83213e-10	61	356	T14_1	2.03123e-05	2.47299e-10	0.13895	169.4	0.596534	0.0901197	0.0756184
99	AT2G33360	0.0883	0.137534	0.227988	0.124519	43.5519	1.76314e-09	61	356	T14_2	4.58159e-05	2.06436e-11	0.139687	158.196	0.596534	0.0913976	0.0779457
99	AT2G33360	0.0798125	0.147019	0.2125	0.131507	53.7644	4.79961e-08	61	356	T14_3	0.000931349	1.13018e-13	0.132688	166.249	0.596534	0.082038	0.0602277
99	AT2G33360	0.083925	0.147553	0.211175	0.133536	44.1927	2.00115e-07	61	356	T14_4	0.00266824	1.48791e-11	0.12725	151.623	0.596534	0.0836179	0.0686283
99	AT2G33360	0.0850375	0.136908	0.192475	0.134368	17.4537	3.18796e-06	61	356	T15_1	0.0204079	1.47193e-05	0.107438	126.341	0.596534	0.0739925	0.0878628
99	AT2G33360	0.084675	0.143037	0.1918	0.133753	35.4276	6.43634e-06	61	356	T15_2	0.0444978	1.32351e-09	0.107125	126.513	0.596534	0.0743469	0.0678713
99	AT2G33360	0.0756875	0.139578	0.20385	0.131279	46.4007	9.25122e-08	61	356	T15_8	0.00212761	4.81911e-12	0.128163	169.331	0.596534	0.0793792	0.0560824
99	AT2G33360	0.072175	0.139845	0.195837	0.130323	48.5092	1.91147e-07	61	356	T16_1	0.00352335	1.64373e-12	0.123662	171.337	0.596534	0.0766206	0.0499816
100	AT2G33420	0.082025	0.136279	0.172025	0.12649	67.8526	5.65515e-06	410	2083	T14_1	0.0188794	8.8093e-17	0.09	109.723	0.877733	0.156113	0.0756184
100	AT2G33420	0.0883	0.137534	0.186958	0.130386	81.0232	3.97555e-06	410	2083	T14_2	0.0162409	1.11542e-19	0.0986583	111.731	0.877733	0.172988	0.0779457
100	AT2G33420	0.083925	0.147553	0.208031	0.143131	113.692	5.23271e-07	410	2083	T14_4	0.00524073	7.61152e-27	0.124106	147.878	0.877733	0.285862	0.0686283
100	AT2G33420	0.10155	0.139783	0.215688	0.123464	71.0735	7.9536e-08	410	2083	T14_7	0.00145258	1.72084e-17	0.114138	112.395	0.877733	0.203604	0.111246
100	AT2G33420	0.084675	0.143037	0.189194	0.135899	99.705	3.83672e-06	410	2083	T15_2	0.0303014	8.84367e-24	0.104519	123.436	0.877733	0.173094	0.0678713
100	AT2G33420	0.0886	0.140474	0.187175	0.120994	61.8886	2.32184e-06	410	2083	T15_7	0.0215186	1.81719e-15	0.098575	111.258	0.877733	0.172913	0.0849078
101	AT2G34560	0.082025	0.136279	0.173556	0.126301	74.9495	1.42727e-05	1198	5800	T14_1	0.0353092	2.4146e-18	0.0915306	111.589	0.938972	0.273258	0.0756184
102	AT2G34680	0.082025	0.136279	0.2256	0.126185	55.3263	4.99151e-11	715	3749	T14_1	2.38421e-06	5.10479e-14	0.143575	175.038	0.91366	0.259558	0.0756184
102	AT2G34680	0.0883	0.137534	0.243212	0.13325	74.974	1.42397e-11	715	3749	T14_2	1.47369e-06	2.38474e-18	0.154913	175.439	0.91366	0.275454	0.0779457
102	AT2G34680	0.0798125	0.147019	0.244681	0.138785	113.933	4.22311e-11	715	3749	T14_3	6.55585e-06	6.73787e-27	0.164868	206.569	0.91366	0.276388	0.0602277
102	AT2G34680	0.083925	0.147553	0.237225	0.140827	102.308	2.0457e-10	715	3749	T14_4	1.81468e-05	2.37599e-24	0.1533	182.663	0.91366	0.262957	0.0686283
102	AT2G34680	0.101788	0.149298	0.244487	0.140559	92.5886	1.74475e-09	715	3749	T14_5	0.000180567	3.21886e-22	0.1427	140.194	0.91366	0.270365	0.0878099
102	AT2G34680	0.089275	0.153269	0.224475	0.136282	80.533	1.15675e-08	715	3749	T14_6	0.00119714	1.42942e-19	0.1352	151.442	0.91366	0.251742	0.0663002
102	AT2G34680	0.10155	0.139783	0.19875	0.13356	9.85452	5.52025e-06	715	3749	T14_7	0.0311618	0.000847075	0.0972	95.7164	0.91366	0.225922	0.111246
102	AT2G34680	0.0981125	0.138153	0.198238	0.136529	31.4981	4.08234e-06	715	3749	T14_8	0.0320877	9.98176e-09	0.100125	102.051	0.91366	0.209962	0.0965422
102	AT2G34680	0.0850375	0.136908	0.205813	0.134887	33.492	6.03847e-08	715	3749	T15_1	0.000871997	3.57798e-09	0.120775	142.026	0.91366	0.228718	0.0878628
102	AT2G34680	0.084675	0.143037	0.229862	0.137538	77.8273	9.62701e-10	715	3749	T15_2	7.47236e-05	5.62283e-19	0.145187	171.464	0.91366	0.249776	0.0678713
102	AT2G34680	0.0778625	0.149821	0.219787	0.145114	104.945	2.1981e-09	715	3749	T15_3	0.000272983	6.27749e-25	0.141925	182.276	0.91366	0.234288	0.0502138
102	AT2G34680	0.0893875	0.149384	0.229587	0.140396	110.238	3.06833e-09	715	3749	T15_4	0.00047632	4.34438e-26	0.1402	156.845	0.91366	0.247271	0.0643373
102	AT2G34680	0.085925	0.151173	0.21735	0.144524	102.805	2.409e-08	715	3749	T15_5	0.00110027	1.8487e-24	0.131425	152.953	0.91366	0.233813	0.0605907
102	AT2G34680	0.087675	0.151325	0.203338	0.140442	75.7068	6.73176e-07	715	3749	T15_6	0.0145466	1.64537e-18	0.115663	131.922	0.91366	0.215279	0.0579603
102	AT2G34680	0.0756875	0.139578	0.2004	0.136793	58.6552	7.37457e-08	715	3749	T15_8	0.00189974	9.39376e-15	0.124713	164.773	0.91366	0.215972	0.0560824
102	AT2G34680	0.072175	0.139845	0.197213	0.137572	67.5007	4.19225e-08	715	3749	T16_1	0.00104127	1.05305e-16	0.125037	173.242	0.91366	0.211903	0.0499816
102	AT2G34680	0.0809375	0.144169	0.208675	0.142954	84.181	6.03954e-08	715	3749	T16_2	0.00207969	2.25746e-20	0.127738	157.822	0.91366	0.217265	0.055318
102	AT2G34680	0.0799625	0.151668	0.205962	0.149272	116.053	2.40384e-07	715	3749	T16_3	0.0248777	2.31395e-27	0.126	157.574	0.91366	0.215087	0.0456982
102	AT2G34680	0.0966875	0.151933	0.224361	0.146284	118.422	3.43412e-07	715	3749	T16_5	0.0355403	7.00746e-28	0.127674	132.048	0.91366	0.223864	0.0607711
102	AT2G34680	0.0916375	0.15033	0.2082	0.1438	105.774	5.44844e-07	715	3749	T16_6	0.0271653	4.13201e-25	0.116562	127.2	0.91366	0.215382	0.0583657
102	AT2G34680	0.095525	0.147231	0.2103	0.142604	103.046	5.64501e-07	715	3749	T16_7	0.0219079	1.63766e-24	0.114775	120.152	0.91366	0.210887	0.0597935
103	AT2G36230	0.082025	0.136279	0.170387	0.134082	63.1575	5.70109e-06	1209	6085	T14_1	0.018931	9.54084e-16	0.0883625	107.726	0.942765	0.246448	0.0756184
103	AT2G36230	0.0883	0.137534	0.188361	0.13921	79.5098	1.89846e-06	1209	6085	T14_2	0.00990628	2.39918e-19	0.100061	113.319	0.942765	0.253392	0.0779457
103	AT2G36230	0.0798125	0.147019	0.185859	0.14745	120.759	2.50119e-06	1209	6085	T14_3	0.0165225	2.157e-28	0.106047	132.87	0.942765	0.255524	0.0602277
103	AT2G36230	0.083925	0.147553	0.184806	0.1479	114.059	5.36702e-06	1209	6085	T14_4	0.0277721	6.32313e-27	0.100881	120.203	0.942765	0.254803	0.0686283
104	AT2G36690	0.082025	0.136279	0.193438	0.130648	39.4815	3.42214e-07	611	3100	T14_1	0.00210394	1.65593e-10	0.111412	135.827	0.89903	0.242662	0.0756184
104	AT2G36690	0.0883	0.137534	0.187725	0.130246	33.5736	4.28939e-06	611	3100	T14_2	0.0171838	3.43088e-09	0.099425	112.599	0.89903	0.219319	0.0779457
104	AT2G36690	0.0850375	0.136908	0.186812	0.135065	20.9365	8.18144e-06	611	3100	T15_1	0.0400021	2.3738e-06	0.101775	119.682	0.89903	0.232863	0.0878628
105	AT2G37130	0.082025	0.136279	0.1804	0.119719	60.4191	2.54582e-06	714	3510	T14_1	0.00981881	3.83331e-15	0.098375	119.933	0.907886	0.201447	0.0756184
105	AT2G37130	0.0850375	0.136908	0.18265	0.134534	50.25	9.81724e-06	714	3510	T15_1	0.0444964	6.76771e-13	0.0976125	114.788	0.907886	0.209268	0.0878628
105	AT2G37130	0.0756875	0.139578	0.175187	0.121157	76.6992	6.48773e-06	714	3510	T15_8	0.0473947	9.95442e-19	0.0995	131.462	0.907886	0.19328	0.0560824
105	AT2G37130	0.072175	0.139845	0.174875	0.119116	85.0888	2.9102e-06	714	3510	T16_1	0.0269714	1.42632e-20	0.1027	142.293	0.907886	0.192411	0.0499816
106	AT2G37790	0.082025	0.136279	0.172806	0.126549	125.179	1.0983e-05	1628	8555	T14_1	0.0293962	2.32497e-29	0.0907806	110.674	0.955113	0.297606	0.0756184
107	AT2G39020	0.082025	0.136279	0.1766	0.133845	103.902	9.43735e-06	1383	7292	T14_1	0.0263969	1.0627e-24	0.094575	115.3	0.949123	0.275036	0.0756184
107	AT2G39020	0.0883	0.137534	0.179762	0.138725	115.112	1.70818e-05	1383	7292	T14_2	0.0475647	3.71926e-27	0.0914625	103.582	0.949123	0.267478	0.0779457
108	AT2G39360	0.082025	0.136279	0.207694	0.129003	93.0183	3.63883e-08	594	3216	T14_1	0.000353052	2.59067e-22	0.125669	153.209	0.909492	0.213256	0.0756184
108	AT2G39360	0.0883	0.137534	0.208687	0.133981	97.5479	4.96569e-07	594	3216	T14_2	0.00362758	2.62846e-23	0.120387	136.339	0.909492	0.20466	0.0779457
108	AT2G39360	0.0798125	0.147019	0.206813	0.130699	106.7	4.71209e-07	594	3216	T14_3	0.00504478	2.58985e-25	0.127	159.123	0.909492	0.18941	0.0602277
108	AT2G39360	0.083925	0.147553	0.211028	0.139184	101.002	2.41302e-07	594	3216	T14_4	0.00299672	4.59347e-24	0.127103	151.448	0.909492	0.194463	0.0686283
108	AT2G39360	0.101788	0.149298	0.210917	0.135254	82.8738	5.13688e-06	594	3216	T14_5	0.0442502	4.37306e-20	0.109129	107.213	0.909492	0.199723	0.0878099
108	AT2G39360	0.10155	0.139783	0.199425	0.130747	47.8385	4.467e-06	594	3216	T14_7	0.026671	2.31404e-12	0.097875	96.3811	0.909492	0.206263	0.111246
108	AT2G39360	0.0981125	0.138153	0.19925	0.129527	64.5561	3.37808e-06	594	3216	T14_8	0.0272418	4.69114e-16	0.101138	103.083	0.909492	0.196403	0.0965422
108	AT2G39360	0.0850375	0.136908	0.205687	0.132328	81.9654	8.90876e-08	594	3216	T15_1	0.00119947	6.92436e-20	0.12065	141.879	0.909492	0.203317	0.0878628
108	AT2G39360	0.084675	0.143037	0.200464	0.134593	109.696	7.26031e-06	594	3216	T15_2	0.0478233	5.71139e-26	0.115789	136.746	0.909492	0.100666	0.0678713
108	AT2G39360	0.0778625	0.149821	0.196196	0.130031	110.017	3.82389e-06	594	3216	T15_3	0.0465578	4.85719e-26	0.118334	151.978	0.909492	0.0627937	0.0502138
108	AT2G39360	0.0893875	0.149384	0.209929	0.130713	110.912	2.32919e-06	594	3216	T15_4	0.0321402	3.09258e-26	0.120541	134.852	0.909492	0.10198	0.0643373
108	AT2G39360	0.0886	0.140474	0.2017	0.139637	77.8313	9.9757e-07	594	3216	T15_7	0.0121218	5.61145e-19	0.1131	127.652	0.909492	0.20168	0.0849078
108	AT2G39360	0.0756875	0.139578	0.18625	0.132696	111.524	6.09451e-06	594	3216	T15_8	0.045595	2.27155e-26	0.110562	146.078	0.909492	0.116696	0.0560824
109	AT2G39400	0.082025	0.136279	0.1777	0.138683	22.9542	7.61341e-06	439	2230	T14_1	0.0234037	8.29519e-07	0.095675	116.641	0.877275	0.139453	0.0756184
109	AT2G39400	0.0883	0.137534	0.201538	0.143407	38.1156	4.9417e-07	439	2230	T14_2	0.00362758	3.33371e-10	0.113238	128.242	0.877275	0.155123	0.0779457
109	AT2G39400	0.0798125	0.147019	0.215458	0.132148	68.5253	3.34626e-08	439	2230	T14_3	0.000692619	6.26312e-17	0.135646	169.956	0.877275	0.163316	0.0602277
109	AT2G39400	0.083925	0.147553	0.210462	0.147641	55.0074	1.75956e-07	439	2230	T14_4	0.00254093	6.00387e-14	0.126537	150.775	0.877275	0.163017	0.0686283
109	AT2G39400	0.101788	0.149298	0.212338	0.143853	33.6293	2.6552e-06	439	2230	T14_5	0.0277081	3.33411e-09	0.11055	108.609	0.877275	0.164107	0.0878099
109	AT2G39400	0.0850375	0.136908	0.184213	0.144468	31.3875	8.58174e-06	439	2230	T15_1	0.0406781	1.05668e-08	0.099175	116.625	0.877275	0.140268	0.0878628
109	AT2G39400	0.084675	0.143037	0.201625	0.144287	58.0258	4.06084e-07	439	2230	T15_2	0.00620468	1.29354e-14	0.11695	138.116	0.877275	0.153998	0.0678713
109	AT2G39400	0.0778625	0.149821	0.217736	0.13469	89.6612	5.02847e-08	439	2230	T15_3	0.0018748	1.41319e-21	0.139874	179.642	0.877275	0.159465	0.0502138
109	AT2G39400	0.0893875	0.149384	0.230988	0.147585	80.1702	1.26533e-08	439	2230	T15_4	0.00130951	1.71757e-19	0.1416	158.411	0.877275	0.175123	0.0643373
109	AT2G39400	0.085925	0.151173	0.214737	0.150463	76.9656	2.33839e-07	439	2230	T15_5	0.00580809	8.69825e-19	0.128812	149.913	0.877275	0.163454	0.0605907
109	AT2G39400	0.087675	0.151325	0.203175	0.148967	63.8915	1.56043e-06	439	2230	T15_6	0.029362	6.57314e-16	0.1155	131.737	0.877275	0.152892	0.0579603
109	AT2G39400	0.0756875	0.139578	0.185125	0.14746	52.3002	5.74855e-06	439	2230	T15_8	0.0440687	2.38157e-13	0.109437	144.591	0.877275	0.144014	0.0560824
109	AT2G39400	0.072175	0.139845	0.189825	0.145803	65.6358	9.06603e-07	439	2230	T16_1	0.0119778	2.7122e-16	0.11765	163.007	0.877275	0.1496	0.0499816
109	AT2G39400	0.0809375	0.144169	0.209847	0.134073	81.1561	3.57118e-07	439	2230	T16_2	0.00821305	1.04288e-19	0.12891	159.271	0.877275	0.160779	0.055318
109	AT2G39400	0.0966875	0.151933	0.220972	0.134345	92.7067	7.20129e-07	439	2230	T16_5	0.0493967	3.03233e-22	0.124285	128.543	0.877275	0.159091	0.0607711
109	AT2G39400	0.0916375	0.15033	0.22225	0.140553	87.6879	6.30341e-07	439	2230	T16_6	0.0271653	3.83217e-21	0.130612	142.532	0.877275	0.160592	0.0583657
109	AT2G39400	0.095525	0.147231	0.21635	0.149318	80.015	6.11225e-07	439	2230	T16_7	0.0222329	1.85793e-19	0.120825	126.485	0.877275	0.154857	0.0597935
110	AT2G42280	0.082025	0.136279	0.244237	0.136584	51.9242	7.11488e-11	501	2809	T14_1	2.59882e-06	2.88433e-13	0.162213	197.76	0.890793	0.251093	0.0756184
110	AT2G42280	0.0883	0.137534	0.24175	0.137365	54.1259	2.61043e-10	501	2809	T14_2	9.53498e-06	9.40215e-14	0.15345	173.783	0.890793	0.235079	0.0779457
110	AT2G42280	0.0798125	0.147019	0.22545	0.139134	71.2465	3.54927e-09	501	2809	T14_3	0.000137745	1.57636e-17	0.145638	182.475	0.890793	0.209471	0.0602277
110	AT2G42280	0.083925	0.147553	0.226963	0.139908	66.6118	1.1451e-08	501	2809	T14_4	0.000444407	1.65301e-16	0.143038	170.435	0.890793	0.210947	0.0686283
110	AT2G42280	0.101788	0.149298	0.239462	0.132336	57.8215	1.30417e-08	501	2809	T14_5	0.000578446	1.43509e-14	0.137675	135.257	0.890793	0.227099	0.0878099
110	AT2G42280	0.089275	0.153269	0.216875	0.133985	56.4211	2.11431e-07	501	2809	T14_6	0.00547033	2.92493e-14	0.1276	142.929	0.890793	0.208209	0.0663002
110	AT2G42280	0.10155	0.139783	0.230063	0.127961	23.7821	1.57563e-08	501	2809	T14_7	0.000465899	5.39407e-07	0.128513	126.551	0.890793	0.242415	0.111246
110	AT2G42280	0.0981125	0.138153	0.252675	0.140449	45.7322	3.08034e-10	501	2809	T14_8	3.05013e-05	6.77894e-12	0.154562	157.536	0.890793	0.252291	0.0965422
110	AT2G42280	0.0850375	0.136908	0.262487	0.138842	48.4319	1.98917e-12	501	2809	T15_1	3.08793e-07	1.7098e-12	0.17745	208.673	0.890793	0.267466	0.0878628
110	AT2G42280	0.084675	0.143037	0.233813	0.138177	61.4129	1.106e-09	501	2809	T15_2	7.63075e-05	2.31385e-15	0.149138	176.129	0.890793	0.225204	0.0678713
110	AT2G42280	0.0778625	0.149821	0.218638	0.138995	73.9956	8.21492e-09	501	2809	T15_3	0.000728722	3.91463e-18	0.140775	180.799	0.890793	0.20059	0.0502138
110	AT2G42280	0.0893875	0.149384	0.209913	0.13504	58.5306	3.01629e-07	501	2809	T15_4	0.00720372	1.00079e-14	0.120525	134.834	0.890793	0.189365	0.0643373
110	AT2G42280	0.085925	0.151173	0.23305	0.138718	72.5825	3.73752e-09	501	2809	T15_5	0.000290102	8.00976e-18	0.147125	171.225	0.890793	0.217012	0.0605907
110	AT2G42280	0.087675	0.151325	0.233125	0.136465	65.506	8.13182e-09	501	2809	T15_6	0.000631182	2.89691e-16	0.14545	165.897	0.890793	0.219097	0.0579603
110	AT2G42280	0.0886	0.140474	0.235275	0.133495	34.3158	1.45765e-09	501	2809	T15_7	9.05127e-05	2.34281e-09	0.146675	165.547	0.890793	0.237769	0.0849078
110	AT2G42280	0.0756875	0.139578	0.218062	0.135756	53.4812	3.73752e-09	501	2809	T15_8	0.000154721	1.3054e-13	0.142375	188.109	0.890793	0.210534	0.0560824
110	AT2G42280	0.072175	0.139845	0.217675	0.13614	59.8386	2.5989e-09	501	2809	T16_1	9.49285e-05	5.14829e-15	0.1455	201.593	0.890793	0.208161	0.0499816
110	AT2G42280	0.0809375	0.144169	0.216138	0.136086	67.1011	1.81025e-08	501	2809	T16_2	0.00102189	1.28968e-16	0.1352	167.042	0.890793	0.19746	0.055318
110	AT2G42280	0.095525	0.147231	0.208025	0.138501	59.2819	1.72835e-06	501	2809	T16_7	0.0466618	6.83143e-15	0.1125	117.77	0.890793	0.174176	0.0597935
110	AT2G42280	0.117737	0.13982	0.24135	0.130316	61.8298	9.51752e-08	501	2809	T18_2	0.00520944	1.87231e-15	0.123613	104.99	0.890793	0.211926	0.088195
110	AT2G42280	0.131612	0.142639	0.249675	0.131323	58.7392	5.11944e-07	501	2809	T18_5	0.0397364	9.00088e-15	0.118063	89.7046	0.890793	0.215165	0.100906
110	AT2G42280	0.13475	0.140722	0.248938	0.132516	50.8667	4.89707e-07	501	2809	T18_8	0.0242391	4.94272e-13	0.114187	84.7403	0.890793	0.219974	0.111091
110	AT2G42280	0.133775	0.139476	0.247262	0.13151	52.6576	4.68403e-07	501	2809	T19_1	0.0190063	1.98538e-13	0.113488	84.8346	0.890793	0.218422	0.107038
111	AT2G43430	0.082025	0.136279	0.192429	0.119265	113.182	4.67587e-06	826	4570	T14_1	0.0164039	9.84049e-27	0.110404	134.597	0.926227	0.231731	0.0756184
111	AT2G43430	0.0883	0.137534	0.200411	0.124797	122.24	6.9645e-06	826	4570	T14_2	0.0244328	1.0226e-28	0.112111	126.966	0.926227	0.237729	0.0779457
112	AT2G43820	0.082025	0.136279	0.1926	0.131135	83.9941	1.36067e-06	786	4219	T14_1	0.00607846	2.4813e-20	0.110575	134.806	0.922992	0.214344	0.0756184
112	AT2G43820	0.0883	0.137534	0.198069	0.133761	88.2257	5.65546e-06	786	4219	T14_2	0.0209033	2.91986e-21	0.109769	124.314	0.922992	0.213159	0.0779457
112	AT2G43820	0.0850375	0.136908	0.191337	0.141915	67.6619	5.13135e-06	786	4219	T15_1	0.0284492	9.70411e-17	0.1063	125.004	0.922992	0.211255	0.0878628
113	AT2G45130	0.082025	0.136279	0.191	0.133442	14.096	8.02354e-07	27	121	T14_1	0.00415185	8.68576e-05	0.108975	132.856	0.375187	0.04536	0.0756184
113	AT2G45130	0.0883	0.137534	0.20105	0.129554	20.6471	3.61246e-07	27	121	T14_2	0.00292815	2.76108e-06	0.11275	127.69	0.375187	0.0467757	0.0779457
113	AT2G45130	0.0798125	0.147019	0.190825	0.131271	24.4978	1.0511e-06	27	121	T14_3	0.00945916	3.71972e-07	0.111013	139.092	0.375187	0.0442264	0.0602277
113	AT2G45130	0.084675	0.143037	0.19985	0.129014	27.9625	4.02422e-07	27	121	T15_2	0.00620468	6.18456e-08	0.115175	136.02	0.375187	0.0455938	0.0678713
113	AT2G45130	0.0778625	0.149821	0.186525	0.128784	24.7143	1.97907e-06	27	121	T15_3	0.0288166	3.32446e-07	0.108662	139.557	0.375187	0.0425145	0.0502138
113	AT2G45130	0.072175	0.139845	0.1828	0.128558	21.1943	1.65601e-06	27	121	T16_1	0.0178829	2.07497e-06	0.110625	153.273	0.375187	0.0411637	0.0499816
113	AT2G45130	0.0809375	0.144169	0.190763	0.12456	22.8004	1.743e-06	27	121	T16_2	0.0257694	8.98619e-07	0.109825	135.691	0.375187	0.0441027	0.055318
114	AT3G02290	0.082025	0.136279	0.204375	0.138811	131.155	1.10193e-07	753	4362	T14_1	0.000912327	1.14477e-30	0.12235	149.162	0.924995	0.272516	0.0756184
114	AT3G02290	0.0883	0.137534	0.206594	0.136729	134.745	3.54387e-07	753	4362	T14_2	0.00292815	1.87688e-31	0.118294	133.968	0.924995	0.260673	0.0779457
114	AT3G02290	0.0798125	0.147019	0.196219	0.135155	144.461	1.53554e-06	753	4362	T14_3	0.0119179	1.40878e-33	0.116406	145.85	0.924995	0.14922	0.0602277
114	AT3G02290	0.083925	0.147553	0.204547	0.136444	146.384	6.85717e-07	753	4362	T14_4	0.00635516	5.34971e-34	0.120622	143.726	0.924995	0.162766	0.0686283
114	AT3G02290	0.10155	0.139783	0.196563	0.135188	87.1795	9.73941e-06	753	4362	T14_7	0.0465207	4.95533e-21	0.0950125	93.5623	0.924995	0.247924	0.111246
114	AT3G02290	0.0981125	0.138153	0.213016	0.134008	153.035	1.63106e-06	753	4362	T14_8	0.0160647	1.88192e-35	0.114903	117.114	0.924995	0.192554	0.0965422
114	AT3G02290	0.0850375	0.136908	0.193444	0.138665	125.923	1.86391e-06	753	4362	T15_1	0.0130045	1.59825e-29	0.108407	127.481	0.924995	0.252631	0.0878628
114	AT3G02290	0.0886	0.140474	0.188512	0.137412	107.341	4.73027e-06	753	4362	T15_7	0.0371531	1.87357e-25	0.0999125	112.768	0.924995	0.24476	0.0849078
115	AT3G02720	0.082025	0.136279	0.204538	0.128151	9.20538	1.67229e-08	112	668	T14_1	0.000199821	0.00120652	0.122512	149.36	0.731409	0.145607	0.0756184
115	AT3G02720	0.0883	0.137534	0.213312	0.126856	12.1981	1.5294e-08	112	668	T14_2	0.000224856	0.000239192	0.125012	141.577	0.731409	0.144681	0.0779457
115	AT3G02720	0.0798125	0.147019	0.1991	0.12385	19.2089	8.02918e-08	112	668	T14_3	0.00131203	5.85821e-06	0.119288	149.46	0.731409	0.133971	0.0602277
115	AT3G02720	0.083925	0.147553	0.20395	0.125501	16.0462	1.09553e-07	112	668	T14_4	0.00188964	3.09071e-05	0.120025	143.015	0.731409	0.139792	0.0686283
115	AT3G02720	0.101788	0.149298	0.201625	0.12457	6.70645	3.49083e-06	112	668	T14_5	0.035535	0.00480325	0.0998375	98.0842	0.731409	0.139969	0.0878099
115	AT3G02720	0.0850375	0.136908	0.206237	0.12914	9.82115	3.88198e-08	112	668	T15_1	0.000618123	0.000862582	0.1212	142.525	0.731409	0.134935	0.0878628
115	AT3G02720	0.084675	0.143037	0.198238	0.129402	12.5378	2.68047e-07	112	668	T15_2	0.00479943	0.000199396	0.113562	134.116	0.731409	0.12481	0.0678713
115	AT3G02720	0.0778625	0.149821	0.19475	0.129082	22.4101	3.33212e-07	112	668	T15_3	0.00766326	1.10107e-06	0.116888	150.12	0.731409	0.119793	0.0502138
115	AT3G02720	0.0893875	0.149384	0.214438	0.127232	18.7228	4.23462e-08	112	668	T15_4	0.00193551	7.55806e-06	0.12505	139.897	0.731409	0.137924	0.0643373
115	AT3G02720	0.085925	0.151173	0.1957	0.128363	11.2381	9.55416e-07	112	668	T15_5	0.017449	0.000400685	0.109775	127.757	0.731409	0.125869	0.0605907
115	AT3G02720	0.0756875	0.139578	0.195213	0.128665	14.0385	1.42199e-07	112	668	T15_8	0.00294328	8.95514e-05	0.119525	157.919	0.731409	0.119481	0.0560824
115	AT3G02720	0.072175	0.139845	0.20705	0.127561	21.6915	5.57949e-09	112	668	T16_1	0.000173229	1.60107e-06	0.134875	186.872	0.731409	0.125713	0.0499816
115	AT3G02720	0.0809375	0.144169	0.207212	0.129964	20.9851	5.64884e-08	112	668	T16_2	0.00207969	2.31434e-06	0.126275	156.015	0.731409	0.123002	0.055318
115	AT3G02720	0.0799625	0.151668	0.198687	0.130228	21.9616	5.79734e-07	112	668	T16_3	0.0304648	1.3908e-06	0.118725	148.476	0.731409	0.123245	0.0456982
116	AT3G03000	0.082025	0.136279	0.175038	0.12464	111.444	8.11692e-06	1245	6782	T14_1	0.0243488	2.36477e-26	0.0930125	113.395	0.945338	0.26524	0.0756184
116	AT3G03000	0.0883	0.137534	0.18155	0.126434	120.488	1.17655e-05	1245	6782	T14_2	0.0367125	2.47294e-28	0.09325	105.606	0.945338	0.257451	0.0779457
116	AT3G03000	0.0850375	0.136908	0.183275	0.133299	110.042	8.71994e-06	1245	6782	T15_1	0.0410201	4.79621e-26	0.0982375	115.523	0.945338	0.273126	0.0878628
117	AT3G03870	0.082025	0.136279	0.197521	0.116256	129.514	1.91686e-06	901	5064	T14_1	0.00783074	2.61764e-30	0.115496	140.806	0.933094	0.375086	0.0756184
117	AT3G03870	0.0883	0.137534	0.215656	0.117538	133.87	1.41748e-05	901	5064	T14_2	0.0417149	2.91639e-31	0.127356	144.231	0.933094	0.495309	0.0779457
118	AT3G04350	0.082025	0.136279	0.167488	0.120309	85.4635	1.47475e-05	800	4385	T14_1	0.0359116	1.18007e-20	0.0854625	104.191	0.926205	0.206134	0.0756184
119	AT3G04720	0.082025	0.136279	0.231569	0.126067	115.432	3.53588e-10	883	4860	T14_1	9.98003e-06	3.16541e-27	0.149544	182.316	0.931058	0.398229	0.0756184
119	AT3G04720	0.0883	0.137534	0.229161	0.133544	113.842	5.92202e-08	883	4860	T14_2	0.000764479	7.05638e-27	0.140861	159.525	0.931058	0.425593	0.0779457
119	AT3G04720	0.0798125	0.147019	0.228313	0.12941	150.91	5.60457e-06	883	4860	T14_3	0.0292492	5.48445e-35	0.1485	186.061	0.931058	0.323975	0.0602277
119	AT3G04720	0.083925	0.147553	0.2242	0.135136	124.032	6.67469e-06	883	4860	T14_4	0.0318831	4.14494e-29	0.140275	167.143	0.931058	0.502186	0.0686283
119	AT3G04720	0.101788	0.149298	0.236569	0.133411	109.505	5.69306e-08	883	4860	T14_5	0.00160977	6.28867e-26	0.134782	132.415	0.931058	0.420413	0.0878099
119	AT3G04720	0.089275	0.153269	0.208838	0.129018	101.921	1.0787e-06	883	4860	T14_6	0.0202975	2.88835e-24	0.119563	133.926	0.931058	0.3695	0.0663002
119	AT3G04720	0.10155	0.139783	0.237638	0.122934	99.8129	2.54467e-09	883	4860	T14_7	0.000196956	8.37473e-24	0.136088	134.01	0.931058	0.277543	0.111246
119	AT3G04720	0.0981125	0.138153	0.253475	0.126584	111.898	5.92919e-11	883	4860	T14_8	1.84087e-05	1.88116e-26	0.155362	158.351	0.931058	0.40816	0.0965422
119	AT3G04720	0.0850375	0.136908	0.2477	0.133754	116.559	3.66156e-11	883	4860	T15_1	3.78941e-06	1.79233e-27	0.162662	191.283	0.931058	0.414818	0.0878628
119	AT3G04720	0.084675	0.143037	0.234219	0.137281	103.221	6.52752e-06	883	4860	T15_2	0.0444978	1.49863e-24	0.149544	176.609	0.931058	0.593428	0.0678713
119	AT3G04720	0.0893875	0.149384	0.213609	0.13489	98.9595	6.05439e-07	883	4860	T15_4	0.0129637	1.28859e-23	0.124222	138.97	0.931058	0.400968	0.0643373
119	AT3G04720	0.0886	0.140474	0.236425	0.128081	116.064	6.89914e-10	883	4860	T15_7	6.12003e-05	2.30055e-27	0.147825	166.845	0.931058	0.169984	0.0849078
119	AT3G04720	0.0756875	0.139578	0.211975	0.135653	71.6304	3.29792e-06	883	4860	T15_8	0.0301153	1.29762e-17	0.136288	180.066	0.931058	0.13194	0.0560824
119	AT3G04720	0.13475	0.140722	0.257125	0.138153	133.998	1.12237e-06	883	4860	T18_8	0.0365091	2.73413e-31	0.122375	90.8163	0.931058	0.196165	0.111091
120	AT3G07320	0.082025	0.136279	0.175847	0.135125	125.946	8.49947e-06	1716	8993	T14_1	0.0251321	1.57976e-29	0.0938222	114.382	0.955005	0.307072	0.0756184
121	AT3G07560	0.082025	0.136279	0.228681	0.116747	122.173	1.2147e-10	663	3538	T14_1	3.96984e-06	1.05776e-28	0.146656	178.794	0.914968	0.292883	0.0756184
121	AT3G07560	0.0883	0.137534	0.235714	0.105295	121.823	9.37055e-10	663	3538	T14_2	2.77078e-05	1.26196e-28	0.147414	166.947	0.914968	0.395817	0.0779457
121	AT3G07560	0.083925	0.147553	0.23925	0.114513	131.676	6.49243e-06	663	3538	T14_4	0.0316005	8.80815e-31	0.155325	185.076	0.914968	0.237218	0.0686283
121	AT3G07560	0.101788	0.149298	0.248804	0.116027	121.206	1.16921e-08	663	3538	T14_5	0.000558477	1.7226e-28	0.147016	144.434	0.914968	0.397218	0.0878099
121	AT3G07560	0.089275	0.153269	0.233054	0.11711	117.245	3.37836e-08	663	3538	T14_6	0.00233088	1.26827e-27	0.143779	161.051	0.914968	0.370415	0.0663002
121	AT3G07560	0.10155	0.139783	0.224387	0.121403	82.2224	3.95805e-08	663	3538	T14_7	0.000945288	6.08014e-20	0.122838	120.963	0.914968	0.227481	0.111246
121	AT3G07560	0.0981125	0.138153	0.230736	0.120914	120.462	1.0213e-08	663	3538	T14_8	0.00030199	2.50595e-28	0.132624	135.175	0.914968	0.220417	0.0965422
121	AT3G07560	0.0850375	0.136908	0.225917	0.119991	119.962	1.24773e-09	663	3538	T15_1	4.07776e-05	3.22488e-28	0.140879	165.667	0.914968	0.177482	0.0878628
121	AT3G07560	0.087675	0.151325	0.20875	0.122821	126.601	1.09972e-06	663	3538	T15_6	0.0213398	1.13567e-29	0.121075	138.095	0.914968	0.0923124	0.0579603
121	AT3G07560	0.0886	0.140474	0.20555	0.127126	100.235	2.78009e-07	663	3538	T15_7	0.00431575	6.76632e-24	0.11695	131.998	0.914968	0.20629	0.0849078
121	AT3G07560	0.0756875	0.139578	0.194234	0.123426	123.192	6.44299e-07	663	3538	T15_8	0.00909267	6.3285e-29	0.118547	156.627	0.914968	0.0851773	0.0560824
122	AT3G13720	0.082025	0.136279	0.2304	0.117426	102.431	1.56458e-11	724	3810	T14_1	1.07947e-06	2.23359e-24	0.148375	180.89	0.91508	0.278862	0.0756184
122	AT3G13720	0.0883	0.137534	0.241113	0.122415	121.32	8.4616e-12	724	3810	T14_2	1.11505e-06	1.62581e-28	0.152812	173.061	0.91508	0.276745	0.0779457
122	AT3G13720	0.0798125	0.147019	0.222688	0.109453	120.963	2.88065e-09	724	3810	T14_3	0.000119249	1.94677e-28	0.142875	179.013	0.91508	0.368969	0.0602277
122	AT3G13720	0.083925	0.147553	0.216167	0.113091	123.858	2.21591e-08	724	3810	T14_4	0.000655224	4.52473e-29	0.132242	157.571	0.91508	0.237137	0.0686283
122	AT3G13720	0.101788	0.149298	0.220413	0.121609	113.626	1.82576e-07	724	3810	T14_5	0.00419891	7.86901e-27	0.118625	116.542	0.91508	0.244607	0.0878099
122	AT3G13720	0.089275	0.153269	0.20035	0.12266	105.346	1.54699e-06	724	3810	T14_6	0.0252816	5.12713e-25	0.111075	124.419	0.91508	0.222497	0.0663002
122	AT3G13720	0.10155	0.139783	0.20855	0.117159	48.2542	3.07065e-07	724	3810	T14_7	0.00381344	1.87194e-12	0.107	105.367	0.91508	0.24435	0.111246
122	AT3G13720	0.0981125	0.138153	0.227175	0.121259	82.7454	5.99225e-09	724	3810	T14_8	0.000242288	4.66675e-20	0.129062	131.545	0.91508	0.25432	0.0965422
122	AT3G13720	0.0850375	0.136908	0.227075	0.121826	89.7597	3.18298e-10	724	3810	T15_1	1.31765e-05	1.34456e-21	0.142038	167.029	0.91508	0.265769	0.0878628
122	AT3G13720	0.084675	0.143037	0.228847	0.122557	131.359	5.15982e-10	724	3810	T15_2	5.33998e-05	1.03321e-30	0.144172	170.265	0.91508	0.203637	0.0678713
122	AT3G13720	0.0778625	0.149821	0.218554	0.111246	138.991	4.56116e-08	724	3810	T15_3	0.0018748	2.21262e-32	0.140691	180.692	0.91508	0.133997	0.0502138
122	AT3G13720	0.0893875	0.149384	0.211812	0.124473	132.06	3.07538e-08	724	3810	T15_4	0.00193551	7.25836e-31	0.122425	136.96	0.91508	0.162441	0.0643373
122	AT3G13720	0.085925	0.151173	0.218167	0.13053	137.962	4.87404e-08	724	3810	T15_5	0.00159291	3.71466e-32	0.132242	153.904	0.91508	0.179756	0.0605907
122	AT3G13720	0.087675	0.151325	0.214213	0.123223	116.303	3.95841e-08	724	3810	T15_6	0.00163865	2.03952e-27	0.126537	144.326	0.91508	0.238306	0.0579603
122	AT3G13720	0.0886	0.140474	0.21515	0.118823	70.0794	1.13332e-08	724	3810	T15_7	0.000305972	2.84823e-17	0.12655	142.833	0.91508	0.253981	0.0849078
122	AT3G13720	0.0756875	0.139578	0.216762	0.12063	113.66	8.27944e-10	724	3810	T15_8	5.14112e-05	7.73471e-27	0.141075	186.391	0.91508	0.250079	0.0560824
122	AT3G13720	0.072175	0.139845	0.221694	0.122496	136.85	2.47383e-10	724	3810	T16_1	2.6435e-05	6.501e-32	0.149519	207.162	0.91508	0.199934	0.0499816
122	AT3G13720	0.0809375	0.144169	0.230946	0.112201	144.737	4.18849e-09	724	3810	T16_2	0.000433473	1.2256e-33	0.150009	185.339	0.91508	0.145945	0.055318
123	AT3G14050	0.082025	0.136279	0.190328	0.108779	106.067	3.11909e-07	894	4777	T14_1	0.0019967	3.56436e-25	0.108303	132.037	0.928454	0.412029	0.0756184
123	AT3G14050	0.0883	0.137534	0.193208	0.103024	95.6149	6.91601e-06	894	4777	T14_2	0.0244006	6.97746e-23	0.104908	118.809	0.928454	0.345516	0.0779457
124	AT3G14090	0.082025	0.136279	0.1716	0.135724	100.468	1.97581e-05	1184	6397	T14_1	0.0444571	6.01514e-24	0.089575	109.205	0.942713	0.249188	0.0756184
125	AT3G14205	0.082025	0.136279	0.234104	0.114899	124.199	4.99343e-09	626	3854	T14_1	8.15966e-05	3.81005e-29	0.152079	185.406	0.914316	0.243611	0.0756184
125	AT3G14205	0.0883	0.137534	0.240375	0.120983	131.401	1.27185e-08	626	3854	T14_2	0.000192624	1.0116e-30	0.152075	172.225	0.914316	0.254285	0.0779457
125	AT3G14205	0.083925	0.147553	0.221146	0.135405	126.926	2.08644e-06	626	3854	T14_4	0.0144802	9.64089e-30	0.137221	163.504	0.914316	0.399946	0.0686283
125	AT3G14205	0.10155	0.139783	0.206863	0.133333	82.8123	6.75225e-06	626	3854	T14_7	0.0358393	4.51135e-20	0.105313	103.705	0.914316	0.20836	0.111246
125	AT3G14205	0.0850375	0.136908	0.216464	0.133445	120.843	5.14043e-07	626	3854	T15_1	0.00462289	2.068e-28	0.131427	154.552	0.914316	0.221161	0.0878628
125	AT3G14205	0.084675	0.143037	0.210071	0.131783	126.958	1.69622e-06	626	3854	T15_2	0.0175545	9.48812e-30	0.125396	148.091	0.914316	0.14498	0.0678713
125	AT3G14205	0.0809375	0.144169	0.213875	0.122941	131.1	3.34247e-06	626	3854	T16_2	0.0415101	1.17696e-30	0.132937	164.247	0.914316	0.0821802	0.055318
126	AT3G14350	0.082025	0.136279	0.17475	0.126333	14.8577	1.3227e-05	305	1517	T14_1	0.0333874	5.79655e-05	0.092725	113.045	0.83282	0.132095	0.0756184
127	AT3G17060	0.082025	0.136279	0.170212	0.120944	81.0257	6.08087e-06	371	1899	T14_1	0.0196662	1.11398e-19	0.0881875	107.513	0.868772	0.16431	0.0756184
127	AT3G17060	0.0883	0.137534	0.183319	0.127927	95.9486	5.46052e-06	371	1899	T14_2	0.0206751	5.8954e-23	0.0950194	107.61	0.868772	0.176232	0.0779457
127	AT3G17060	0.083925	0.147553	0.196656	0.139784	108.361	2.03148e-06	371	1899	T14_4	0.0143346	1.12037e-25	0.112731	134.324	0.868772	0.3114	0.0686283
127	AT3G17060	0.10155	0.139783	0.2014	0.1189	86.0919	1.84943e-06	371	1899	T14_7	0.0146253	8.58813e-21	0.09985	98.3259	0.868772	0.194998	0.111246
128	AT3G19020	0.082025	0.136279	0.1664	0.129516	73.8458	1.72126e-05	385	1945	T14_1	0.0403326	4.22321e-18	0.084375	102.865	0.871886	0.152769	0.0756184
128	AT3G19020	0.083925	0.147553	0.193222	0.14309	108.581	2.09874e-06	385	1945	T14_4	0.0144802	1.00249e-25	0.109297	130.232	0.871886	0.265377	0.0686283
128	AT3G19020	0.101788	0.149298	0.208672	0.144584	102.813	4.80073e-06	385	1945	T14_5	0.0429994	1.84207e-24	0.106884	105.007	0.871886	0.306348	0.0878099
128	AT3G19020	0.10155	0.139783	0.209125	0.125283	84.3738	4.72615e-07	385	1945	T14_7	0.00533582	2.04766e-20	0.107575	105.933	0.871886	0.195332	0.111246
129	AT3G19820	0.082025	0.136279	0.173097	0.133003	103.951	1.05283e-05	1433	7305	T14_1	0.0287063	1.03697e-24	0.0910722	111.03	0.950303	0.272649	0.0756184
130	AT3G20330	0.082025	0.136279	0.18025	0.130077	121.801	3.83505e-06	1488	8226	T14_1	0.0139261	1.27586e-28	0.098225	119.75	0.951854	0.300495	0.0756184
130	AT3G20330	0.0883	0.137534	0.189569	0.133349	135.748	3.29666e-06	1488	8226	T14_2	0.0143151	1.13276e-31	0.101269	114.688	0.951854	0.29648	0.0779457
131	AT3G21780	0.082025	0.136279	0.190238	0.139407	76.0503	8.52977e-07	933	5794	T14_1	0.00428754	1.38262e-18	0.108213	131.926	0.933449	0.239195	0.0756184
131	AT3G21780	0.0883	0.137534	0.198137	0.142634	91.3017	1.17562e-06	933	5794	T14_2	0.00682242	6.16777e-22	0.109838	124.391	0.933449	0.241818	0.0779457
131	AT3G21780	0.0798125	0.147019	0.189875	0.139071	113.822	3.94018e-06	933	5794	T14_3	0.0233015	7.12721e-27	0.110062	137.901	0.933449	0.228587	0.0602277
131	AT3G21780	0.083925	0.147553	0.19185	0.148269	105.632	4.92722e-06	933	5794	T14_4	0.0261501	4.438e-25	0.107925	128.597	0.933449	0.230058	0.0686283
131	AT3G21780	0.0850375	0.136908	0.204237	0.149869	80.4797	3.36171e-07	933	5794	T15_1	0.00347909	1.46851e-19	0.1192	140.173	0.933449	0.260956	0.0878628
131	AT3G21780	0.084675	0.143037	0.192425	0.151185	101.777	2.76861e-06	933	5794	T15_2	0.0247638	3.10664e-24	0.10775	127.251	0.933449	0.237417	0.0678713
131	AT3G21780	0.0778625	0.149821	0.192611	0.140845	119.028	1.86403e-06	933	5794	T15_3	0.0288166	5.16194e-28	0.114749	147.373	0.933449	0.149096	0.0502138
131	AT3G21780	0.085925	0.151173	0.198792	0.146351	119.367	3.18072e-06	933	5794	T15_5	0.0420227	4.35183e-28	0.112867	131.355	0.933449	0.208695	0.0605907
131	AT3G21780	0.0886	0.140474	0.206937	0.141668	75.3291	3.48498e-07	933	5794	T15_7	0.00515238	1.99224e-18	0.118337	133.564	0.933449	0.267431	0.0849078
131	AT3G21780	0.0756875	0.139578	0.191975	0.14492	101.051	7.54869e-07	933	5794	T15_8	0.0103694	4.48302e-24	0.116288	153.642	0.933449	0.250026	0.0560824
131	AT3G21780	0.072175	0.139845	0.198736	0.140783	116.937	2.88045e-07	933	5794	T16_1	0.0048341	1.48138e-27	0.126561	175.353	0.933449	0.256255	0.0499816
131	AT3G21780	0.0809375	0.144169	0.200458	0.143327	123.917	1.33779e-06	933	5794	T16_2	0.0207675	4.39284e-29	0.119521	147.671	0.933449	0.172464	0.055318
131	AT3G21780	0.117737	0.13982	0.237625	0.139269	123.746	2.50964e-07	933	5794	T18_2	0.0103891	4.78741e-29	0.119887	101.826	0.933449	0.180587	0.088195
131	AT3G21780	0.13475	0.140722	0.246975	0.144836	107.222	1.31501e-06	933	5794	T18_8	0.0371163	1.98983e-25	0.112225	83.2839	0.933449	0.293202	0.111091
132	AT3G22840	0.082025	0.136279	0.214562	0.140247	11.2457	1.57578e-08	105	658	T14_1	0.00019969	0.000399041	0.132538	161.582	0.687204	0.130063	0.0756184
132	AT3G22840	0.0883	0.137534	0.2319	0.140198	14.6481	1.87793e-09	105	658	T14_2	4.58159e-05	6.47837e-05	0.1436	162.627	0.687204	0.139082	0.0779457
132	AT3G22840	0.0798125	0.147019	0.230763	0.138316	30.714	1.05982e-09	105	658	T14_3	5.90822e-05	1.49502e-08	0.15095	189.131	0.687204	0.13542	0.0602277
132	AT3G22840	0.083925	0.147553	0.2219	0.14242	22.0473	3.07495e-08	105	658	T14_4	0.000795579	1.33007e-06	0.137975	164.403	0.687204	0.132384	0.0686283
132	AT3G22840	0.101788	0.149298	0.215287	0.146995	14.9229	4.39506e-06	105	658	T14_5	0.0413548	5.59985e-05	0.1135	111.507	0.687204	0.126757	0.0878099
132	AT3G22840	0.0981125	0.138153	0.2067	0.142324	9.98454	1.52089e-06	105	658	T14_8	0.015366	0.000789298	0.108588	110.677	0.687204	0.128128	0.0965422
132	AT3G22840	0.0850375	0.136908	0.20215	0.138754	13.8507	4.09658e-07	105	658	T15_1	0.00403773	9.89618e-05	0.117112	137.719	0.687204	0.123206	0.0878628
132	AT3G22840	0.084675	0.143037	0.2018	0.142456	14.1471	1.28164e-06	105	658	T15_2	0.0144697	8.45281e-05	0.117125	138.323	0.687204	0.117354	0.0678713
132	AT3G22840	0.0799625	0.151668	0.202013	0.139889	46.0961	1.14578e-06	105	658	T16_3	0.044467	5.6296e-12	0.12205	152.634	0.687204	0.11567	0.0456982
133	AT3G22960	0.082025	0.136279	0.18155	0.121207	58.057	8.68112e-07	964	4997	T14_1	0.00428754	1.27316e-14	0.099525	121.335	0.932887	0.240049	0.0756184
133	AT3G22960	0.0883	0.137534	0.199038	0.122702	73.4999	1.12666e-07	964	4997	T14_2	0.00109312	5.03203e-18	0.110738	125.411	0.932887	0.261716	0.0779457
133	AT3G22960	0.0798125	0.147019	0.1967	0.12887	105.27	2.11414e-07	964	4997	T14_3	0.00273494	5.32972e-25	0.116888	146.453	0.932887	0.267775	0.0602277
133	AT3G22960	0.083925	0.147553	0.203387	0.132374	106.367	2.0196e-07	964	4997	T14_4	0.00266824	3.06288e-25	0.119462	142.344	0.932887	0.279553	0.0686283
133	AT3G22960	0.101788	0.149298	0.215512	0.13168	100.201	5.2114e-07	964	4997	T14_5	0.00855872	6.88459e-24	0.113725	111.728	0.932887	0.288598	0.0878099
133	AT3G22960	0.084675	0.143037	0.187713	0.130603	99.078	3.11006e-06	964	4997	T15_2	0.0268243	1.21376e-23	0.103038	121.686	0.932887	0.250856	0.0678713
134	AT3G23280	0.082025	0.136279	0.185975	0.140929	33.2632	5.47407e-06	388	2297	T14_1	0.0185729	4.02462e-09	0.10395	126.73	0.86801	0.185508	0.0756184
134	AT3G23280	0.0883	0.137534	0.197187	0.143307	39.95	1.88114e-06	388	2297	T14_2	0.00989911	1.30271e-10	0.108887	123.315	0.86801	0.192665	0.0779457
134	AT3G23280	0.0798125	0.147019	0.1957	0.147182	57.7514	1.11672e-06	388	2297	T14_3	0.00976654	1.48714e-14	0.115888	145.2	0.86801	0.188007	0.0602277
135	AT3G24503	0.082025	0.136279	0.22595	0.130117	84.3394	5.80002e-10	741	4128	T14_1	1.4155e-05	2.08369e-20	0.143925	175.465	0.921484	0.259234	0.0756184
135	AT3G24503	0.0883	0.137534	0.228713	0.13327	89.3469	1.78143e-09	741	4128	T14_2	4.58159e-05	1.65652e-21	0.140412	159.018	0.921484	0.249826	0.0779457
135	AT3G24503	0.0798125	0.147019	0.222438	0.137579	110.657	8.55416e-09	741	4128	T14_3	0.000265585	3.51799e-26	0.142625	178.7	0.921484	0.238437	0.0602277
135	AT3G24503	0.083925	0.147553	0.226975	0.138973	106.742	1.05667e-08	741	4128	T14_4	0.000437428	2.53493e-25	0.14305	170.45	0.921484	0.244258	0.0686283
135	AT3G24503	0.101788	0.149298	0.235338	0.134998	84.0592	5.48881e-08	741	4128	T14_5	0.00160977	2.4009e-20	0.13355	131.205	0.921484	0.257561	0.0878099
135	AT3G24503	0.089275	0.153269	0.211113	0.131888	76.0428	4.56064e-07	741	4128	T14_6	0.00976527	1.3879e-18	0.121838	136.474	0.921484	0.236105	0.0663002
135	AT3G24503	0.10155	0.139783	0.226875	0.127569	51.8812	5.54047e-08	741	4128	T14_7	0.00114678	2.94805e-13	0.125325	123.412	0.921484	0.265551	0.111246
135	AT3G24503	0.0981125	0.138153	0.23585	0.13472	70.3128	7.65358e-09	741	4128	T14_8	0.000262843	2.53041e-17	0.137738	140.387	0.921484	0.267317	0.0965422
135	AT3G24503	0.0850375	0.136908	0.2403	0.135098	87.582	1.83114e-10	741	4128	T15_1	9.47539e-06	4.0429e-21	0.155262	182.581	0.921484	0.274144	0.0878628
135	AT3G24503	0.084675	0.143037	0.227025	0.137949	109.107	4.31971e-09	741	4128	T15_2	0.000206333	7.68628e-26	0.14235	168.113	0.921484	0.248472	0.0678713
135	AT3G24503	0.0778625	0.149821	0.216337	0.13624	101.118	2.60573e-08	741	4128	T15_3	0.00134836	4.33415e-24	0.138475	177.846	0.921484	0.357423	0.0502138
135	AT3G24503	0.0893875	0.149384	0.203887	0.141496	86.0343	1.40829e-06	741	4128	T15_4	0.0224225	8.84229e-21	0.1145	128.094	0.921484	0.208847	0.0643373
135	AT3G24503	0.085925	0.151173	0.23045	0.142615	116.489	9.46116e-09	741	4128	T15_5	0.000645885	1.85677e-27	0.144525	168.199	0.921484	0.184085	0.0605907
135	AT3G24503	0.087675	0.151325	0.230137	0.138076	106.906	1.05683e-08	741	4128	T15_6	0.000729155	2.33393e-25	0.142462	162.489	0.921484	0.249888	0.0579603
135	AT3G24503	0.0886	0.140474	0.2303	0.135987	83.371	6.6384e-09	741	4128	T15_7	0.000196291	3.40058e-20	0.1417	159.932	0.921484	0.261983	0.0849078
135	AT3G24503	0.0756875	0.139578	0.213625	0.136885	103.894	1.21619e-08	741	4128	T15_8	0.000419552	1.06703e-24	0.137937	182.246	0.921484	0.237141	0.0560824
135	AT3G24503	0.072175	0.139845	0.21635	0.136853	116.417	2.26858e-09	741	4128	T16_1	9.39117e-05	1.92576e-27	0.144175	199.758	0.921484	0.169728	0.0499816
135	AT3G24503	0.0809375	0.144169	0.220819	0.139676	118.915	3.41746e-08	741	4128	T16_2	0.00151577	5.46621e-28	0.139882	172.827	0.921484	0.133048	0.055318
135	AT3G24503	0.0916375	0.15033	0.217306	0.148469	111.235	1.27723e-06	741	4128	T16_6	0.0377665	2.62842e-26	0.125668	137.136	0.921484	0.154213	0.0583657
135	AT3G24503	0.095525	0.147231	0.218542	0.147711	109.93	1.14211e-06	741	4128	T16_7	0.0354596	5.07662e-26	0.123017	128.78	0.921484	0.160658	0.0597935
135	AT3G24503	0.117737	0.13982	0.241262	0.135717	109.524	1.37047e-07	741	4128	T18_2	0.0065461	6.22947e-26	0.123525	104.916	0.921484	0.204816	0.088195
135	AT3G24503	0.13475	0.140722	0.246787	0.138544	83.1604	1.83373e-06	741	4128	T18_8	0.0495068	3.78296e-20	0.112037	83.1447	0.921484	0.249183	0.111091
135	AT3G24503	0.133775	0.139476	0.246138	0.135662	85.4114	9.89154e-07	741	4128	T19_1	0.0307107	1.21162e-20	0.112363	83.9936	0.921484	0.248287	0.107038
136	AT3G25040	0.082025	0.136279	0.183328	0.110259	112.345	1.83906e-06	1519	8321	T14_1	0.00771596	1.50151e-26	0.101303	123.503	0.950817	0.262933	0.0756184
136	AT3G25040	0.0883	0.137534	0.182109	0.12675	113.971	7.71954e-06	1519	8321	T14_2	0.0264831	6.6098e-27	0.0938094	106.239	0.950817	0.251192	0.0779457
137	AT3G25860	0.082025	0.136279	0.17715	0.125249	36.2555	1.83322e-06	850	4111	T14_1	0.00771596	8.65345e-10	0.095125	115.971	0.926604	0.21071	0.0756184
137	AT3G25860	0.0883	0.137534	0.195362	0.128549	50.0321	2.60876e-07	850	4111	T14_2	0.00221905	7.56256e-13	0.107063	121.249	0.926604	0.225789	0.0779457
137	AT3G25860	0.0798125	0.147019	0.201275	0.131779	88.6477	6.83573e-08	850	4111	T14_3	0.00117909	2.35885e-21	0.121463	152.185	0.926604	0.236063	0.0602277
137	AT3G25860	0.083925	0.147553	0.208863	0.131941	91.3122	4.89304e-08	850	4111	T14_4	0.000980108	6.13513e-22	0.124938	148.868	0.926604	0.247608	0.0686283
137	AT3G25860	0.101788	0.149298	0.220525	0.133333	94.5707	2.2547e-07	850	4111	T14_5	0.00470933	1.18248e-22	0.118737	116.652	0.926604	0.258348	0.0878099
137	AT3G25860	0.084675	0.143037	0.181675	0.13261	67.3705	4.8471e-06	850	4111	T15_2	0.0367049	1.12496e-16	0.097	114.556	0.926604	0.208658	0.0678713
137	AT3G25860	0.0893875	0.149384	0.202588	0.129892	111.591	6.67428e-07	850	4111	T15_4	0.0136069	2.19558e-26	0.1132	126.64	0.926604	0.234247	0.0643373
137	AT3G25860	0.085925	0.151173	0.195937	0.133134	109.966	1.45726e-06	850	4111	T15_5	0.0226221	4.98475e-26	0.110012	128.033	0.926604	0.232631	0.0605907
138	AT3G26210	0.082025	0.136279	0.175069	0.12502	121.515	1.36842e-05	1557	8938	T14_1	0.0341253	1.47365e-28	0.0930444	113.434	0.956354	0.299882	0.0756184
139	AT3G26370	0.082025	0.136279	0.185146	0.102174	142.276	1.18341e-05	1621	8876	T14_1	0.0308613	4.23141e-33	0.103121	125.719	0.954245	0.473879	0.0756184
140	AT3G28700	0.082025	0.136279	0.181536	0.109124	122.274	5.53343e-06	1034	6000	T14_1	0.0185729	1.00541e-28	0.0995107	121.318	0.940523	0.238923	0.0756184
141	AT3G30180	0.082025	0.136279	0.190775	0.134664	29.9872	8.92841e-06	19	142	T14_1	0.025907	2.17452e-08	0.10875	132.582	0.439155	0.0554233	0.0756184
141	AT3G30180	0.0883	0.137534	0.215512	0.137166	40.1706	1.85915e-07	19	142	T14_2	0.00162597	1.16363e-10	0.127213	144.069	0.439155	0.0626361	0.0779457
141	AT3G30180	0.0798125	0.147019	0.211375	0.138941	49.5493	1.98339e-07	19	142	T14_3	0.0026204	9.67266e-13	0.131562	164.839	0.439155	0.060528	0.0602277
141	AT3G30180	0.083925	0.147553	0.217012	0.139362	46.7156	1.20269e-07	19	142	T14_4	0.0020184	4.10357e-12	0.133087	158.579	0.439155	0.0630634	0.0686283
141	AT3G30180	0.101788	0.149298	0.215087	0.137236	25.3266	4.39555e-06	19	142	T14_5	0.0413548	2.41996e-07	0.1133	111.31	0.439155	0.0632692	0.0878099
141	AT3G30180	0.10155	0.139783	0.219975	0.137611	30.9095	1.86486e-06	19	142	T14_7	0.0146253	1.3517e-08	0.118425	116.617	0.439155	0.0674017	0.111246
141	AT3G30180	0.0981125	0.138153	0.223887	0.129308	31.8915	1.18043e-07	19	142	T14_8	0.0024433	8.15149e-09	0.125775	128.195	0.439155	0.0662757	0.0965422
141	AT3G30180	0.0850375	0.136908	0.2151	0.133277	40.2789	7.30545e-08	19	142	T15_1	0.00100807	1.10087e-10	0.130062	152.947	0.439155	0.0620471	0.0878628
141	AT3G30180	0.084675	0.143037	0.214537	0.135156	45.7869	9.34092e-08	19	142	T15_2	0.00200008	6.59211e-12	0.129862	153.366	0.439155	0.0627423	0.0678713
141	AT3G30180	0.0778625	0.149821	0.196763	0.134729	54.1323	1.3262e-06	19	142	T15_3	0.0228752	9.37194e-14	0.1189	152.705	0.439155	0.0559141	0.0502138
141	AT3G30180	0.0893875	0.149384	0.223688	0.132383	54.1039	4.44429e-08	19	142	T15_4	0.00193551	9.50817e-14	0.1343	150.245	0.439155	0.0636847	0.0643373
141	AT3G30180	0.0756875	0.139578	0.195738	0.128439	51.3748	4.64228e-07	19	142	T15_8	0.00715795	3.81563e-13	0.12005	158.613	0.439155	0.0536997	0.0560824
141	AT3G30180	0.072175	0.139845	0.191575	0.128592	50.5721	5.64458e-07	19	142	T16_1	0.00834524	5.74322e-13	0.1194	165.431	0.439155	0.0530585	0.0499816
141	AT3G30180	0.0809375	0.144169	0.192912	0.131002	43.2382	3.6085e-06	19	142	T16_2	0.0439352	2.4232e-11	0.111975	138.347	0.439155	0.0545888	0.055318
142	AT3G43670	0.082025	0.136279	0.211863	0.131362	55.0062	1.25262e-08	428	2465	T14_1	0.000176776	6.00761e-14	0.129837	158.29	0.876039	0.175116	0.0756184
142	AT3G43670	0.0883	0.137534	0.210675	0.136059	50.0028	8.49728e-08	428	2465	T14_2	0.000879397	7.67644e-13	0.122375	138.59	0.876039	0.166343	0.0779457
142	AT3G43670	0.0798125	0.147019	0.200425	0.140509	59.445	6.05942e-07	428	2465	T14_3	0.00606871	6.28811e-15	0.120612	151.12	0.876039	0.154227	0.0602277
142	AT3G43670	0.083925	0.147553	0.19615	0.144652	44.9987	4.84772e-06	428	2465	T14_4	0.0261501	9.85842e-12	0.112225	133.721	0.876039	0.149731	0.0686283
142	AT3G43670	0.10155	0.139783	0.203712	0.131333	22.3559	3.85501e-06	428	2465	T14_7	0.0239377	1.13255e-06	0.102163	100.603	0.876039	0.167309	0.111246
142	AT3G43670	0.0981125	0.138153	0.228063	0.135244	41.029	2.98748e-08	428	2465	T14_8	0.00071349	7.4992e-11	0.12995	132.45	0.876039	0.190341	0.0965422
142	AT3G43670	0.0850375	0.136908	0.227025	0.136906	51.6599	1.9793e-09	428	2465	T15_1	5.58657e-05	3.29978e-13	0.141987	166.97	0.876039	0.188776	0.0878628
142	AT3G43670	0.084675	0.143037	0.20135	0.14185	52.7913	8.0271e-07	428	2465	T15_2	0.0101723	1.85473e-13	0.116675	137.792	0.876039	0.153369	0.0678713
142	AT3G43670	0.0778625	0.149821	0.194112	0.145387	61.1705	2.38118e-06	428	2465	T15_3	0.0321433	2.61704e-15	0.11625	149.302	0.876039	0.143689	0.0502138
142	AT3G43670	0.085925	0.151173	0.206613	0.143758	56.5545	1.14584e-06	428	2465	T15_5	0.0195241	2.73315e-14	0.120688	140.457	0.876039	0.157911	0.0605907
142	AT3G43670	0.087675	0.151325	0.209125	0.138739	57.3411	6.79366e-07	428	2465	T15_6	0.0145466	1.83212e-14	0.12145	138.523	0.876039	0.161543	0.0579603
142	AT3G43670	0.0886	0.140474	0.207987	0.137845	49.33	4.6825e-07	428	2465	T15_7	0.00676186	1.08166e-12	0.119387	134.749	0.876039	0.166685	0.0849078
142	AT3G43670	0.0756875	0.139578	0.1956	0.137508	60.219	5.95273e-07	428	2465	T15_8	0.00880083	4.24345e-15	0.119913	158.431	0.876039	0.153711	0.0560824
142	AT3G43670	0.072175	0.139845	0.198288	0.140138	68.1139	1.87629e-07	428	2465	T16_1	0.00352335	7.71585e-17	0.126112	174.732	0.876039	0.15415	0.0499816
142	AT3G43670	0.0809375	0.144169	0.196862	0.142218	59.9928	1.17598e-06	428	2465	T16_2	0.0197357	4.76014e-15	0.115925	143.228	0.876039	0.145473	0.055318
143	AT3G46130	0.082025	0.136279	0.179262	0.131013	36.6305	5.88823e-06	780	4389	T14_1	0.0192437	7.13903e-10	0.0972375	118.546	0.917701	0.204796	0.0756184
144	AT3G47520	0.082025	0.136279	0.177972	0.140361	117.043	4.34376e-06	1667	9025	T14_1	0.0155015	1.40433e-27	0.0959472	116.973	0.955164	0.323414	0.0756184
144	AT3G47520	0.0883	0.137534	0.188278	0.142177	130.576	2.65695e-06	1667	9025	T14_2	0.0127894	1.53312e-30	0.0999778	113.225	0.955164	0.312265	0.0779457
145	AT3G47570	0.082025	0.136279	0.185181	0.141492	118.743	3.60433e-06	1212	6916	T14_1	0.0133221	5.96062e-28	0.103156	125.761	0.943857	0.27326	0.0756184
145	AT3G47570	0.0883	0.137534	0.184875	0.139157	117.59	1.20594e-05	1212	6916	T14_2	0.0373177	1.0659e-27	0.096575	109.371	0.943857	0.256752	0.0779457
145	AT3G47570	0.0981125	0.138153	0.206694	0.144155	117.381	3.23822e-06	1212	6916	T14_8	0.0268103	1.18431e-27	0.108582	110.671	0.943857	0.273273	0.0965422
145	AT3G47570	0.0850375	0.136908	0.194161	0.146951	117.425	7.96631e-06	1212	6916	T15_1	0.0395734	1.15838e-27	0.109123	128.324	0.943857	0.270252	0.0878628
146	AT3G49500	0.082025	0.136279	0.201375	0.137918	150.078	1.50803e-08	1333	7778	T14_1	0.000195086	8.33437e-35	0.11935	145.504	0.949487	0.261785	0.0756184
146	AT3G49500	0.0883	0.137534	0.195016	0.146313	144.754	1.52062e-06	1333	7778	T14_2	0.00843061	1.21541e-33	0.106716	120.856	0.949487	0.172694	0.0779457
146	AT3G49500	0.10155	0.139783	0.205528	0.140903	112.085	1.96909e-06	1333	7778	T14_7	0.0146253	1.71188e-26	0.103978	102.391	0.949487	0.328358	0.111246
146	AT3G49500	0.0886	0.140474	0.195194	0.143242	132.634	4.78661e-06	1333	7778	T15_7	0.0371531	5.43712e-31	0.106594	120.31	0.949487	0.302596	0.0849078
147	AT3G49680	0.082025	0.136279	0.180458	0.135216	117.136	2.02357e-06	1551	7928	T14_1	0.00815931	1.3403e-27	0.0984333	120.004	0.950466	0.257183	0.0756184
147	AT3G49680	0.0883	0.137534	0.182278	0.138784	128.452	4.91447e-06	1551	7928	T14_2	0.0189543	4.46938e-30	0.0939778	106.43	0.950466	0.249932	0.0779457
147	AT3G49680	0.0850375	0.136908	0.182888	0.132868	108.338	6.43504e-06	1551	7928	T15_1	0.033647	1.13328e-25	0.09785	115.067	0.950466	0.254216	0.0878628
148	AT3G51370	0.082025	0.136279	0.182196	0.115704	131.373	1.212e-05	1106	6303	T14_1	0.0312787	1.02599e-30	0.100171	122.123	0.94223	0.307908	0.0756184
149	AT3G51480	0.082025	0.136279	0.194738	0.123153	41.5992	1.05508e-07	656	3881	T14_1	0.000885343	5.60203e-11	0.112712	137.412	0.910525	0.219313	0.0756184
149	AT3G51480	0.0883	0.137534	0.206162	0.126684	55.9221	6.76942e-08	656	3881	T14_2	0.000793107	3.76995e-14	0.117862	133.48	0.910525	0.22426	0.0779457
149	AT3G51480	0.0798125	0.147019	0.211275	0.131397	97.6604	1.54475e-08	656	3881	T14_3	0.000383684	2.4833e-23	0.131463	164.714	0.910525	0.224036	0.0602277
149	AT3G51480	0.083925	0.147553	0.2137	0.133813	95.6375	4.15482e-08	656	3881	T14_4	0.000921405	6.89839e-23	0.129775	154.632	0.910525	0.233046	0.0686283
149	AT3G51480	0.101788	0.149298	0.225925	0.131707	96.0987	9.60641e-08	656	3881	T14_5	0.00229427	5.46495e-23	0.124137	121.958	0.910525	0.239676	0.0878099
149	AT3G51480	0.089275	0.153269	0.216556	0.136408	102.297	1.86485e-07	656	3881	T14_6	0.00503469	2.3899e-24	0.127281	142.571	0.910525	0.227107	0.0663002
149	AT3G51480	0.10155	0.139783	0.200862	0.124115	18.7702	2.54638e-06	656	3881	T14_7	0.016821	7.37254e-06	0.0993125	97.7967	0.910525	0.239346	0.111246
149	AT3G51480	0.0981125	0.138153	0.2117	0.130935	55.7567	4.52038e-07	656	3881	T14_8	0.00637939	4.10086e-14	0.113587	115.773	0.910525	0.236148	0.0965422
149	AT3G51480	0.0850375	0.136908	0.187862	0.131003	37.8165	3.29566e-06	656	3881	T15_1	0.0208821	3.88617e-10	0.102825	120.917	0.910525	0.21822	0.0878628
149	AT3G51480	0.084675	0.143037	0.1913	0.134908	72.6873	2.52534e-06	656	3881	T15_2	0.0230605	7.59547e-18	0.106625	125.923	0.910525	0.203183	0.0678713
149	AT3G51480	0.0778625	0.149821	0.187537	0.134938	110.775	3.49233e-06	656	3881	T15_3	0.0442563	3.31472e-26	0.109675	140.857	0.910525	0.201142	0.0502138
149	AT3G51480	0.085925	0.151173	0.201875	0.137542	115.705	2.09895e-06	656	3881	T15_5	0.0296215	2.75804e-27	0.11595	134.943	0.910525	0.219384	0.0605907
149	AT3G51480	0.0756875	0.139578	0.187688	0.129687	67.7875	1.20655e-06	656	3881	T15_8	0.0149478	9.10502e-17	0.112	147.977	0.910525	0.205676	0.0560824
149	AT3G51480	0.072175	0.139845	0.18295	0.130528	77.2197	1.83376e-06	656	3881	T16_1	0.0192996	7.64804e-19	0.110775	153.481	0.910525	0.199571	0.0499816
149	AT3G51480	0.0809375	0.144169	0.199325	0.133481	104.065	6.73416e-07	656	3881	T16_2	0.0139386	9.78935e-25	0.118388	146.27	0.910525	0.211522	0.055318
150	AT3G51860	0.082025	0.136279	0.18175	0.139426	72.0308	1.1674e-05	599	3127	T14_1	0.0308613	1.05932e-17	0.099725	121.579	0.909124	0.189764	0.0756184
150	AT3G51860	0.0883	0.137534	0.198937	0.135959	90.5261	1.36101e-06	599	3127	T14_2	0.00767918	9.12742e-22	0.110637	125.297	0.909124	0.201398	0.0779457
150	AT3G51860	0.0798125	0.147019	0.215438	0.126853	120.576	8.25089e-07	599	3127	T14_3	0.0079297	2.36649e-28	0.135625	169.93	0.909124	0.317797	0.0602277
150	AT3G51860	0.083925	0.147553	0.208196	0.134233	117.066	4.20626e-06	599	3127	T14_4	0.024875	1.38817e-27	0.124271	148.074	0.909124	0.128779	0.0686283
151	AT3G51970	0.082025	0.136279	0.172725	0.120197	16.5384	1.65622e-05	306	1410	T14_1	0.0394033	2.38368e-05	0.0907	110.576	0.832777	0.146786	0.0756184
151	AT3G51970	0.0883	0.137534	0.189175	0.123804	22.7097	2.74494e-06	306	1410	T14_2	0.0130112	9.42085e-07	0.100875	114.241	0.832777	0.146061	0.0779457
151	AT3G51970	0.0798125	0.147019	0.188163	0.129647	42.2074	2.18957e-06	306	1410	T14_3	0.0147784	4.10447e-11	0.10835	135.756	0.832777	0.138479	0.0602277
151	AT3G51970	0.084675	0.143037	0.184	0.127715	31.2941	7.49501e-06	306	1410	T15_2	0.0484794	1.10874e-08	0.099325	117.301	0.832777	0.13712	0.0678713
152	AT3G52060	0.082025	0.136279	0.252125	0.121582	113.715	1.47434e-11	568	3107	T14_1	1.07947e-06	7.52241e-27	0.1701	207.376	0.900659	0.364595	0.0756184
152	AT3G52060	0.0883	0.137534	0.2505	0.1301	109.609	2.14769e-10	568	3107	T14_2	8.33505e-06	5.96837e-26	0.1622	183.692	0.900659	0.376926	0.0779457
152	AT3G52060	0.0798125	0.147019	0.247625	0.138302	126.263	1.40678e-08	568	3107	T14_3	0.000363976	1.34637e-29	0.167813	210.258	0.900659	0.325284	0.0602277
152	AT3G52060	0.083925	0.147553	0.247696	0.148514	113.484	1.9687e-09	568	3107	T14_4	0.000111133	8.4532e-27	0.163771	195.14	0.900659	0.459059	0.0686283
152	AT3G52060	0.101788	0.149298	0.251953	0.131334	108.852	2.01639e-08	568	3107	T14_5	0.000834718	8.74361e-26	0.150166	147.529	0.900659	0.40383	0.0878099
152	AT3G52060	0.089275	0.153269	0.231458	0.133739	105.223	1.14265e-06	568	3107	T14_6	0.0208685	5.45656e-25	0.142183	159.264	0.900659	0.380274	0.0663002
152	AT3G52060	0.10155	0.139783	0.233363	0.123075	77.1124	8.99577e-09	568	3107	T14_7	0.00034912	8.07509e-19	0.131812	129.801	0.900659	0.241672	0.111246
152	AT3G52060	0.0981125	0.138153	0.247771	0.138121	107.624	2.91752e-07	568	3107	T14_8	0.0048963	1.62499e-25	0.149658	152.537	0.900659	0.430399	0.0965422
152	AT3G52060	0.0850375	0.136908	0.240844	0.134501	110.507	3.29525e-09	568	3107	T15_1	8.18474e-05	3.79407e-26	0.155806	183.221	0.900659	0.406854	0.0878628
152	AT3G52060	0.084675	0.143037	0.222906	0.136576	100.4	9.13064e-08	568	3107	T15_2	0.00200008	6.22793e-24	0.138231	163.249	0.900659	0.405162	0.0678713
152	AT3G52060	0.0893875	0.149384	0.2342	0.138703	142.023	1.93662e-06	568	3107	T15_4	0.0279662	4.80634e-33	0.144813	162.005	0.900659	0.207086	0.0643373
152	AT3G52060	0.085925	0.151173	0.228437	0.1473	133.606	2.89162e-06	568	3107	T15_5	0.0390338	3.33219e-31	0.142512	165.857	0.900659	0.117274	0.0605907
152	AT3G52060	0.087675	0.151325	0.215	0.127662	125.482	1.02428e-06	568	3107	T15_6	0.0205169	1.99582e-29	0.127325	145.224	0.900659	0.103966	0.0579603
152	AT3G52060	0.0886	0.140474	0.221213	0.131096	96.3948	2.92979e-08	568	3107	T15_7	0.000699712	4.70568e-23	0.132612	149.676	0.900659	0.226429	0.0849078
152	AT3G52060	0.0756875	0.139578	0.20675	0.130736	123.999	3.05349e-07	568	3107	T15_8	0.00526684	4.21394e-29	0.131062	173.163	0.900659	0.118772	0.0560824
152	AT3G52060	0.072175	0.139845	0.199594	0.147519	126.939	1.41721e-06	568	3107	T16_1	0.0160003	9.57943e-30	0.127419	176.541	0.900659	0.0925065	0.0499816
153	AT3G52600	0.082025	0.136279	0.181806	0.125028	93.539	1.24146e-06	390	1989	T14_1	0.00566827	1.99132e-22	0.0997806	121.647	0.873335	0.179014	0.0756184
153	AT3G52600	0.0883	0.137534	0.194903	0.131078	110.796	9.20726e-07	390	1989	T14_2	0.005775	3.27935e-26	0.106603	120.728	0.873335	0.193049	0.0779457
153	AT3G52600	0.10155	0.139783	0.223625	0.119175	103.153	3.04334e-08	390	1989	T14_7	0.0007874	1.55102e-24	0.122075	120.212	0.873335	0.222404	0.111246
153	AT3G52600	0.0981125	0.138153	0.204806	0.136946	88.9033	4.78723e-06	390	1989	T14_8	0.0358149	2.07295e-21	0.106693	108.746	0.873335	0.198161	0.0965422
153	AT3G52600	0.084675	0.143037	0.194403	0.136439	98.2502	1.6087e-06	390	1989	T15_2	0.0169309	1.84363e-23	0.109728	129.587	0.873335	0.314013	0.0678713
153	AT3G52600	0.0886	0.140474	0.197861	0.123779	88.8214	1.05005e-06	390	1989	T15_7	0.0123025	2.16057e-21	0.109261	123.32	0.873335	0.195174	0.0849078
154	AT3G54420	0.082025	0.136279	0.264813	0.140188	134.607	5.55362e-13	875	4766	T14_1	1.72426e-07	2.01203e-31	0.182787	222.844	0.923705	0.494923	0.0756184
154	AT3G54420	0.0883	0.137534	0.2585	0.138086	127.576	6.35671e-12	875	4766	T14_2	1.11505e-06	6.94957e-30	0.1702	192.752	0.923705	0.461209	0.0779457
154	AT3G54420	0.0798125	0.147019	0.232958	0.145803	127.004	2.87929e-07	875	4766	T14_3	0.00343826	9.27171e-30	0.153146	191.882	0.923705	0.481799	0.0602277
154	AT3G54420	0.083925	0.147553	0.241766	0.140615	124.892	7.31676e-09	875	4766	T14_4	0.000324525	2.68747e-29	0.157841	188.073	0.923705	0.470029	0.0686283
154	AT3G54420	0.101788	0.149298	0.2468	0.143569	122.817	1.02552e-08	875	4766	T14_5	0.000558477	7.64718e-29	0.145012	142.466	0.923705	0.446671	0.0878099
154	AT3G54420	0.089275	0.153269	0.221963	0.136405	118.237	1.05526e-07	875	4766	T14_6	0.0038545	7.69464e-28	0.132688	148.628	0.923705	0.404885	0.0663002
154	AT3G54420	0.10155	0.139783	0.241462	0.130204	96.775	2.36474e-09	875	4766	T14_7	0.000196956	3.88349e-23	0.139912	137.777	0.923705	0.33464	0.111246
154	AT3G54420	0.0981125	0.138153	0.250675	0.132169	126.829	2.02421e-10	875	4766	T14_8	3.05013e-05	1.01255e-29	0.152562	155.498	0.923705	0.330822	0.0965422
154	AT3G54420	0.0850375	0.136908	0.251486	0.135665	125.821	5.972e-11	875	4766	T15_1	4.63539e-06	1.68234e-29	0.166449	195.736	0.923705	0.335778	0.0878628
154	AT3G54420	0.084675	0.143037	0.227325	0.138598	127.837	6.43792e-09	875	4766	T15_2	0.000266509	6.09268e-30	0.14265	168.468	0.923705	0.280205	0.0678713
154	AT3G54420	0.0778625	0.149821	0.206141	0.138414	136.532	1.24263e-06	875	4766	T15_3	0.022046	7.63015e-32	0.128278	164.75	0.923705	0.170471	0.0502138
154	AT3G54420	0.0893875	0.149384	0.21325	0.146338	133.593	3.84684e-07	875	4766	T15_4	0.00884702	3.3526e-31	0.123863	138.568	0.923705	0.173275	0.0643373
154	AT3G54420	0.085925	0.151173	0.226575	0.14638	141.278	4.03546e-08	875	4766	T15_5	0.00139212	6.99314e-33	0.14065	163.689	0.923705	0.18593	0.0605907
154	AT3G54420	0.087675	0.151325	0.223825	0.137163	132.658	4.27555e-08	875	4766	T15_6	0.00165932	5.37087e-31	0.13615	155.289	0.923705	0.22525	0.0579603
154	AT3G54420	0.0886	0.140474	0.245275	0.133088	100.475	2.00172e-10	875	4766	T15_7	2.48594e-05	5.99378e-24	0.156675	176.834	0.923705	0.32882	0.0849078
154	AT3G54420	0.0756875	0.139578	0.218875	0.134668	119.759	3.16668e-09	875	4766	T15_8	0.000140453	3.571e-28	0.143187	189.182	0.923705	0.286919	0.0560824
154	AT3G54420	0.072175	0.139845	0.21785	0.137261	137.372	2.49254e-09	875	4766	T16_1	9.49285e-05	4.99957e-32	0.145675	201.836	0.923705	0.2305	0.0499816
154	AT3G54420	0.0809375	0.144169	0.216337	0.137774	139.255	2.73593e-08	875	4766	T16_2	0.00139391	1.93676e-32	0.1354	167.29	0.923705	0.180417	0.055318
154	AT3G54420	0.0916375	0.15033	0.2131	0.140705	138.998	8.31212e-07	875	4766	T16_6	0.0271653	2.20461e-32	0.121463	132.547	0.923705	0.159809	0.0583657
154	AT3G54420	0.117737	0.13982	0.235172	0.13542	136.891	9.15261e-07	875	4766	T18_2	0.0258333	6.37095e-32	0.117434	99.7425	0.923705	0.181752	0.088195
154	AT3G54420	0.13475	0.140722	0.246963	0.13702	127.466	7.41682e-07	875	4766	T18_8	0.0278163	7.34521e-30	0.112213	83.2746	0.923705	0.216266	0.111091
154	AT3G54420	0.133775	0.139476	0.246725	0.132102	126.576	5.74616e-07	875	4766	T19_1	0.0198227	1.14987e-29	0.11295	84.4328	0.923705	0.212924	0.107038
155	AT3G55140	0.082025	0.136279	0.188	0.128521	77.3294	6.4988e-07	378	2125	T14_1	0.00353985	7.23493e-19	0.105975	129.198	0.870543	0.18409	0.0756184
155	AT3G55140	0.0883	0.137534	0.200325	0.132352	83.6471	2.35979e-07	378	2125	T14_2	0.00203515	2.95732e-20	0.112025	126.869	0.870543	0.190075	0.0779457
155	AT3G55140	0.0798125	0.147019	0.194975	0.135664	102.735	2.58476e-07	378	2125	T14_3	0.00321002	1.9151e-24	0.115163	144.291	0.870543	0.183267	0.0602277
155	AT3G55140	0.083925	0.147553	0.206063	0.137223	102.668	7.23712e-08	378	2125	T14_4	0.00140434	1.98114e-24	0.122137	145.532	0.870543	0.194899	0.0686283
155	AT3G55140	0.101788	0.149298	0.213075	0.134661	99.0014	1.33782e-06	378	2125	T14_5	0.0165718	1.26162e-23	0.111287	109.333	0.870543	0.198122	0.0878099
155	AT3G55140	0.089275	0.153269	0.209825	0.134698	104.846	4.36057e-07	378	2125	T14_6	0.00967034	6.60018e-25	0.12055	135.032	0.870543	0.309773	0.0663002
155	AT3G55140	0.10155	0.139783	0.225637	0.13019	89.0841	5.23091e-08	378	2125	T14_7	0.00112005	1.89189e-21	0.124088	122.194	0.870543	0.221031	0.111246
155	AT3G55140	0.0981125	0.138153	0.21985	0.137972	84.1953	2.65637e-07	378	2125	T14_8	0.00458188	2.24116e-20	0.121737	124.08	0.870543	0.204814	0.0965422
155	AT3G55140	0.0850375	0.136908	0.200887	0.131729	71.3623	4.47978e-07	378	2125	T15_1	0.00421473	1.48647e-17	0.11585	136.234	0.870543	0.189265	0.0878628
155	AT3G55140	0.084675	0.143037	0.190362	0.133144	86.9615	2.04686e-06	378	2125	T15_2	0.0198594	5.5328e-21	0.105688	124.815	0.870543	0.182793	0.0678713
155	AT3G55140	0.0778625	0.149821	0.182525	0.13479	106.006	4.15058e-06	378	2125	T15_3	0.0486284	3.6759e-25	0.104663	134.42	0.870543	0.170931	0.0502138
155	AT3G55140	0.0886	0.140474	0.198288	0.135617	64.3005	2.50422e-06	378	2125	T15_7	0.0228676	5.34097e-16	0.109687	123.801	0.870543	0.196151	0.0849078
155	AT3G55140	0.0756875	0.139578	0.18415	0.134643	88.763	2.83834e-06	378	2125	T15_8	0.0279757	2.22527e-21	0.108463	143.303	0.870543	0.176649	0.0560824
155	AT3G55140	0.072175	0.139845	0.181575	0.132494	94.1346	1.67036e-06	378	2125	T16_1	0.0178829	1.4739e-22	0.1094	151.576	0.870543	0.174108	0.0499816
156	AT3G55760	0.082025	0.136279	0.188862	0.111816	16.1736	4.76836e-07	214	1268	T14_1	0.00279331	2.88968e-05	0.106838	130.25	0.807475	0.129985	0.0756184
156	AT3G55760	0.0883	0.137534	0.191238	0.114338	18.0566	1.64221e-06	214	1268	T14_2	0.00894518	1.07215e-05	0.102938	116.577	0.807475	0.130433	0.0779457
156	AT3G55760	0.0850375	0.136908	0.179163	0.111271	3.7743	8.3772e-06	214	1268	T15_1	0.0406393	0.0260228	0.094125	110.686	0.807475	0.129206	0.0878628
156	AT3G55760	0.084675	0.143037	0.186688	0.118573	23.7366	3.76134e-06	214	1268	T15_2	0.0303014	5.52304e-07	0.102013	120.475	0.807475	0.127295	0.0678713
156	AT3G55760	0.0886	0.140474	0.193825	0.116233	6.33672	3.35054e-06	214	1268	T15_7	0.0297216	0.00591315	0.105225	118.764	0.807475	0.145115	0.0849078
156	AT3G55760	0.0756875	0.139578	0.192713	0.114301	32.5406	2.17333e-07	214	1268	T15_8	0.00421729	5.8363e-09	0.117025	154.616	0.807475	0.136323	0.0560824
156	AT3G55760	0.072175	0.139845	0.190325	0.116871	36.2532	1.9292e-07	214	1268	T16_1	0.00352335	8.66375e-10	0.11815	163.699	0.807475	0.129191	0.0499816
157	AT3G55960	0.082025	0.136279	0.215597	0.14456	125.53	2.68146e-08	1175	6357	T14_1	0.000280405	1.94867e-29	0.133572	162.843	0.943217	0.450937	0.0756184
157	AT3G55960	0.0883	0.137534	0.213062	0.145872	122.767	2.9625e-06	1175	6357	T14_2	0.013564	7.84068e-29	0.124762	141.294	0.943217	0.465068	0.0779457
157	AT3G55960	0.10155	0.139783	0.20915	0.14476	101.434	1.46969e-06	1175	6357	T14_7	0.0125032	3.69403e-24	0.1076	105.958	0.943217	0.303397	0.111246
157	AT3G55960	0.0850375	0.136908	0.209069	0.152756	118.797	3.9734e-07	1175	6357	T15_1	0.00399427	5.80113e-28	0.124032	145.856	0.943217	0.284226	0.0878628
157	AT3G55960	0.0886	0.140474	0.215375	0.145749	131.141	5.18345e-08	1175	6357	T15_7	0.00110988	1.15334e-30	0.126775	143.087	0.943217	0.250612	0.0849078
157	AT3G55960	0.0756875	0.139578	0.201393	0.143958	135.571	3.18737e-06	1175	6357	T15_8	0.0301153	1.23807e-31	0.125705	166.085	0.943217	0.149712	0.0560824
158	AT3G57410	0.082025	0.136279	0.18835	0.142036	48.3996	2.46276e-06	622	3688	T14_1	0.00955783	1.73818e-12	0.106325	129.625	0.91017	0.197583	0.0756184
158	AT3G57410	0.0883	0.137534	0.188875	0.146899	50.5156	9.2167e-06	622	3688	T14_2	0.0306049	5.91119e-13	0.100575	113.901	0.91017	0.187647	0.0779457
159	AT3G58610	0.082025	0.136279	0.197538	0.122097	170.38	2.70945e-08	1644	8964	T14_1	0.000280405	3.05613e-39	0.115513	140.826	0.955209	0.344338	0.0756184
159	AT3G58610	0.0883	0.137534	0.202153	0.132196	165.324	5.4612e-07	1644	8964	T14_2	0.00385356	3.88536e-38	0.113853	128.939	0.955209	0.232017	0.0779457
159	AT3G58610	0.10155	0.139783	0.203425	0.125327	122.988	2.50367e-06	1644	8964	T14_7	0.016821	7.01523e-29	0.101875	100.32	0.955209	0.391999	0.111246
159	AT3G58610	0.0981125	0.138153	0.2085	0.140646	177.877	7.02603e-06	1644	8964	T14_8	0.0478291	7.04465e-41	0.110387	112.511	0.955209	0.274299	0.0965422
159	AT3G58610	0.0850375	0.136908	0.195056	0.126035	172.773	5.95263e-07	1644	8964	T15_1	0.00513373	9.17166e-40	0.110018	129.376	0.955209	0.307203	0.0878628
159	AT3G58610	0.0886	0.140474	0.191163	0.124355	150.529	4.50409e-06	1644	8964	T15_7	0.0363222	6.64184e-35	0.102563	115.759	0.955209	0.359294	0.0849078
160	AT3G60630	0.082025	0.136279	0.209681	0.136013	117.207	1.84817e-08	1109	5667	T14_1	0.000208659	1.29329e-27	0.127656	155.63	0.937646	0.33653	0.0756184
160	AT3G60630	0.0883	0.137534	0.222417	0.133727	133.798	6.03998e-09	1109	5667	T14_2	0.00011031	3.02496e-31	0.134117	151.888	0.937646	0.34699	0.0779457
160	AT3G60630	0.0798125	0.147019	0.202357	0.154899	167.25	1.79232e-06	1109	5667	T14_3	0.0130934	1.4752e-38	0.122545	153.541	0.937646	0.329436	0.0602277
160	AT3G60630	0.083925	0.147553	0.216196	0.147138	171.2	2.74247e-07	1109	5667	T14_4	0.00325697	2.02354e-39	0.132271	157.607	0.937646	0.34104	0.0686283
160	AT3G60630	0.101788	0.149298	0.226578	0.144926	164.511	3.43321e-07	1109	5667	T14_5	0.00649748	5.84923e-38	0.124791	122.599	0.937646	0.370713	0.0878099
160	AT3G60630	0.089275	0.153269	0.20475	0.143862	152.225	2.1769e-06	1109	5667	T14_6	0.0321845	2.8291e-35	0.115475	129.348	0.937646	0.332515	0.0663002
160	AT3G60630	0.0850375	0.136908	0.190486	0.141575	111.411	2.27773e-06	1109	5667	T15_1	0.0153735	2.40446e-26	0.105449	124.002	0.937646	0.314817	0.0878628
160	AT3G60630	0.084675	0.143037	0.198986	0.145824	162.217	1.56548e-06	1109	5667	T15_2	0.0167601	1.85507e-37	0.114311	135	0.937646	0.316483	0.0678713
160	AT3G60630	0.085925	0.151173	0.211732	0.144738	182.458	1.7148e-06	1109	5667	T15_5	0.0259709	7.04219e-42	0.125807	146.415	0.937646	0.22935	0.0605907
160	AT3G60630	0.0756875	0.139578	0.186611	0.138602	143.327	3.04098e-06	1109	5667	T15_8	0.0295047	2.49277e-33	0.110924	146.555	0.937646	0.304442	0.0560824
161	AT3G61060	0.082025	0.136279	0.190688	0.145635	111.95	8.71983e-06	838	4547	T14_1	0.0256615	1.83228e-26	0.108662	132.475	0.928029	0.319505	0.0756184
162	AT3G61160	0.082025	0.136279	0.185514	0.123973	84.7043	1.98696e-06	403	1924	T14_1	0.00806405	1.7325e-20	0.103489	126.167	0.8725	0.167638	0.0756184
162	AT3G61160	0.0883	0.137534	0.203453	0.132183	100.065	1.24278e-06	403	1924	T14_2	0.00707986	7.37458e-24	0.115153	130.411	0.8725	0.185554	0.0779457
162	AT3G61160	0.083925	0.147553	0.210833	0.130707	118.687	4.38563e-06	403	1924	T14_4	0.0256911	6.13054e-28	0.126908	151.216	0.8725	0.314879	0.0686283
162	AT3G61160	0.10155	0.139783	0.200612	0.120617	65.3034	6.75288e-06	403	1924	T14_7	0.0358393	3.21047e-16	0.0990625	97.5505	0.8725	0.177259	0.111246
162	AT3G61160	0.084675	0.143037	0.198047	0.133831	113.495	3.35738e-06	403	1924	T15_2	0.0274311	8.40459e-27	0.113372	133.891	0.8725	0.178612	0.0678713
163	AT3G61710	0.082025	0.136279	0.168875	0.140088	92.9665	1.89537e-05	1308	7592	T14_1	0.0434291	2.65939e-22	0.08685	105.882	0.948844	0.218839	0.0756184
164	AT3G62150	0.082025	0.136279	0.239234	0.150492	132.821	1.53324e-09	1133	6511	T14_1	3.21067e-05	4.94826e-31	0.157209	191.66	0.93864	0.523765	0.0756184
164	AT3G62150	0.0883	0.137534	0.224893	0.145518	128.673	6.29879e-08	1133	6511	T14_2	0.000766909	3.99734e-30	0.136593	154.692	0.93864	0.505617	0.0779457
164	AT3G62150	0.0798125	0.147019	0.202687	0.148256	130.104	2.75652e-06	1133	6511	T14_3	0.0174659	1.94396e-30	0.122875	153.955	0.93864	0.491273	0.0602277
164	AT3G62150	0.083925	0.147553	0.214786	0.152416	129.437	6.107e-07	1133	6511	T14_4	0.00592522	2.7203e-30	0.130861	155.926	0.93864	0.497226	0.0686283
164	AT3G62150	0.101788	0.149298	0.229344	0.147726	126.946	8.87643e-07	1133	6511	T14_5	0.0126227	9.54523e-30	0.127556	125.316	0.93864	0.497424	0.0878099
164	AT3G62150	0.10155	0.139783	0.228781	0.147136	117.105	1.08959e-07	1133	6511	T14_7	0.0018286	1.36158e-27	0.127231	125.289	0.93864	0.325151	0.111246
164	AT3G62150	0.0981125	0.138153	0.223688	0.156694	119.397	5.39816e-07	1133	6511	T14_8	0.00744886	4.28607e-28	0.125575	127.991	0.93864	0.447056	0.0965422
164	AT3G62150	0.0850375	0.136908	0.223417	0.16082	124.675	4.77325e-07	1133	6511	T15_1	0.00435875	2.99722e-29	0.138379	162.727	0.93864	0.503526	0.0878628
164	AT3G62150	0.084675	0.143037	0.207482	0.147157	120.361	1.46975e-06	1133	6511	T15_2	0.0162971	2.63742e-28	0.122807	145.034	0.93864	0.646989	0.0678713
164	AT3G62150	0.0886	0.140474	0.22425	0.151166	138.776	1.37449e-07	1133	6511	T15_7	0.00258634	2.46537e-32	0.13565	153.104	0.93864	0.216464	0.0849078
165	AT3G63080	0.082025	0.136279	0.189337	0.129619	85.0843	6.73213e-07	888	4861	T14_1	0.00363506	1.42956e-20	0.107313	130.829	0.929728	0.215836	0.0756184
165	AT3G63080	0.0883	0.137534	0.19745	0.132192	97.8249	8.09683e-07	888	4861	T14_2	0.00523721	2.2853e-23	0.10915	123.613	0.929728	0.214088	0.0779457
165	AT3G63080	0.0798125	0.147019	0.186547	0.136997	104.722	1.03136e-05	888	4861	T14_3	0.0464076	7.02588e-25	0.106734	133.731	0.929728	0.307279	0.0602277
166	AT3G63480	0.082025	0.136279	0.194938	0.127152	148.606	1.9446e-07	1594	9014	T14_1	0.00137216	1.74862e-34	0.112912	137.656	0.95543	0.3273	0.0756184
166	AT3G63480	0.0883	0.137534	0.198969	0.130705	146.851	5.17771e-07	1594	9014	T14_2	0.00369551	4.2293e-34	0.110669	125.333	0.95543	0.216722	0.0779457
166	AT3G63480	0.10155	0.139783	0.198417	0.128722	102.064	4.91438e-06	1594	9014	T14_7	0.0282554	2.68723e-24	0.0968667	95.3882	0.95543	0.317151	0.111246
166	AT3G63480	0.0981125	0.138153	0.209687	0.135951	151.97	2.26629e-06	1594	9014	T14_8	0.0210037	3.21606e-35	0.111575	113.721	0.95543	0.261395	0.0965422
166	AT3G63480	0.0850375	0.136908	0.185828	0.13531	144.205	9.39641e-06	1594	9014	T15_1	0.04322	1.6023e-33	0.100791	118.525	0.95543	0.327723	0.0878628
166	AT3G63480	0.0886	0.140474	0.1865	0.122329	117.57	6.44546e-06	1594	9014	T15_7	0.0476465	1.07662e-27	0.0979	110.497	0.95543	0.299403	0.0849078
167	AT4G00330	0.082025	0.136279	0.168725	0.131473	51.2826	2.21525e-05	590	3331	T14_1	0.0487807	3.99902e-13	0.0867	105.699	0.902622	0.185796	0.0756184
168	AT4G00480	0.082025	0.136279	0.203694	0.126525	89.0098	3.20805e-08	862	4985	T14_1	0.000321297	1.96426e-21	0.121669	148.332	0.92921	0.268458	0.0756184
168	AT4G00480	0.0883	0.137534	0.213139	0.128881	108.991	3.87594e-08	862	4985	T14_2	0.00052321	8.1505e-26	0.124839	141.38	0.92921	0.268496	0.0779457
168	AT4G00480	0.0798125	0.147019	0.200271	0.141308	127.234	9.75927e-06	862	4985	T14_3	0.0442337	8.25716e-30	0.120458	150.927	0.92921	0.137349	0.0602277
168	AT4G00480	0.083925	0.147553	0.204607	0.145532	131.732	3.6237e-06	862	4985	T14_4	0.0227287	8.56223e-31	0.120682	143.798	0.92921	0.183613	0.0686283
168	AT4G00480	0.084675	0.143037	0.198344	0.141693	130.344	3.35693e-06	862	4985	T15_2	0.0274311	1.72303e-30	0.113669	134.241	0.92921	0.177886	0.0678713
169	AT4G02010	0.082025	0.136279	0.175937	0.147155	130.45	1.17395e-05	1738	10700	T14_1	0.0308613	1.63335e-30	0.0939125	114.493	0.95904	0.298678	0.0756184
170	AT4G02370	0.082025	0.136279	0.187438	0.113852	56.3478	4.47865e-07	514	2804	T14_1	0.00264859	3.03608e-14	0.105413	128.513	0.893825	0.230663	0.0756184
170	AT4G02370	0.0883	0.137534	0.183487	0.117463	50.8084	5.74756e-06	514	2804	T14_2	0.0209938	5.09176e-13	0.0951875	107.8	0.893825	0.215952	0.0779457
171	AT4G02500	0.082025	0.136279	0.191083	0.126493	58.0864	8.70006e-07	1049	5295	T14_1	0.00428754	1.25429e-14	0.109058	132.957	0.935767	0.261769	0.0756184
171	AT4G02500	0.0883	0.137534	0.198667	0.129054	66.8307	9.92422e-07	1049	5295	T14_2	0.00616245	1.47928e-16	0.110367	124.991	0.935767	0.264888	0.0779457
171	AT4G02500	0.0798125	0.147019	0.185139	0.135927	89.4878	8.80027e-06	1049	5295	T14_3	0.0413979	1.54271e-21	0.105326	131.967	0.935767	0.238079	0.0602277
172	AT4G04930	0.082025	0.136279	0.167611	0.126716	62.77	1.80296e-05	381	1906	T14_1	0.0419307	1.16154e-15	0.0855861	104.341	0.872799	0.147569	0.0756184
172	AT4G04930	0.0883	0.137534	0.178097	0.130535	70.6356	1.51374e-05	381	1906	T14_2	0.0435166	2.14848e-17	0.0897972	101.696	0.872799	0.15828	0.0779457
172	AT4G04930	0.0798125	0.147019	0.184597	0.135802	106.227	2.1375e-06	381	1906	T14_3	0.0147192	3.28711e-25	0.104785	131.289	0.872799	0.167649	0.0602277
172	AT4G04930	0.083925	0.147553	0.197641	0.141865	112.69	2.19973e-06	381	1906	T14_4	0.0150102	1.26172e-26	0.113716	135.497	0.872799	0.181375	0.0686283
172	AT4G04930	0.10155	0.139783	0.210417	0.120941	68.2624	2.85155e-07	381	1906	T14_7	0.00361361	7.15623e-17	0.108867	107.205	0.872799	0.191825	0.111246
173	AT4G08850	0.082025	0.136279	0.213167	0.139822	113.514	3.91491e-08	937	5436	T14_1	0.000373994	8.32624e-27	0.131142	159.88	0.934332	0.277138	0.0756184
173	AT4G08850	0.0883	0.137534	0.224031	0.143882	114.603	7.06667e-08	937	5436	T14_2	0.000812601	4.80593e-27	0.135731	153.716	0.934332	0.342877	0.0779457
173	AT4G08850	0.083925	0.147553	0.208339	0.138559	120.613	3.25662e-06	937	5436	T14_4	0.020922	2.32266e-28	0.124414	148.245	0.934332	0.551055	0.0686283
173	AT4G08850	0.10155	0.139783	0.21705	0.136081	92.5448	4.68376e-07	937	5436	T14_7	0.00533582	3.29093e-22	0.1155	113.737	0.934332	0.289968	0.111246
173	AT4G08850	0.0981125	0.138153	0.237911	0.137062	120.379	1.47766e-07	937	5436	T14_8	0.00295984	2.61244e-28	0.139798	142.488	0.934332	0.497284	0.0965422
173	AT4G08850	0.0850375	0.136908	0.242018	0.135746	124.652	3.56651e-09	937	5436	T15_1	8.51779e-05	3.03194e-29	0.15698	184.601	0.934332	0.511832	0.0878628
173	AT4G08850	0.084675	0.143037	0.22015	0.146248	107.161	5.47872e-06	937	5436	T15_2	0.0395103	2.05191e-25	0.135475	159.994	0.934332	0.571798	0.0678713
173	AT4G08850	0.0886	0.140474	0.236667	0.141146	129.06	5.65316e-09	937	5436	T15_7	0.000175516	3.28962e-30	0.148067	167.118	0.934332	0.224017	0.0849078
173	AT4G08850	0.0756875	0.139578	0.209625	0.136187	134.349	3.94011e-07	937	5436	T15_8	0.00627336	2.29095e-31	0.133937	176.961	0.934332	0.146951	0.0560824
174	AT4G10500	0.082025	0.136279	0.182913	0.135533	80.7044	1.15824e-05	1021	6037	T14_1	0.0308613	1.31068e-19	0.100888	122.996	0.936101	0.248378	0.0756184
175	AT4G11360	0.082025	0.136279	0.204187	0.12423	91.4179	8.12714e-09	1107	5819	T14_1	0.000120156	5.816e-22	0.122162	148.933	0.93639	0.279783	0.0756184
175	AT4G11360	0.0883	0.137534	0.2043	0.127793	94.2645	8.10492e-08	1107	5819	T14_2	0.000861465	1.38028e-22	0.116	131.37	0.93639	0.263444	0.0779457
175	AT4G11360	0.0798125	0.147019	0.192694	0.121053	113.491	8.30068e-07	1107	5819	T14_3	0.0079297	8.42224e-27	0.112882	141.434	0.93639	0.240453	0.0602277
175	AT4G11360	0.083925	0.147553	0.1842	0.135491	98.7977	8.11506e-06	1107	5819	T14_4	0.0349733	1.39828e-23	0.100275	119.482	0.93639	0.229794	0.0686283
175	AT4G11360	0.10155	0.139783	0.197362	0.125686	53.7168	3.1099e-06	1107	5819	T14_7	0.019705	1.1579e-13	0.0958125	94.3501	0.93639	0.268436	0.111246
175	AT4G11360	0.0850375	0.136908	0.184175	0.129939	64.1781	4.25331e-06	1107	5819	T15_1	0.024916	5.68338e-16	0.0991375	116.581	0.93639	0.247988	0.0878628
175	AT4G11360	0.084675	0.143037	0.193263	0.130795	97.7353	6.79468e-07	1107	5819	T15_2	0.0093759	2.39115e-23	0.108588	128.24	0.93639	0.250331	0.0678713
175	AT4G11360	0.0886	0.140474	0.204237	0.126086	68.0275	1.43522e-07	1107	5819	T15_7	0.00262118	8.06145e-17	0.115638	130.516	0.93639	0.278482	0.0849078
175	AT4G11360	0.0756875	0.139578	0.1867	0.125495	95.1788	3.88197e-07	1107	5819	T15_8	0.00627336	8.69709e-23	0.111013	146.672	0.93639	0.253383	0.0560824
175	AT4G11360	0.072175	0.139845	0.185863	0.126539	103.379	2.40354e-07	1107	5819	T16_1	0.00426007	1.38424e-24	0.113687	157.516	0.93639	0.250583	0.0499816
175	AT4G11360	0.0809375	0.144169	0.190862	0.128278	125.607	9.80716e-07	1107	5819	T16_2	0.0173993	1.87408e-29	0.109925	135.815	0.93639	0.254226	0.055318
176	AT4G12420	0.082025	0.136279	0.182925	0.119176	14.6322	2.98827e-07	586	2786	T14_1	0.00193288	6.53305e-05	0.1009	123.011	0.900639	0.208686	0.0756184
176	AT4G12420	0.0883	0.137534	0.1954	0.123546	20.1381	7.44449e-08	586	2786	T14_2	0.000837811	3.60242e-06	0.1071	121.291	0.900639	0.209232	0.0779457
176	AT4G12420	0.0798125	0.147019	0.187388	0.129609	47.8028	5.59502e-07	586	2786	T14_3	0.00579038	2.35662e-12	0.107575	134.785	0.900639	0.193251	0.0602277
176	AT4G12420	0.083925	0.147553	0.189825	0.131317	47.9008	1.16586e-06	586	2786	T14_4	0.00952555	2.24166e-12	0.1059	126.184	0.900639	0.200308	0.0686283
176	AT4G12420	0.101788	0.149298	0.205162	0.133481	53.1017	2.58945e-06	586	2786	T14_5	0.0277081	1.58357e-13	0.103375	101.56	0.900639	0.217444	0.0878099
177	AT4G13050	0.082025	0.136279	0.171212	0.13151	13.6468	9.43621e-06	638	3102	T14_1	0.0263969	0.000110309	0.0891875	108.732	0.904101	0.184334	0.0756184
177	AT4G13050	0.0883	0.137534	0.181237	0.131675	20.0896	6.23099e-06	638	3102	T14_2	0.0222364	3.69483e-06	0.0929375	105.252	0.904101	0.184717	0.0779457
177	AT4G13050	0.0798125	0.147019	0.1812	0.134715	46.1805	2.58914e-06	638	3102	T14_3	0.0167472	5.39226e-12	0.101388	127.032	0.904101	0.183367	0.0602277
177	AT4G13050	0.083925	0.147553	0.187062	0.132847	46.8295	1.96215e-06	638	3102	T14_4	0.014119	3.87186e-12	0.103137	122.892	0.904101	0.190572	0.0686283
178	AT4G14350	0.082025	0.136279	0.1799	0.151246	71.5998	8.3795e-06	857	4669	T14_1	0.0250156	1.31795e-17	0.097875	119.323	0.92543	0.234338	0.0756184
179	AT4G14365	0.082025	0.136279	0.180812	0.139262	102.293	7.86197e-06	1189	6890	T14_1	0.0238297	2.39418e-24	0.0987875	120.436	0.943465	0.265684	0.0756184
179	AT4G14365	0.0883	0.137534	0.193312	0.140869	108.229	1.61773e-05	1189	6890	T14_2	0.0456605	1.19698e-25	0.105012	118.927	0.943465	0.261471	0.0779457
179	AT4G14365	0.10155	0.139783	0.198937	0.139592	90.9105	5.74765e-06	1189	6890	T14_7	0.0318661	7.51606e-22	0.0973875	95.901	0.943465	0.292267	0.111246
179	AT4G14365	0.0850375	0.136908	0.210571	0.14869	119.219	1.0519e-06	1189	6890	T15_1	0.00826803	4.68938e-28	0.125534	147.622	0.943465	0.290406	0.0878628
179	AT4G14365	0.0886	0.140474	0.204417	0.143468	119.46	1.20746e-06	1189	6890	T15_7	0.0131539	4.15347e-28	0.115817	130.719	0.943465	0.309169	0.0849078
180	AT4G16155	0.082025	0.136279	0.1818	0.146473	55.0854	5.21464e-06	971	4514	T14_1	0.0178897	5.77012e-14	0.099775	121.64	0.926125	0.214736	0.0756184
180	AT4G16155	0.0883	0.137534	0.193337	0.149825	66.5288	2.90966e-06	971	4514	T14_2	0.0134832	1.72406e-16	0.105038	118.955	0.926125	0.219505	0.0779457
180	AT4G16155	0.0798125	0.147019	0.190013	0.156074	103.042	3.66932e-06	971	4514	T14_3	0.0221234	1.64023e-24	0.1102	138.074	0.926125	0.218971	0.0602277
180	AT4G16155	0.083925	0.147553	0.191475	0.156998	99.3636	7.14325e-06	971	4514	T14_4	0.0331015	1.05073e-23	0.10755	128.15	0.926125	0.21979	0.0686283
180	AT4G16155	0.0981125	0.138153	0.198225	0.148149	58.6792	7.317e-06	971	4514	T14_8	0.048335	9.2795e-15	0.100112	102.038	0.926125	0.227616	0.0965422
180	AT4G16155	0.0850375	0.136908	0.181588	0.147474	45.5254	9.58666e-06	971	4514	T15_1	0.0437709	7.53358e-12	0.09655	113.538	0.926125	0.223712	0.0878628
180	AT4G16155	0.084675	0.143037	0.188012	0.149091	82.8229	4.92706e-06	971	4514	T15_2	0.0368609	4.48716e-20	0.103337	122.04	0.926125	0.212273	0.0678713
181	AT4G17170	0.082025	0.136279	0.193963	0.125319	63.1533	1.23688e-07	451	2350	T14_1	0.000972202	9.56128e-16	0.111937	136.468	0.876264	0.179875	0.0756184
181	AT4G17170	0.0883	0.137534	0.19365	0.130511	65.4074	7.9556e-07	451	2350	T14_2	0.00520003	3.04553e-16	0.10535	119.309	0.876264	0.172147	0.0779457
181	AT4G17170	0.10155	0.139783	0.219325	0.12488	52.3186	7.65996e-08	451	2350	T14_7	0.00144135	2.35942e-13	0.117775	115.977	0.876264	0.207703	0.111246
181	AT4G17170	0.0850375	0.136908	0.200162	0.130041	63.9267	2.11422e-07	451	2350	T15_1	0.00236581	6.45691e-16	0.115125	135.381	0.876264	0.185061	0.0878628
181	AT4G17170	0.084675	0.143037	0.189175	0.135024	78.5069	3.24208e-06	451	2350	T15_2	0.027205	3.98589e-19	0.1045	123.413	0.876264	0.171769	0.0678713
182	AT4G18250	0.082025	0.136279	0.187208	0.147463	107.2	7.7997e-06	1287	7721	T14_1	0.0238297	2.01216e-25	0.105183	128.233	0.948018	0.272677	0.0756184
183	AT4G18880	0.082025	0.136279	0.176138	0.133215	92.5005	7.49328e-06	1309	7063	T14_1	0.023149	3.36543e-22	0.0941125	114.736	0.946551	0.256239	0.0756184
184	AT4G19370	0.082025	0.136279	0.189143	0.120646	139.694	1.09483e-05	1725	10198	T14_1	0.0293962	1.55305e-32	0.107118	130.592	0.959095	0.473763	0.0756184
185	AT4G19540	0.082025	0.136279	0.189587	0.133763	40.9983	1.45739e-06	235	1200	T14_1	0.00646403	7.61825e-11	0.107563	131.134	0.822736	0.131897	0.0756184
185	AT4G19540	0.0883	0.137534	0.197187	0.136448	41.5169	1.86493e-06	235	1200	T14_2	0.00989767	5.84273e-11	0.108887	123.315	0.822736	0.132158	0.0779457
185	AT4G19540	0.0850375	0.136908	0.18735	0.1372	23.92	6.48752e-06	235	1200	T15_1	0.033647	5.02105e-07	0.102313	120.315	0.822736	0.126874	0.0878628
185	AT4G19540	0.084675	0.143037	0.195625	0.142238	50.7684	4.39491e-06	235	1200	T15_2	0.0336916	5.1968e-13	0.11095	131.03	0.822736	0.127673	0.0678713
185	AT4G19540	0.0756875	0.139578	0.193912	0.141145	65.001	1.12632e-06	235	1200	T15_8	0.0145706	3.74295e-16	0.118225	156.201	0.822736	0.13037	0.0560824
185	AT4G19540	0.072175	0.139845	0.19345	0.142383	70.4257	8.23818e-07	235	1200	T16_1	0.011318	2.38961e-17	0.121275	168.029	0.822736	0.128033	0.0499816
185	AT4G19540	0.0809375	0.144169	0.206725	0.144867	78.631	4.56082e-07	235	1200	T16_2	0.0101144	3.74323e-19	0.125787	155.413	0.822736	0.134165	0.055318
186	AT4G21810	0.082025	0.136279	0.211781	0.133747	130.289	1.92383e-05	1004	5714	T14_1	0.0437583	1.77139e-30	0.129756	158.191	0.93682	0.398765	0.0756184
187	AT4G23740	0.082025	0.136279	0.177222	0.132532	59.094	4.15563e-06	1088	5866	T14_1	0.0149158	7.51566e-15	0.0951972	116.059	0.940856	0.255092	0.0756184
187	AT4G23740	0.0883	0.137534	0.183963	0.135944	66.6436	2.86174e-06	1088	5866	T14_2	0.0133609	1.62652e-16	0.0956625	108.338	0.940856	0.252485	0.0779457
187	AT4G23740	0.0798125	0.147019	0.183139	0.145195	104.179	2.15709e-06	1088	5866	T14_3	0.0147192	9.24053e-25	0.103326	129.461	0.940856	0.2504	0.0602277
187	AT4G23740	0.083925	0.147553	0.194194	0.141505	107.976	8.14325e-07	1088	5866	T14_4	0.00722364	1.36009e-25	0.110269	131.39	0.940856	0.26865	0.0686283
187	AT4G23740	0.101788	0.149298	0.215167	0.138403	113.823	5.51331e-07	1088	5866	T14_5	0.00855872	7.12484e-27	0.113379	111.388	0.940856	0.295795	0.0878099
187	AT4G23740	0.089275	0.153269	0.201014	0.139774	126.136	1.91575e-06	1088	5866	T14_6	0.0290142	1.43571e-29	0.111739	125.163	0.940856	0.282552	0.0663002
187	AT4G23740	0.0850375	0.136908	0.1765	0.138825	61.6882	1.12246e-05	1088	5866	T15_1	0.0494319	2.01192e-15	0.0914625	107.555	0.940856	0.266346	0.0878628
187	AT4G23740	0.084675	0.143037	0.188638	0.140337	102.972	2.18961e-06	1088	5866	T15_2	0.0206005	1.69944e-24	0.103962	122.778	0.940856	0.263809	0.0678713
187	AT4G23740	0.085925	0.151173	0.208141	0.140992	138.621	6.78789e-07	1088	5866	T15_5	0.0131717	2.66566e-32	0.122216	142.235	0.940856	0.210978	0.0605907
188	AT4G25870	0.082025	0.136279	0.172944	0.112797	124.055	1.91529e-06	1468	7820	T14_1	0.00783074	4.09674e-29	0.0909194	110.844	0.950781	0.287497	0.0756184
189	AT4G27790	0.082025	0.136279	0.184278	0.133146	69.9414	1.86342e-06	410	2072	T14_1	0.00774171	3.05467e-17	0.102253	124.661	0.881476	0.166713	0.0756184
189	AT4G27790	0.0883	0.137534	0.199361	0.138036	82.9769	5.72846e-07	410	2072	T14_2	0.00399673	4.15091e-20	0.111061	125.777	0.881476	0.181889	0.0779457
189	AT4G27790	0.0798125	0.147019	0.200893	0.156865	112.667	4.5308e-06	410	2072	T14_3	0.0253459	1.27614e-26	0.12108	151.706	0.881476	0.276777	0.0602277
189	AT4G27790	0.083925	0.147553	0.216656	0.147741	113.598	1.51477e-07	410	2072	T14_4	0.00235148	7.97874e-27	0.132731	158.155	0.881476	0.278501	0.0686283
189	AT4G27790	0.101788	0.149298	0.220406	0.146723	111.342	1.3073e-06	410	2072	T14_5	0.0165667	2.49e-26	0.118619	116.536	0.881476	0.290839	0.0878099
189	AT4G27790	0.10155	0.139783	0.213287	0.126979	65.1065	1.30775e-07	410	2072	T14_7	0.00208217	3.54785e-16	0.111738	110.032	0.881476	0.197772	0.111246
190	AT4G28390	0.082025	0.136279	0.184062	0.131002	73.4542	9.28872e-06	920	5103	T14_1	0.0263969	5.14997e-18	0.102038	124.398	0.934913	0.20358	0.0756184
190	AT4G28390	0.0883	0.137534	0.19275	0.128291	84.6627	4.21882e-06	920	5103	T14_2	0.0171221	1.7693e-20	0.10445	118.29	0.934913	0.208519	0.0779457
191	AT4G28400	0.082025	0.136279	0.20955	0.139172	6.27981	1.01496e-08	280	1558	T14_1	0.000146567	0.00610605	0.127525	155.471	0.831665	0.178332	0.0756184
191	AT4G28400	0.0756875	0.139578	0.188575	0.136486	7.58415	4.72624e-07	280	1558	T15_8	0.00715795	0.00294418	0.112888	149.149	0.831665	0.16504	0.0560824
191	AT4G28400	0.072175	0.139845	0.183237	0.13896	10.5526	8.38438e-07	280	1558	T16_1	0.011318	0.000580133	0.111062	153.879	0.831665	0.155273	0.0499816
192	AT4G28910	0.082025	0.136279	0.171525	0.139142	47.4314	1.09628e-05	794	4641	T14_1	0.0293962	2.84817e-12	0.0895	109.113	0.924526	0.184536	0.0756184
192	AT4G28910	0.0981125	0.138153	0.203472	0.142369	69.9911	4.50062e-06	794	4641	T14_8	0.0340812	2.97858e-17	0.10536	107.387	0.924526	0.215828	0.0965422
193	AT4G29080	0.082025	0.136279	0.164813	0.122103	57.4537	1.58123e-05	605	3185	T14_1	0.0380569	1.73019e-14	0.0827875	100.93	0.909185	0.186346	0.0756184
193	AT4G29080	0.0883	0.137534	0.1766	0.122497	73.3561	5.93728e-06	605	3185	T14_2	0.0214346	5.4123e-18	0.0883	100	0.909185	0.200592	0.0779457
193	AT4G29080	0.072175	0.139845	0.171088	0.128087	96.8583	4.11596e-06	605	3185	T16_1	0.0354973	3.72352e-23	0.0989125	137.045	0.909185	0.195274	0.0499816
194	AT4G29900	0.082025	0.136279	0.200437	0.148618	67.1727	1.33262e-07	717	4347	T14_1	0.0010216	1.24367e-16	0.118413	144.361	0.91763	0.254831	0.0756184
194	AT4G29900	0.0883	0.137534	0.196587	0.152921	64.3455	1.71329e-06	717	4347	T14_2	0.00917126	5.22027e-16	0.108287	122.636	0.91763	0.235644	0.0779457
194	AT4G29900	0.0798125	0.147019	0.183312	0.152827	74.5544	4.46779e-06	717	4347	T14_3	0.0252207	2.94951e-18	0.1035	129.679	0.91763	0.212471	0.0602277
194	AT4G29900	0.083925	0.147553	0.1887	0.155609	73.4087	4.50467e-06	717	4347	T14_4	0.0258226	5.26989e-18	0.104775	124.844	0.91763	0.220351	0.0686283
194	AT4G29900	0.10155	0.139783	0.214275	0.145684	48.8739	3.51671e-07	717	4347	T14_7	0.00412019	1.3648e-12	0.112725	111.004	0.91763	0.277258	0.111246
194	AT4G29900	0.0981125	0.138153	0.20385	0.152934	57.2998	5.0491e-06	717	4347	T14_8	0.0373242	1.87092e-14	0.105737	107.772	0.91763	0.261153	0.0965422
194	AT4G29900	0.0850375	0.136908	0.204187	0.153831	64.243	3.98815e-07	717	4347	T15_1	0.00399427	5.499e-16	0.11915	140.115	0.91763	0.259854	0.0878628
194	AT4G29900	0.084675	0.143037	0.1849	0.151356	70.466	7.31655e-06	717	4347	T15_2	0.0478233	2.34129e-17	0.100225	118.364	0.91763	0.221275	0.0678713
194	AT4G29900	0.0886	0.140474	0.218	0.149155	73.0383	6.45608e-08	717	4347	T15_7	0.00129319	6.35802e-18	0.1294	146.05	0.91763	0.283381	0.0849078
194	AT4G29900	0.0756875	0.139578	0.188587	0.147933	82.3722	1.88121e-06	717	4347	T15_8	0.0212388	5.63653e-20	0.1129	149.166	0.91763	0.241561	0.0560824
194	AT4G29900	0.072175	0.139845	0.184737	0.148806	90.4897	1.15587e-06	717	4347	T16_1	0.0138027	9.29725e-22	0.112562	155.958	0.91763	0.233597	0.0499816
195	AT4G29950	0.082025	0.136279	0.177734	0.121983	111.191	6.9591e-06	1069	5587	T14_1	0.0220472	2.6868e-26	0.0957094	116.683	0.937881	0.241056	0.0756184
196	AT4G31550	0.082025	0.136279	0.204071	0.119892	124.221	5.70172e-07	1491	8347	T14_1	0.00314759	3.7688e-29	0.122046	148.792	0.951894	0.42233	0.0756184
196	AT4G31550	0.0883	0.137534	0.2052	0.116611	126.403	1.35669e-05	1491	8347	T14_2	0.0403079	1.2549e-29	0.1169	132.39	0.951894	0.479774	0.0779457
196	AT4G31550	0.0850375	0.136908	0.197714	0.148096	128.992	4.43564e-06	1491	8347	T15_1	0.0255392	3.40458e-30	0.112677	132.502	0.951894	0.280191	0.0878628
197	AT4G32150	0.082025	0.136279	0.217037	0.131924	113.627	1.60288e-09	917	5011	T14_1	3.21067e-05	7.86308e-27	0.135013	164.599	0.932983	0.270026	0.0756184
197	AT4G32150	0.0883	0.137534	0.2219	0.135219	118.041	7.27292e-09	917	5011	T14_2	0.000125448	8.49412e-28	0.1336	151.302	0.932983	0.37307	0.0779457
197	AT4G32150	0.0798125	0.147019	0.224	0.137056	120.918	2.01869e-06	917	5011	T14_3	0.0140843	1.99155e-28	0.144187	180.658	0.932983	0.455681	0.0602277
197	AT4G32150	0.083925	0.147553	0.219891	0.145517	120.545	2.26199e-07	917	5011	T14_4	0.00286649	2.40314e-28	0.135966	162.008	0.932983	0.417237	0.0686283
197	AT4G32150	0.101788	0.149298	0.221042	0.137471	112.125	5.40909e-07	917	5011	T14_5	0.00855872	1.67773e-26	0.119254	117.16	0.932983	0.331742	0.0878099
197	AT4G32150	0.10155	0.139783	0.200588	0.128692	66.097	4.69118e-06	917	5011	T14_7	0.027481	2.14639e-16	0.0990375	97.5258	0.932983	0.24534	0.111246
197	AT4G32150	0.0850375	0.136908	0.206063	0.137402	105.234	2.03834e-07	917	5011	T15_1	0.00236581	5.42534e-25	0.121025	142.32	0.932983	0.246018	0.0878628
197	AT4G32150	0.084675	0.143037	0.214938	0.132208	113.741	2.08735e-06	917	5011	T15_2	0.0199406	7.42281e-27	0.130263	153.838	0.932983	0.429943	0.0678713
197	AT4G32150	0.0893875	0.149384	0.20425	0.142988	122.866	7.54276e-07	917	5011	T15_4	0.014193	7.45941e-29	0.114863	128.5	0.932983	0.114761	0.0643373
197	AT4G32150	0.085925	0.151173	0.204375	0.141232	126.548	1.79659e-06	917	5011	T15_5	0.0265617	1.16627e-29	0.11845	137.853	0.932983	0.122438	0.0605907
197	AT4G32150	0.0756875	0.139578	0.187167	0.140943	121.54	3.26773e-06	917	5011	T15_8	0.0301153	1.45568e-28	0.111479	147.289	0.932983	0.161859	0.0560824
197	AT4G32150	0.072175	0.139845	0.185111	0.139267	126.652	2.07983e-06	917	5011	T16_1	0.0211716	1.10667e-29	0.112936	156.475	0.932983	0.114037	0.0499816
198	AT4G34960	0.082025	0.136279	0.205222	0.12878	107.164	1.33878e-08	1317	7096	T14_1	0.000180721	2.04901e-25	0.123197	150.195	0.947311	0.311474	0.0756184
198	AT4G34960	0.0883	0.137534	0.197403	0.134732	101.694	6.54661e-07	1317	7096	T14_2	0.00441902	3.24034e-24	0.109103	123.559	0.947311	0.277955	0.0779457
198	AT4G34960	0.10155	0.139783	0.204125	0.129619	71.932	5.59364e-07	1317	7096	T14_7	0.00609363	1.1137e-17	0.102575	101.009	0.947311	0.305337	0.111246
199	AT4G35230	0.082025	0.136279	0.196958	0.133389	102.778	2.96576e-07	569	3410	T14_1	0.00193288	1.87477e-24	0.114933	140.12	0.906016	0.195428	0.0756184
199	AT4G35230	0.0883	0.137534	0.188713	0.144668	90.5825	8.71902e-06	569	3410	T14_2	0.0291235	8.87125e-22	0.100413	113.717	0.906016	0.179088	0.0779457
199	AT4G35230	0.10155	0.139783	0.2019	0.138739	63.7931	4.21903e-06	569	3410	T14_7	0.0256844	6.90991e-16	0.10035	98.8183	0.906016	0.192529	0.111246
199	AT4G35230	0.0850375	0.136908	0.189972	0.144884	97.9874	6.7924e-06	569	3410	T15_1	0.0342906	2.1053e-23	0.104935	123.398	0.906016	0.188984	0.0878628
199	AT4G35230	0.084675	0.143037	0.190181	0.149482	119.421	5.27369e-06	569	3410	T15_2	0.0387301	4.23519e-28	0.105506	124.601	0.906016	0.123116	0.0678713
199	AT4G35230	0.0886	0.140474	0.198437	0.14307	83.1106	1.49502e-06	569	3410	T15_7	0.0154722	3.87945e-20	0.109838	123.97	0.906016	0.187489	0.0849078
199	AT4G35230	0.0756875	0.139578	0.186361	0.143499	121.29	5.13574e-06	569	3410	T15_8	0.039863	1.65057e-28	0.110674	146.224	0.906016	0.11901	0.0560824
199	AT4G35230	0.072175	0.139845	0.193266	0.13737	125.283	1.14573e-06	569	3410	T16_1	0.0138027	2.20672e-29	0.121091	167.774	0.906016	0.0944729	0.0499816
200	AT4G36670	0.082025	0.136279	0.221425	0.129482	62.0238	4.51898e-10	357	1856	T14_1	1.16919e-05	1.69669e-15	0.1394	169.948	0.8529	0.199776	0.0756184
200	AT4G36670	0.0883	0.137534	0.22025	0.130552	56.1726	2.24531e-09	357	1856	T14_2	4.97938e-05	3.31903e-14	0.13195	149.434	0.8529	0.186742	0.0779457
200	AT4G36670	0.0798125	0.147019	0.222013	0.134354	78.0957	1.14178e-09	357	1856	T14_3	5.90822e-05	4.90842e-19	0.1422	178.168	0.8529	0.180943	0.0602277
200	AT4G36670	0.083925	0.147553	0.221287	0.134857	71.6271	4.98747e-09	357	1856	T14_4	0.000238228	1.29984e-17	0.137362	163.673	0.8529	0.183476	0.0686283
200	AT4G36670	0.101788	0.149298	0.228813	0.130092	63.5685	2.8456e-08	357	1856	T14_5	0.0010394	7.74443e-16	0.127025	124.794	0.8529	0.194353	0.0878099
200	AT4G36670	0.089275	0.153269	0.19845	0.130802	66.7694	1.36098e-06	357	1856	T14_6	0.023475	1.52602e-16	0.109175	122.291	0.8529	0.172975	0.0663002
200	AT4G36670	0.10155	0.139783	0.208675	0.129492	36.3951	1.09753e-06	357	1856	T14_7	0.0101718	8.05537e-10	0.107125	105.49	0.8529	0.196819	0.111246
200	AT4G36670	0.0981125	0.138153	0.216138	0.131785	38.5996	2.2755e-07	357	1856	T14_8	0.0041558	2.60141e-10	0.118025	120.296	0.8529	0.189727	0.0965422
200	AT4G36670	0.0850375	0.136908	0.22385	0.13175	49.0587	1.38265e-09	357	1856	T15_1	4.29279e-05	1.2421e-12	0.138813	163.237	0.8529	0.192919	0.0878628
200	AT4G36670	0.084675	0.143037	0.2196	0.131886	67.2976	3.44082e-09	357	1856	T15_2	0.000194234	1.16736e-16	0.134925	159.345	0.8529	0.181441	0.0678713
200	AT4G36670	0.0778625	0.149821	0.216175	0.135591	82.1995	3.26679e-09	357	1856	T15_3	0.000338086	6.15101e-20	0.138313	177.637	0.8529	0.173263	0.0502138
200	AT4G36670	0.0893875	0.149384	0.210037	0.131541	61.5117	3.38979e-08	357	1856	T15_4	0.00193551	2.20055e-15	0.12065	134.974	0.8529	0.171238	0.0643373
200	AT4G36670	0.085925	0.151173	0.229563	0.13721	88.6658	2.19852e-09	357	1856	T15_5	0.000227528	2.33741e-21	0.143638	167.166	0.8529	0.193582	0.0605907
200	AT4G36670	0.087675	0.151325	0.2258	0.134874	93.1831	7.34766e-09	357	1856	T15_6	0.000631182	2.38372e-22	0.138125	157.542	0.8529	0.193545	0.0579603
200	AT4G36670	0.0886	0.140474	0.211525	0.133851	54.3363	1.02577e-07	357	1856	T15_7	0.00199047	8.4474e-14	0.122925	138.742	0.8529	0.192801	0.0849078
200	AT4G36670	0.0756875	0.139578	0.206	0.130816	71.5518	1.4991e-08	357	1856	T15_8	0.000470187	1.35037e-17	0.130312	172.172	0.8529	0.18532	0.0560824
200	AT4G36670	0.072175	0.139845	0.212613	0.130984	82.0041	1.76299e-09	357	1856	T16_1	8.24074e-05	6.79017e-20	0.140437	194.579	0.8529	0.187487	0.0499816
200	AT4G36670	0.0809375	0.144169	0.216375	0.135441	79.9826	9.17956e-09	357	1856	T16_2	0.000712506	1.88862e-19	0.135437	167.336	0.8529	0.182121	0.055318
200	AT4G36670	0.0916375	0.15033	0.2158	0.139068	76.4419	1.39574e-07	357	1856	T16_6	0.0123378	1.13394e-18	0.124162	135.493	0.8529	0.167491	0.0583657
200	AT4G36670	0.117737	0.13982	0.22115	0.134563	31.9143	2.18942e-06	357	1856	T18_2	0.0485543	8.05642e-09	0.103413	87.8331	0.8529	0.177643	0.088195
200	AT4G36670	0.133775	0.139476	0.24075	0.132766	19.989	1.58728e-06	357	1856	T19_1	0.0469344	3.89438e-06	0.106975	79.9664	0.8529	0.202457	0.107038
200	AT4G36670	0.13335	0.146902	0.246463	0.1363	40.0392	1.03306e-06	357	1856	T19_2	0.0493444	1.24458e-10	0.113113	84.8238	0.8529	0.205016	0.100183
201	AT4G37150	0.082025	0.136279	0.182413	0.135568	54.4916	7.31677e-06	597	3047	T14_1	0.0227167	7.80573e-14	0.100388	122.386	0.90462	0.167388	0.0756184
201	AT4G37150	0.0883	0.137534	0.191238	0.141462	69.8135	1.08788e-05	597	3047	T14_2	0.0342903	3.25924e-17	0.102938	116.577	0.90462	0.171397	0.0779457
201	AT4G37150	0.0798125	0.147019	0.188913	0.144753	95.2497	5.51938e-06	597	3047	T14_3	0.0292492	8.39117e-23	0.1091	136.695	0.90462	0.232843	0.0602277
201	AT4G37150	0.083925	0.147553	0.191562	0.143872	101.892	7.67586e-06	597	3047	T14_4	0.0344033	2.93197e-24	0.107637	128.254	0.90462	0.178335	0.0686283
202	AT4G37630	0.082025	0.136279	0.19745	0.135206	105.273	1.93996e-08	1215	7089	T14_1	0.00021511	5.31971e-25	0.115425	140.719	0.945606	0.301322	0.0756184
202	AT4G37630	0.0883	0.137534	0.190062	0.141191	102.881	7.81791e-07	1215	7089	T14_2	0.0051644	1.7792e-24	0.101763	115.246	0.945606	0.279138	0.0779457
202	AT4G37630	0.0798125	0.147019	0.176437	0.142872	133.546	6.18098e-06	1215	7089	T14_3	0.0312039	3.4341e-31	0.096625	121.065	0.945606	0.263844	0.0602277
202	AT4G37630	0.083925	0.147553	0.1766	0.145753	133.309	1.11379e-05	1215	7089	T14_4	0.0448979	3.86935e-31	0.092675	110.426	0.945606	0.269729	0.0686283
202	AT4G37630	0.10155	0.139783	0.199263	0.136993	80.0245	2.52517e-06	1215	7089	T14_7	0.016821	1.84894e-19	0.0977125	96.2211	0.945606	0.311663	0.111246
202	AT4G37630	0.0981125	0.138153	0.199238	0.150367	103.287	4.46787e-06	1215	7089	T14_8	0.0340812	1.45e-24	0.101125	103.07	0.945606	0.299891	0.0965422
202	AT4G37630	0.0850375	0.136908	0.190963	0.140455	109.25	8.45724e-07	1215	7089	T15_1	0.00709666	7.15143e-26	0.105925	124.563	0.945606	0.310797	0.0878628
203	AT4G39110	0.082025	0.136279	0.196583	0.121925	109.085	1.21204e-07	411	2154	T14_1	0.000972202	7.77427e-26	0.114558	139.663	0.880669	0.201097	0.0756184
203	AT4G39110	0.0883	0.137534	0.213458	0.123941	122.218	1.5571e-08	411	2154	T14_2	0.000224856	1.03401e-28	0.125158	141.742	0.880669	0.215259	0.0779457
203	AT4G39110	0.10155	0.139783	0.222458	0.115772	100.404	2.14578e-08	411	2154	T14_7	0.000579313	6.21429e-24	0.120908	119.063	0.880669	0.236227	0.111246
203	AT4G39110	0.0981125	0.138153	0.212641	0.136048	92.7577	2.84243e-06	411	2154	T14_8	0.0241781	2.95525e-22	0.114528	116.731	0.880669	0.212604	0.0965422
203	AT4G39110	0.0850375	0.136908	0.191125	0.127628	89.2294	2.44915e-06	411	2154	T15_1	0.0163527	1.75791e-21	0.106088	124.754	0.880669	0.197751	0.0878628
203	AT4G39110	0.084675	0.143037	0.203141	0.136616	136.872	1.21745e-06	411	2154	T15_2	0.0142637	6.42959e-32	0.118466	139.906	0.880669	0.122209	0.0678713
203	AT4G39110	0.0886	0.140474	0.199788	0.118058	94.7527	3.24208e-07	411	2154	T15_7	0.00491018	1.07862e-22	0.111187	125.494	0.880669	0.209937	0.0849078
204	AT4G39490	0.082025	0.136279	0.17155	0.125613	5.81323	2.19892e-05	131	683	T14_1	0.048765	0.00795304	0.089525	109.144	0.738347	0.107143	0.0756184
205	AT5G03300	0.082025	0.136279	0.184958	0.116156	103.56	5.72796e-07	1323	6665	T14_1	0.00314759	1.26287e-24	0.102933	125.49	0.945309	0.297934	0.0756184
205	AT5G03300	0.0883	0.137534	0.183625	0.120418	109.399	3.66957e-06	1323	6665	T14_2	0.0153961	6.63346e-26	0.095325	107.956	0.945309	0.28357	0.0779457
206	AT5G03320	0.082025	0.136279	0.184889	0.149447	124.365	5.41368e-06	1488	8704	T14_1	0.0184705	3.50387e-29	0.102864	125.406	0.951098	0.384592	0.0756184
207	AT5G03380	0.082025	0.136279	0.195837	0.130431	113.891	1.56017e-07	1284	6519	T14_1	0.00113975	6.88475e-27	0.113812	138.753	0.940936	0.293924	0.0756184
207	AT5G03380	0.0883	0.137534	0.191708	0.120896	109.463	3.87121e-06	1284	6519	T14_2	0.0160255	6.42264e-26	0.103408	117.11	0.940936	0.267966	0.0779457
207	AT5G03380	0.0850375	0.136908	0.184087	0.131346	89.7688	3.72941e-06	1284	6519	T15_1	0.0222671	1.33843e-21	0.09905	116.478	0.940936	0.282996	0.0878628
208	AT5G04040	0.082025	0.136279	0.214518	0.120909	134.595	4.9766e-08	995	5442	T14_1	0.000468215	2.02443e-31	0.132493	161.527	0.934142	0.482618	0.0756184
208	AT5G04040	0.0883	0.137534	0.21395	0.121549	115.387	2.84174e-06	995	5442	T14_2	0.0133609	3.23695e-27	0.12565	142.299	0.934142	0.702536	0.0779457
208	AT5G04040	0.0850375	0.136908	0.189417	0.142114	122	6.33389e-06	995	5442	T15_1	0.0336156	1.1541e-28	0.104379	122.745	0.934142	0.254358	0.0878628
209	AT5G04950	0.082025	0.136279	0.18085	0.141295	109.737	9.14177e-06	1180	6853	T14_1	0.0261594	5.59465e-26	0.098825	120.482	0.943536	0.259125	0.0756184
210	AT5G05140	0.082025	0.136279	0.1672	0.130841	85.4084	1.44089e-05	1792	9458	T14_1	0.0354756	1.21342e-20	0.085175	103.84	0.956445	0.261556	0.0756184
211	AT5G05320	0.082025	0.136279	0.176863	0.133105	43.7941	1.18577e-05	488	2425	T14_1	0.0308613	1.82405e-11	0.0948375	115.62	0.88778	0.163575	0.0756184
211	AT5G05320	0.0883	0.137534	0.1895	0.131577	51.4507	3.52081e-06	488	2425	T14_2	0.0149865	3.67084e-13	0.1012	114.609	0.88778	0.170179	0.0779457
211	AT5G05320	0.0798125	0.147019	0.18055	0.135759	68.5354	9.74248e-06	488	2425	T14_3	0.0442337	6.23089e-17	0.100737	126.218	0.88778	0.163989	0.0602277
211	AT5G05320	0.0981125	0.138153	0.2041	0.132824	50.1029	2.42201e-06	488	2425	T14_8	0.021485	7.29439e-13	0.105987	108.027	0.88778	0.189669	0.0965422
211	AT5G05320	0.0850375	0.136908	0.194975	0.132624	48.836	7.22487e-07	488	2425	T15_1	0.00614559	1.39144e-12	0.109937	129.281	0.88778	0.187126	0.0878628
212	AT5G07220	0.082025	0.136279	0.168313	0.113636	85.7831	6.64475e-06	865	4458	T14_1	0.0212683	1.00397e-20	0.0862875	105.197	0.926089	0.184807	0.0756184
212	AT5G07220	0.0883	0.137534	0.17755	0.120324	96.657	5.6094e-06	865	4458	T14_2	0.0208572	4.12208e-23	0.08925	101.076	0.926089	0.188686	0.0779457
213	AT5G07590	0.082025	0.136279	0.194975	0.100251	156.373	3.82225e-06	1584	8418	T14_1	0.0139261	3.50937e-36	0.11295	137.702	0.953023	0.48844	0.0756184
214	AT5G09220	0.082025	0.136279	0.243913	0.141222	54.8032	1.16543e-11	455	2197	T14_1	1.07947e-06	6.66115e-14	0.161887	197.364	0.871707	0.211375	0.0756184
214	AT5G09220	0.0883	0.137534	0.255487	0.14154	63.2731	4.07408e-12	455	2197	T14_2	1.11505e-06	8.99709e-16	0.167187	189.34	0.871707	0.210882	0.0779457
214	AT5G09220	0.0798125	0.147019	0.254538	0.144127	89.2445	4.38204e-12	455	2197	T14_3	2.72103e-06	1.74456e-21	0.174725	218.919	0.871707	0.205551	0.0602277
214	AT5G09220	0.083925	0.147553	0.245525	0.145223	74.6893	6.72156e-11	455	2197	T14_4	1.37407e-05	2.75469e-18	0.1616	192.553	0.871707	0.199989	0.0686283
214	AT5G09220	0.101788	0.149298	0.245175	0.144506	56.3004	2.68178e-09	455	2197	T14_5	0.000237893	3.11022e-14	0.143388	140.869	0.871707	0.201232	0.0878099
214	AT5G09220	0.089275	0.153269	0.215762	0.142321	56.5435	9.34012e-08	455	2197	T14_6	0.0038545	2.7484e-14	0.126488	141.683	0.871707	0.178879	0.0663002
214	AT5G09220	0.10155	0.139783	0.224137	0.133829	19.3065	1.75718e-08	455	2197	T14_7	0.000495963	5.56642e-06	0.122588	120.716	0.871707	0.200662	0.111246
214	AT5G09220	0.0981125	0.138153	0.241175	0.140969	46.1143	6.46449e-10	455	2197	T14_8	4.10216e-05	5.57747e-12	0.143063	145.815	0.871707	0.206291	0.0965422
214	AT5G09220	0.0850375	0.136908	0.239575	0.139806	56.6497	5.79492e-11	455	2197	T15_1	4.63539e-06	2.60392e-14	0.154537	181.729	0.871707	0.206381	0.0878628
214	AT5G09220	0.084675	0.143037	0.238388	0.140842	68.0122	9.03083e-11	455	2197	T15_2	1.86923e-05	8.12446e-17	0.153713	181.532	0.871707	0.193155	0.0678713
214	AT5G09220	0.0778625	0.149821	0.232612	0.148083	91.5491	2.7906e-10	455	2197	T15_3	5.77607e-05	5.44296e-22	0.15475	198.748	0.871707	0.186362	0.0502138
214	AT5G09220	0.0893875	0.149384	0.2473	0.148323	91.7437	1.22378e-10	455	2197	T15_4	6.94084e-05	4.93311e-22	0.157913	176.661	0.871707	0.191858	0.0643373
214	AT5G09220	0.085925	0.151173	0.242675	0.149002	76.5521	4.23268e-10	455	2197	T15_5	8.76094e-05	1.0724e-18	0.15675	182.427	0.871707	0.194174	0.0605907
214	AT5G09220	0.087675	0.151325	0.230475	0.143677	63.2497	6.63807e-09	455	2197	T15_6	0.000631182	9.1049e-16	0.1428	162.874	0.871707	0.185194	0.0579603
214	AT5G09220	0.0886	0.140474	0.226687	0.138542	29.1587	2.94486e-09	455	2197	T15_7	0.000120403	3.3342e-08	0.138088	155.855	0.871707	0.197046	0.0849078
214	AT5G09220	0.0756875	0.139578	0.225013	0.137865	61.7236	1.44802e-10	455	2197	T15_8	3.80041e-05	1.97611e-15	0.149325	197.291	0.871707	0.188893	0.0560824
214	AT5G09220	0.072175	0.139845	0.222075	0.140571	66.8695	1.89291e-10	455	2197	T16_1	2.6435e-05	1.45045e-16	0.1499	207.69	0.871707	0.18426	0.0499816
214	AT5G09220	0.0809375	0.144169	0.235325	0.144879	83.5698	1.58411e-10	455	2197	T16_2	4.91827e-05	3.07533e-20	0.154388	190.749	0.871707	0.186827	0.055318
214	AT5G09220	0.0799625	0.151668	0.235063	0.154469	101.577	1.04566e-08	455	2197	T16_3	0.00324652	3.4362e-24	0.1551	193.966	0.871707	0.0902044	0.0456982
214	AT5G09220	0.09335	0.152033	0.242306	0.160225	83.4966	1.3686e-08	455	2197	T16_4	0.00424915	3.19129e-20	0.148956	159.567	0.871707	0.308279	0.056771
214	AT5G09220	0.0966875	0.151933	0.244613	0.156061	98.578	3.62357e-09	455	2197	T16_5	0.00112503	1.56237e-23	0.147925	152.993	0.871707	0.111055	0.0607711
214	AT5G09220	0.0916375	0.15033	0.24365	0.159608	90.9757	3.51337e-09	455	2197	T16_6	0.00109081	7.27245e-22	0.152012	165.885	0.871707	0.188888	0.0583657
214	AT5G09220	0.095525	0.147231	0.24505	0.151047	98.2832	1.21706e-09	455	2197	T16_7	0.000377867	1.81318e-23	0.149525	156.53	0.871707	0.125642	0.0597935
214	AT5G09220	0.102737	0.1487	0.2387	0.153325	85.9016	1.47007e-08	455	2197	T16_8	0.00456419	9.45594e-21	0.135962	132.34	0.871707	0.185689	0.0671185
214	AT5G09220	0.103737	0.148001	0.241875	0.158849	82.187	1.24067e-08	455	2197	T17_1	0.00316335	6.18997e-20	0.138137	133.161	0.871707	0.189088	0.0694954
214	AT5G09220	0.102837	0.146718	0.237487	0.158711	88.768	2.43234e-08	455	2197	T17_2	0.00737954	2.21971e-21	0.13465	130.935	0.871707	0.187908	0.0674119
214	AT5G09220	0.10025	0.149209	0.239487	0.159361	100.493	1.38452e-08	455	2197	T17_3	0.0042986	5.94201e-24	0.139237	138.89	0.871707	0.115403	0.0622609
214	AT5G09220	0.106075	0.150065	0.2404	0.164809	96.982	5.54232e-08	455	2197	T17_4	0.0172075	3.49794e-23	0.134325	126.632	0.871707	0.136535	0.0675816
214	AT5G09220	0.108625	0.150686	0.245713	0.163526	95.6058	3.35671e-08	455	2197	T17_5	0.0104218	7.0096e-23	0.137088	126.203	0.871707	0.149969	0.0713399
214	AT5G09220	0.104688	0.149323	0.244913	0.161992	93.7853	1.94032e-08	455	2197	T17_6	0.00401615	1.75838e-22	0.140225	133.946	0.871707	0.160716	0.0709745
214	AT5G09220	0.109037	0.147242	0.238138	0.166412	77.6624	1.13741e-07	455	2197	T17_7	0.0176569	6.11224e-19	0.1291	118.4	0.871707	0.184047	0.0735567
214	AT5G09220	0.1126	0.146142	0.244375	0.163794	78.3481	3.32533e-08	455	2197	T17_8	0.00983717	4.31964e-19	0.131775	117.029	0.871707	0.187349	0.0774752
214	AT5G09220	0.1109	0.145424	0.241275	0.16527	79.6889	8.34031e-08	455	2197	T18_1	0.0103578	2.19126e-19	0.130375	117.561	0.871707	0.18534	0.0746797
214	AT5G09220	0.117737	0.13982	0.262925	0.1583	94.6328	1.2433e-09	455	2197	T18_2	0.000382853	1.14596e-22	0.145187	123.315	0.871707	0.152015	0.088195
214	AT5G09220	0.109775	0.147816	0.246388	0.163928	94.4512	3.19821e-08	455	2197	T18_3	0.00868257	1.25608e-22	0.136612	124.448	0.871707	0.151854	0.0730411
214	AT5G09220	0.0954125	0.143763	0.231687	0.161333	68.2068	2.48097e-08	455	2197	T18_4	0.0022008	7.36092e-17	0.136275	142.827	0.871707	0.180501	0.0779653
214	AT5G09220	0.131612	0.142639	0.269163	0.16543	84.1044	2.01752e-08	455	2197	T18_5	0.00602588	2.34659e-20	0.13755	104.511	0.871707	0.202572	0.100906
214	AT5G09220	0.117675	0.149017	0.251163	0.167279	81.6541	7.23664e-08	455	2197	T18_6	0.0149786	8.10557e-20	0.133488	113.437	0.871707	0.188845	0.0828006
214	AT5G09220	0.124512	0.147186	0.253412	0.165518	69.8433	1.74337e-07	455	2197	T18_7	0.0246282	3.21047e-17	0.1289	103.524	0.871707	0.191076	0.0875289
214	AT5G09220	0.13475	0.140722	0.27575	0.162869	82.7135	5.1419e-09	455	2197	T18_8	0.00159643	4.74246e-20	0.141	104.638	0.871707	0.207026	0.111091
214	AT5G09220	0.133775	0.139476	0.26925	0.164562	80.7029	1.5294e-08	455	2197	T19_1	0.00275585	1.31168e-19	0.135475	101.271	0.871707	0.201001	0.107038
214	AT5G09220	0.13335	0.146902	0.263525	0.167142	77.0545	8.34031e-08	455	2197	T19_2	0.0129473	8.3152e-19	0.130175	97.619	0.871707	0.195296	0.100183
214	AT5G09220	0.133412	0.147792	0.264962	0.168488	79.7163	9.60661e-08	455	2197	T19_3	0.0171071	2.16114e-19	0.13155	98.604	0.871707	0.196555	0.101019
214	AT5G09220	0.139212	0.14765	0.2685	0.168508	72.6507	1.00691e-07	455	2197	T19_4	0.0203893	7.7377e-18	0.129287	92.8706	0.871707	0.19695	0.106984
214	AT5G09220	0.129475	0.145782	0.26165	0.167655	86.1193	6.83558e-08	455	2197	T19_5	0.0212228	8.47028e-21	0.132175	102.085	0.871707	0.18495	0.0934402
215	AT5G10030	0.082025	0.136279	0.241025	0.133475	116.86	3.18641e-11	885	4905	T14_1	1.64883e-06	1.5402e-27	0.159	193.843	0.930632	0.377017	0.0756184
215	AT5G10030	0.0883	0.137534	0.24305	0.129372	115.226	6.13437e-11	885	4905	T14_2	3.80914e-06	3.51042e-27	0.15475	175.255	0.930632	0.409025	0.0779457
215	AT5G10030	0.0798125	0.147019	0.2248	0.100717	121.692	8.2692e-08	885	4905	T14_3	0.0013166	1.34791e-28	0.144987	181.66	0.930632	0.461813	0.0602277
215	AT5G10030	0.083925	0.147553	0.234412	0.128165	118.244	6.25892e-10	885	4905	T14_4	4.31831e-05	7.66689e-28	0.150487	179.312	0.930632	0.438202	0.0686283
215	AT5G10030	0.101788	0.149298	0.24045	0.129428	116.057	9.08766e-09	885	4905	T14_5	0.000558477	2.3094e-27	0.138662	136.227	0.930632	0.442927	0.0878099
215	AT5G10030	0.089275	0.153269	0.2035	0.131874	109.421	2.52534e-06	885	4905	T14_6	0.0356389	6.5628e-26	0.114225	127.947	0.930632	0.353896	0.0663002
215	AT5G10030	0.10155	0.139783	0.23355	0.130639	97.9436	1.51434e-08	885	4905	T14_7	0.000465899	2.1523e-23	0.132	129.985	0.930632	0.292635	0.111246
215	AT5G10030	0.0981125	0.138153	0.230975	0.13437	101.955	2.14149e-08	885	4905	T14_8	0.000578157	2.83967e-24	0.132862	135.419	0.930632	0.271506	0.0965422
215	AT5G10030	0.0850375	0.136908	0.2288	0.13808	112.12	2.82488e-09	885	4905	T15_1	7.30878e-05	1.6815e-26	0.143762	169.058	0.930632	0.274552	0.0878628
215	AT5G10030	0.084675	0.143037	0.220469	0.130434	107.582	7.5562e-08	885	4905	T15_2	0.00173779	1.65936e-25	0.135794	160.371	0.930632	0.432777	0.0678713
215	AT5G10030	0.0893875	0.149384	0.208375	0.131202	126.532	1.20534e-06	885	4905	T15_4	0.0207905	1.17591e-29	0.118987	133.114	0.930632	0.135256	0.0643373
215	AT5G10030	0.085925	0.151173	0.215875	0.146766	152.031	2.51354e-06	885	4905	T15_5	0.034684	3.11933e-35	0.12995	151.237	0.930632	0.325213	0.0605907
215	AT5G10030	0.0886	0.140474	0.232764	0.135736	115.543	3.78914e-09	885	4905	T15_7	0.000130715	2.99172e-27	0.144164	162.713	0.930632	0.208301	0.0849078
215	AT5G10030	0.0756875	0.139578	0.21025	0.135057	120.564	4.25698e-08	885	4905	T15_8	0.00114929	2.38072e-28	0.134563	177.787	0.930632	0.128684	0.0560824
216	AT5G10290	0.082025	0.136279	0.195563	0.144848	47.4429	5.07453e-07	654	4017	T14_1	0.00294489	2.83145e-12	0.113537	138.418	0.906882	0.239727	0.0756184
216	AT5G10290	0.0883	0.137534	0.190963	0.146971	43.0064	4.32436e-06	654	4017	T14_2	0.0172129	2.72812e-11	0.102663	116.266	0.906882	0.221292	0.0779457
216	AT5G10290	0.0850375	0.136908	0.194425	0.146648	31.4785	3.69925e-06	654	4017	T15_1	0.0222671	1.00832e-08	0.109387	128.634	0.906882	0.240373	0.0878628
217	AT5G10390	0.082025	0.136279	0.173028	0.128196	104.504	1.53922e-05	1588	8357	T14_1	0.037335	7.84355e-25	0.0910028	110.945	0.95462	0.282573	0.0756184
217	AT5G10390	0.0883	0.137534	0.182153	0.131892	120.744	1.45152e-05	1588	8357	T14_2	0.0425152	2.17383e-28	0.0938528	106.289	0.95462	0.285626	0.0779457
218	AT5G10560	0.082025	0.136279	0.195038	0.115827	55.5196	2.29285e-08	832	4227	T14_1	0.00024978	4.62653e-14	0.113013	137.778	0.925014	0.228425	0.0756184
218	AT5G10560	0.0883	0.137534	0.207913	0.120402	66.4259	9.08744e-09	832	4227	T14_2	0.000144688	1.81645e-16	0.119612	135.461	0.925014	0.238886	0.0779457
218	AT5G10560	0.0798125	0.147019	0.208487	0.124596	101.64	6.56819e-09	832	4227	T14_3	0.000239913	3.3293e-24	0.128675	161.222	0.925014	0.245166	0.0602277
218	AT5G10560	0.083925	0.147553	0.21225	0.125737	101.896	1.42636e-08	832	4227	T14_4	0.000520999	2.92499e-24	0.128325	152.904	0.925014	0.252094	0.0686283
218	AT5G10560	0.101788	0.149298	0.230725	0.126714	102.607	2.70869e-08	832	4227	T14_5	0.0010394	2.04384e-24	0.128938	126.673	0.925014	0.272665	0.0878099
218	AT5G10560	0.089275	0.153269	0.2112	0.125226	108.714	1.34499e-07	832	4227	T14_6	0.00417587	9.37593e-26	0.121925	136.572	0.925014	0.248334	0.0663002
218	AT5G10560	0.10155	0.139783	0.19845	0.118609	25.9743	2.17133e-06	832	4227	T14_7	0.0153215	1.72999e-07	0.0969	95.421	0.925014	0.247011	0.111246
218	AT5G10560	0.084675	0.143037	0.195925	0.124891	79.4699	2.70521e-07	832	4227	T15_2	0.00479943	2.44819e-19	0.11125	131.385	0.925014	0.22152	0.0678713
218	AT5G10560	0.0778625	0.149821	0.187762	0.129338	104.992	1.0602e-06	832	4227	T15_3	0.0193627	6.13012e-25	0.1099	141.146	0.925014	0.21589	0.0502138
218	AT5G10560	0.0893875	0.149384	0.203038	0.126579	105.882	2.33782e-07	832	4227	T15_4	0.0065985	3.91303e-25	0.11365	127.143	0.925014	0.235667	0.0643373
218	AT5G10560	0.085925	0.151173	0.201528	0.13186	111.43	1.16337e-06	832	4227	T15_5	0.0195241	2.38209e-26	0.115603	134.539	0.925014	0.238676	0.0605907
218	AT5G10560	0.0756875	0.139578	0.189675	0.118053	72.6901	1.98311e-07	832	4227	T15_8	0.0039723	7.58477e-18	0.113988	150.603	0.925014	0.218348	0.0560824
218	AT5G10560	0.072175	0.139845	0.176425	0.120622	77.8624	1.36074e-06	832	4227	T16_1	0.0156472	5.52367e-19	0.10425	144.441	0.925014	0.197877	0.0499816
218	AT5G10560	0.0809375	0.144169	0.1886	0.122886	94.5461	1.33758e-06	832	4227	T16_2	0.0207675	1.19727e-22	0.107662	133.019	0.925014	0.209529	0.055318
218	AT5G10560	0.095525	0.147231	0.212025	0.129615	129.876	4.81046e-07	832	4227	T16_7	0.021141	2.18082e-30	0.1165	121.958	0.925014	0.194878	0.0597935
219	AT5G10970	0.082025	0.136279	0.251013	0.140041	76.3419	5.98655e-12	539	2847	T14_1	7.43469e-07	1.19284e-18	0.168988	206.02	0.888295	0.285981	0.0756184
219	AT5G10970	0.0883	0.137534	0.24465	0.142982	71.9618	1.17037e-10	539	2847	T14_2	5.59031e-06	1.09699e-17	0.15635	177.067	0.888295	0.267098	0.0779457
219	AT5G10970	0.0798125	0.147019	0.2211	0.14454	81.1487	8.04974e-09	539	2847	T14_3	0.000263078	1.04676e-19	0.141288	177.024	0.888295	0.235299	0.0602277
219	AT5G10970	0.083925	0.147553	0.218287	0.145107	69.8599	4.40179e-08	539	2847	T14_4	0.000942513	3.18343e-17	0.134362	160.098	0.888295	0.227995	0.0686283
219	AT5G10970	0.101788	0.149298	0.2355	0.139615	68.0505	5.70335e-08	539	2847	T14_5	0.00160977	7.96803e-17	0.133713	131.364	0.888295	0.242691	0.0878099
219	AT5G10970	0.089275	0.153269	0.229125	0.137077	87.325	3.13657e-08	539	2847	T14_6	0.00233088	4.60373e-21	0.13985	156.651	0.888295	0.232275	0.0663002
219	AT5G10970	0.10155	0.139783	0.249675	0.134904	47.2399	8.64393e-10	539	2847	T14_7	0.000152636	3.14048e-12	0.148125	145.864	0.888295	0.277634	0.111246
219	AT5G10970	0.0981125	0.138153	0.24545	0.143427	64.5898	2.15326e-09	539	2847	T14_8	0.000121551	4.61158e-16	0.147338	150.172	0.888295	0.261923	0.0965422
219	AT5G10970	0.0850375	0.136908	0.24435	0.143327	64.8813	1.32403e-10	539	2847	T15_1	7.47417e-06	3.97747e-16	0.159312	187.344	0.888295	0.264153	0.0878628
219	AT5G10970	0.084675	0.143037	0.2214	0.14401	67.3018	2.36201e-08	539	2847	T15_2	0.000637692	1.16484e-16	0.136725	161.47	0.888295	0.234892	0.0678713
219	AT5G10970	0.0778625	0.149821	0.206088	0.14232	80.804	1.44894e-07	539	2847	T15_3	0.00408962	1.24629e-19	0.128225	164.681	0.888295	0.213021	0.0502138
219	AT5G10970	0.085925	0.151173	0.219875	0.143431	78.5785	6.39531e-08	539	2847	T15_5	0.00189103	3.84402e-19	0.13395	155.892	0.888295	0.229453	0.0605907
219	AT5G10970	0.087675	0.151325	0.218938	0.140574	72.8554	1.72705e-07	539	2847	T15_6	0.00564426	6.97534e-18	0.131263	149.715	0.888295	0.219548	0.0579603
219	AT5G10970	0.0886	0.140474	0.24775	0.137907	46.829	1.81103e-10	539	2847	T15_7	2.48594e-05	3.87297e-12	0.15915	179.628	0.888295	0.269171	0.0849078
219	AT5G10970	0.0756875	0.139578	0.21895	0.140105	66.7498	6.63756e-09	539	2847	T15_8	0.000248764	1.54127e-16	0.143262	189.282	0.888295	0.233336	0.0560824
219	AT5G10970	0.072175	0.139845	0.212638	0.140048	74.756	1.2407e-08	539	2847	T16_1	0.000366864	2.66322e-18	0.140462	194.614	0.888295	0.227295	0.0499816
219	AT5G10970	0.0809375	0.144169	0.196463	0.140207	70.7201	1.60055e-06	539	2847	T16_2	0.0242405	2.05842e-17	0.115525	142.734	0.888295	0.199324	0.055318
220	AT5G11890	0.082025	0.136279	0.194141	0.119832	117.973	2.23769e-07	1131	5824	T14_1	0.00154388	8.78768e-28	0.112116	136.685	0.937089	0.266144	0.0756184
220	AT5G11890	0.0883	0.137534	0.192047	0.122224	124.386	2.07246e-06	1131	5824	T14_2	0.0105596	3.46835e-29	0.103747	117.494	0.937089	0.25566	0.0779457
220	AT5G11890	0.0798125	0.147019	0.19445	0.101059	131.605	8.55035e-06	1131	5824	T14_3	0.0405293	9.13e-31	0.114638	143.634	0.937089	0.10286	0.0602277
220	AT5G11890	0.0850375	0.136908	0.181861	0.123586	98.7281	6.5589e-06	1131	5824	T15_1	0.0336591	1.44832e-23	0.0968236	113.86	0.937089	0.243341	0.0878628
221	AT5G13280	0.082025	0.136279	0.16535	0.130892	82.2791	1.3437e-05	1613	8894	T14_1	0.0337802	5.90832e-20	0.083325	101.585	0.954973	0.272512	0.0756184
222	AT5G13570	0.082025	0.136279	0.175038	0.134323	79.2215	1.70823e-05	796	4632	T14_1	0.0401789	2.77608e-19	0.0930125	113.395	0.928847	0.216532	0.0756184
222	AT5G13570	0.0883	0.137534	0.199403	0.130988	106.806	1.09006e-06	796	4632	T14_2	0.00657155	2.45537e-25	0.111103	125.824	0.928847	0.242006	0.0779457
222	AT5G13570	0.0798125	0.147019	0.197203	0.130028	128.687	1.97218e-06	796	4632	T14_3	0.0139162	3.9693e-30	0.117391	147.083	0.928847	0.161687	0.0602277
222	AT5G13570	0.083925	0.147553	0.195875	0.132922	122.177	7.2955e-06	796	4632	T14_4	0.033407	1.05546e-28	0.11195	133.393	0.928847	0.230844	0.0686283
223	AT5G15110	0.082025	0.136279	0.173819	0.130718	88.6841	8.87422e-06	416	2086	T14_1	0.0258706	2.31586e-21	0.0917944	111.91	0.878948	0.162087	0.0756184
223	AT5G15110	0.0883	0.137534	0.189958	0.14218	107.057	3.87077e-06	416	2086	T14_2	0.0160255	2.16274e-25	0.101658	115.128	0.878948	0.176175	0.0779457
223	AT5G15110	0.083925	0.147553	0.2049	0.130959	89.2316	1.02437e-05	416	2086	T14_4	0.042057	1.75595e-21	0.120975	144.147	0.878948	0.333628	0.0686283
223	AT5G15110	0.10155	0.139783	0.21535	0.132301	90.3398	9.07843e-08	416	2086	T14_7	0.00156614	1.00289e-21	0.1138	112.063	0.878948	0.199606	0.111246
224	AT5G18630	0.082025	0.136279	0.184888	0.125945	58.6271	2.26373e-06	504	2860	T14_1	0.00895325	9.52866e-15	0.102862	125.404	0.895324	0.176485	0.0756184
224	AT5G18630	0.0883	0.137534	0.206838	0.12772	80.0016	1.53152e-07	504	2860	T14_2	0.00139852	1.87049e-19	0.118538	134.244	0.895324	0.191651	0.0779457
224	AT5G18630	0.0798125	0.147019	0.2093	0.128635	101.987	1.82847e-08	504	2860	T14_3	0.000420513	2.79378e-24	0.129488	162.24	0.895324	0.194312	0.0602277
224	AT5G18630	0.083925	0.147553	0.214	0.128291	94.6288	1.84659e-08	504	2860	T14_4	0.000633353	1.14826e-22	0.130075	154.99	0.895324	0.20151	0.0686283
224	AT5G18630	0.101788	0.149298	0.219638	0.126859	77.5886	2.42552e-07	504	2860	T14_5	0.00485847	6.34517e-19	0.11785	115.78	0.895324	0.2116	0.0878099
224	AT5G18630	0.0981125	0.138153	0.2198	0.128092	82.0003	5.08476e-08	504	2860	T14_8	0.00112764	6.80341e-20	0.121688	124.029	0.895324	0.210703	0.0965422
224	AT5G18630	0.0850375	0.136908	0.212025	0.127251	80.9675	1.20355e-08	504	2860	T15_1	0.000233545	1.14732e-19	0.126988	149.331	0.895324	0.199879	0.0878628
224	AT5G18630	0.084675	0.143037	0.2011	0.131863	100.471	4.09682e-07	504	2860	T15_2	0.00620468	6.00567e-24	0.116425	137.496	0.895324	0.185932	0.0678713
224	AT5G18630	0.0778625	0.149821	0.198075	0.132024	112.439	2.13407e-07	504	2860	T15_3	0.00552146	1.43199e-26	0.120212	154.391	0.895324	0.182456	0.0502138
224	AT5G18630	0.0893875	0.149384	0.211	0.127258	93.7829	4.98722e-08	504	2860	T15_4	0.00193551	1.76052e-22	0.121612	136.051	0.895324	0.19296	0.0643373
224	AT5G18630	0.085925	0.151173	0.2002	0.129601	97.3778	5.84751e-07	504	2860	T15_5	0.0117129	2.86421e-23	0.114275	132.994	0.895324	0.1911	0.0605907
224	AT5G18630	0.072175	0.139845	0.179888	0.129648	92.9468	2.24547e-06	504	2860	T16_1	0.0221321	2.68591e-22	0.107713	149.238	0.895324	0.169018	0.0499816
224	AT5G18630	0.0809375	0.144169	0.194213	0.131193	107.062	7.35344e-07	504	2860	T16_2	0.0142691	2.15736e-25	0.113275	139.954	0.895324	0.18002	0.055318
224	AT5G18630	0.0799625	0.151668	0.205262	0.13346	136.829	1.92889e-07	504	2860	T16_3	0.0248777	6.57182e-32	0.1253	156.698	0.895324	0.126328	0.0456982
224	AT5G18630	0.0966875	0.151933	0.212737	0.13037	112.426	7.95501e-07	504	2860	T16_5	0.0493967	1.44096e-26	0.11605	120.026	0.895324	0.198512	0.0607711
224	AT5G18630	0.102737	0.1487	0.216837	0.133313	111.711	1.08781e-06	504	2860	T16_8	0.0491026	2.06716e-26	0.1141	111.06	0.895324	0.200473	0.0671185
224	AT5G18630	0.103737	0.148001	0.220425	0.132103	115.087	3.24228e-07	504	2860	T17_1	0.0279907	3.76686e-27	0.116687	112.483	0.895324	0.209622	0.0694954
224	AT5G18630	0.102837	0.146718	0.225562	0.133902	124.513	1.2369e-07	504	2860	T17_2	0.0096007	3.25261e-29	0.122725	119.339	0.895324	0.214938	0.0674119
224	AT5G18630	0.10025	0.149209	0.22575	0.13508	131.945	1.60411e-07	504	2860	T17_3	0.0249018	7.69228e-31	0.1255	125.187	0.895324	0.192044	0.0622609
224	AT5G18630	0.104688	0.149323	0.228362	0.130282	115.884	1.0957e-07	504	2860	T17_6	0.0170093	2.52005e-27	0.123675	118.137	0.895324	0.219038	0.0709745
224	AT5G18630	0.109037	0.147242	0.232	0.130983	113.277	8.10686e-08	504	2860	T17_7	0.0167798	9.38017e-27	0.122963	112.771	0.895324	0.225466	0.0735567
224	AT5G18630	0.1126	0.146142	0.231513	0.131399	109.279	1.60451e-07	504	2860	T17_8	0.0166054	7.04922e-26	0.118913	105.606	0.895324	0.222993	0.0774752
224	AT5G18630	0.1109	0.145424	0.227488	0.131797	108.635	2.42532e-07	504	2860	T18_1	0.0167334	9.75442e-26	0.116587	105.128	0.895324	0.218355	0.0746797
224	AT5G18630	0.117737	0.13982	0.252588	0.130604	124.165	2.04255e-09	504	2860	T18_2	0.000382853	3.87529e-29	0.13485	114.534	0.895324	0.241491	0.088195
224	AT5G18630	0.109775	0.147816	0.228387	0.128802	110.486	2.56119e-07	504	2860	T18_3	0.0397593	3.83389e-26	0.118612	108.051	0.895324	0.220154	0.0730411
224	AT5G18630	0.131612	0.142639	0.258825	0.128647	111.217	2.98568e-08	504	2860	T18_5	0.00602588	2.65126e-26	0.127213	96.6569	0.895324	0.241178	0.100906
224	AT5G18630	0.117675	0.149017	0.235737	0.130773	103.352	3.42207e-07	504	2860	T18_6	0.0303562	1.40309e-24	0.118063	100.329	0.895324	0.225233	0.0828006
224	AT5G18630	0.124512	0.147186	0.24115	0.132154	105.616	3.21357e-07	504	2860	T18_7	0.0300909	4.47609e-25	0.116638	93.6753	0.895324	0.233605	0.0875289
224	AT5G18630	0.13475	0.140722	0.268775	0.128095	106.791	2.0002e-09	504	2860	T18_8	0.00124203	2.47351e-25	0.134025	99.462	0.895324	0.257488	0.111091
224	AT5G18630	0.133775	0.139476	0.2579	0.130679	91.1673	2.29345e-08	504	2860	T19_1	0.00284823	6.60126e-22	0.124125	92.7864	0.895324	0.241568	0.107038
224	AT5G18630	0.13335	0.146902	0.249138	0.130017	89.2976	2.4695e-07	504	2860	T19_2	0.0255573	1.69839e-21	0.115788	86.8298	0.895324	0.236745	0.100183
224	AT5G18630	0.133412	0.147792	0.247537	0.128596	83.8418	4.32244e-07	504	2860	T19_3	0.0447336	2.67995e-20	0.114125	85.543	0.895324	0.237027	0.101019
225	AT5G18780	0.082025	0.136279	0.186266	0.140102	119	1.58872e-05	1177	6449	T14_1	0.0380894	5.23526e-28	0.104241	127.084	0.945236	0.415267	0.0756184
226	AT5G19130	0.082025	0.136279	0.1812	0.141447	80.5726	7.02828e-06	906	5265	T14_1	0.0221534	1.40111e-19	0.099175	120.908	0.932028	0.248812	0.0756184
226	AT5G19130	0.0883	0.137534	0.19405	0.145045	99.0606	3.10964e-06	906	5265	T14_2	0.0138916	1.22448e-23	0.10575	119.762	0.932028	0.262192	0.0779457
226	AT5G19130	0.0798125	0.147019	0.196625	0.145803	135.229	1.96881e-06	906	5265	T14_3	0.0139162	1.47072e-31	0.116812	146.359	0.932028	0.272597	0.0602277
226	AT5G19130	0.083925	0.147553	0.195431	0.143299	132.893	3.54121e-06	906	5265	T14_4	0.0224379	4.77067e-31	0.111506	132.863	0.932028	0.281647	0.0686283
226	AT5G19130	0.101788	0.149298	0.220083	0.142087	138.216	9.64956e-07	906	5265	T14_5	0.0127512	3.26798e-32	0.118296	116.218	0.932028	0.313897	0.0878099
226	AT5G19130	0.089275	0.153269	0.225181	0.141944	149.83	6.51126e-08	906	5265	T14_6	0.00367561	9.44388e-35	0.135906	152.232	0.932028	0.315993	0.0663002
226	AT5G19130	0.10155	0.139783	0.207425	0.13343	64.7628	9.80484e-07	906	5265	T14_7	0.00922472	4.22386e-16	0.105875	104.259	0.932028	0.310303	0.111246
226	AT5G19130	0.0981125	0.138153	0.215675	0.14559	105.931	3.71145e-07	906	5265	T14_8	0.00586729	3.81822e-25	0.117563	119.824	0.932028	0.310772	0.0965422
226	AT5G19130	0.0850375	0.136908	0.191675	0.142341	89.0074	1.78769e-06	906	5265	T15_1	0.0126144	1.96668e-21	0.106637	125.401	0.932028	0.288028	0.0878628
226	AT5G19130	0.084675	0.143037	0.19965	0.147196	135.862	1.2705e-06	906	5265	T15_2	0.0144697	1.06961e-31	0.114975	135.784	0.932028	0.276296	0.0678713
226	AT5G19130	0.0778625	0.149821	0.198375	0.143985	146.345	1.93366e-06	906	5265	T15_3	0.0288166	5.4552e-34	0.120512	154.776	0.932028	0.142776	0.0502138
226	AT5G19130	0.087675	0.151325	0.207475	0.140028	149.327	8.75614e-07	906	5265	T15_6	0.0181238	1.21625e-34	0.1198	136.641	0.932028	0.287269	0.0579603
226	AT5G19130	0.0756875	0.139578	0.190513	0.143275	122.181	2.58918e-06	906	5265	T15_8	0.0259315	1.05359e-28	0.114825	151.709	0.932028	0.270861	0.0560824
226	AT5G19130	0.117737	0.13982	0.231181	0.137755	148.569	2.04203e-06	906	5265	T18_2	0.046963	1.78133e-34	0.113443	96.3525	0.932028	0.182412	0.088195
226	AT5G19130	0.0954125	0.143763	0.229844	0.144393	182.8	4.02272e-07	906	5265	T18_4	0.0227083	5.93141e-42	0.134431	140.895	0.932028	0.257942	0.0779653
226	AT5G19130	0.13475	0.140722	0.255325	0.137601	148.673	5.07463e-07	906	5265	T18_8	0.0242391	1.69059e-34	0.120575	89.4805	0.932028	0.223368	0.111091
226	AT5G19130	0.133775	0.139476	0.255175	0.134542	146.948	4.89735e-07	906	5265	T19_1	0.0190063	4.02857e-34	0.1214	90.7494	0.932028	0.241163	0.107038
227	AT5G19570	0.082025	0.136279	0.171788	0.12702	67.4001	8.99963e-06	1039	5286	T14_1	0.0259922	1.1082e-16	0.0897625	109.433	0.932428	0.228	0.0756184
228	AT5G20050	0.082025	0.136279	0.180812	0.137062	29.0588	4.88649e-06	366	1963	T14_1	0.0170465	3.51071e-08	0.0987875	120.436	0.856781	0.153569	0.0756184
229	AT5G20410	0.082025	0.136279	0.188488	0.123462	74.739	6.85367e-07	316	1545	T14_1	0.00366878	2.68625e-18	0.106463	129.793	0.843914	0.156	0.0756184
229	AT5G20410	0.0883	0.137534	0.191525	0.127704	71.7506	2.40119e-06	316	1545	T14_2	0.0118335	1.22098e-17	0.103225	116.903	0.843914	0.157239	0.0779457
229	AT5G20410	0.083925	0.147553	0.189787	0.132359	89.0665	6.23138e-06	316	1545	T14_4	0.030955	1.90882e-21	0.105862	126.139	0.843914	0.156599	0.0686283
229	AT5G20410	0.10155	0.139783	0.222975	0.125906	72.2336	9.0798e-08	316	1545	T14_7	0.00156614	9.55848e-18	0.121425	119.572	0.843914	0.184948	0.111246
229	AT5G20410	0.0981125	0.138153	0.211237	0.134974	64.4764	1.25976e-06	316	1545	T14_8	0.0132584	4.88487e-16	0.113125	115.301	0.843914	0.17471	0.0965422
229	AT5G20410	0.0850375	0.136908	0.191587	0.132616	64.5017	4.54095e-06	316	1545	T15_1	0.0256337	4.82253e-16	0.10655	125.298	0.843914	0.15924	0.0878628
229	AT5G20410	0.0886	0.140474	0.2041	0.129977	59.4113	9.891e-07	316	1545	T15_7	0.0121218	6.39651e-15	0.1155	130.361	0.843914	0.167906	0.0849078
229	AT5G20410	0.0756875	0.139578	0.188562	0.133968	85.5076	2.2078e-06	316	1545	T15_8	0.0238409	1.15404e-20	0.112875	149.133	0.843914	0.153745	0.0560824
229	AT5G20410	0.072175	0.139845	0.181462	0.132827	87.7058	2.79141e-06	316	1545	T16_1	0.0262625	3.79764e-21	0.109287	151.42	0.843914	0.150247	0.0499816
230	AT5G20500	0.082025	0.136279	0.170425	0.116463	52.5782	8.78585e-06	1283	6142	T14_1	0.0257338	2.0673e-13	0.0884	107.772	0.94357	0.261154	0.0756184
231	AT5G20520	0.082025	0.136279	0.211737	0.137057	48.2829	1.45516e-08	550	2915	T14_1	0.000192251	1.84478e-12	0.129713	158.138	0.896994	0.214634	0.0756184
231	AT5G20520	0.0883	0.137534	0.211588	0.138785	47.3387	8.03197e-08	550	2915	T14_2	0.000861465	2.98612e-12	0.123287	139.623	0.896994	0.207259	0.0779457
231	AT5G20520	0.0798125	0.147019	0.208125	0.143779	74.4727	1.21417e-07	550	2915	T14_3	0.00179509	3.07408e-18	0.128312	160.767	0.896994	0.198002	0.0602277
231	AT5G20520	0.083925	0.147553	0.206138	0.14118	66.0874	3.67809e-07	550	2915	T14_4	0.00407842	2.15685e-16	0.122213	145.621	0.896994	0.195491	0.0686283
231	AT5G20520	0.101788	0.149298	0.2166	0.138033	65.2488	9.14761e-07	550	2915	T14_5	0.0126227	3.30071e-16	0.114812	112.796	0.896994	0.203151	0.0878099
231	AT5G20520	0.089275	0.153269	0.205	0.137396	81.0555	1.54715e-06	550	2915	T14_6	0.0252816	1.09733e-19	0.115725	129.628	0.896994	0.189783	0.0663002
231	AT5G20520	0.10155	0.139783	0.220925	0.135548	44.078	2.447e-07	550	2915	T14_7	0.00336421	1.57775e-11	0.119375	117.553	0.896994	0.22247	0.111246
231	AT5G20520	0.0981125	0.138153	0.221	0.139476	52.1126	2.01973e-07	550	2915	T14_8	0.00391922	2.62042e-13	0.122887	125.252	0.896994	0.221485	0.0965422
231	AT5G20520	0.0850375	0.136908	0.224625	0.141825	56.7637	1.08891e-08	550	2915	T15_1	0.000218115	2.45731e-14	0.139588	164.148	0.896994	0.231094	0.0878628
231	AT5G20520	0.084675	0.143037	0.201725	0.143009	57.9364	7.54911e-07	550	2915	T15_2	0.0101723	1.35364e-14	0.11705	138.234	0.896994	0.195115	0.0678713
231	AT5G20520	0.0778625	0.149821	0.202725	0.142605	85.4154	2.90873e-07	550	2915	T15_3	0.00694684	1.20915e-20	0.124863	160.363	0.896994	0.192003	0.0502138
231	AT5G20520	0.085925	0.151173	0.211312	0.142118	85.416	2.72962e-07	550	2915	T15_5	0.00627763	1.20879e-20	0.125388	145.927	0.896994	0.202055	0.0605907
231	AT5G20520	0.087675	0.151325	0.21055	0.139829	82.7435	3.18417e-07	550	2915	T15_6	0.007323	4.67114e-20	0.122875	140.148	0.896994	0.195759	0.0579603
231	AT5G20520	0.0886	0.140474	0.239012	0.139414	62.5816	7.93378e-10	550	2915	T15_7	6.1581e-05	1.27814e-15	0.150413	169.766	0.896994	0.244282	0.0849078
231	AT5G20520	0.0756875	0.139578	0.212225	0.140933	80.2776	1.93972e-08	550	2915	T15_8	0.000573558	1.62672e-19	0.136538	180.396	0.896994	0.2151	0.0560824
231	AT5G20520	0.072175	0.139845	0.205588	0.139344	84.1027	3.48986e-08	550	2915	T16_1	0.000911731	2.34859e-20	0.133412	184.846	0.896994	0.205183	0.0499816
231	AT5G20520	0.0809375	0.144169	0.200488	0.140258	83.5514	4.81102e-07	550	2915	T16_2	0.0103014	3.10406e-20	0.11955	147.707	0.896994	0.189955	0.055318
231	AT5G20520	0.117737	0.13982	0.23325	0.133306	94.2203	7.61511e-07	550	2915	T18_2	0.0229179	1.41146e-22	0.115513	98.1102	0.896994	0.204443	0.088195
232	AT5G20850	0.082025	0.136279	0.194562	0.126172	146.672	2.54545e-07	1489	8119	T14_1	0.0017089	4.62841e-34	0.112537	137.199	0.953537	0.313652	0.0756184
232	AT5G20850	0.0883	0.137534	0.200893	0.131544	146.804	1.15038e-06	1489	8119	T14_2	0.00673897	4.32986e-34	0.112593	127.512	0.953537	0.207024	0.0779457
232	AT5G20850	0.0850375	0.136908	0.194161	0.131288	148.037	4.48309e-06	1489	8119	T15_1	0.0255392	2.3284e-34	0.109123	128.324	0.953537	0.302167	0.0878628
233	AT5G22000	0.082025	0.136279	0.2155	0.126312	161.388	1.18783e-05	1605	9298	T14_1	0.0308613	2.81483e-37	0.133475	162.725	0.956731	0.581982	0.0756184
234	AT5G22250	0.082025	0.136279	0.2004	0.135361	42.03	1.00661e-07	658	3658	T14_1	0.000856236	4.49429e-11	0.118375	144.316	0.906255	0.210174	0.0756184
234	AT5G22250	0.0883	0.137534	0.193038	0.138527	33.0575	2.69971e-06	658	3658	T14_2	0.0128953	4.47358e-09	0.104737	118.616	0.906255	0.185936	0.0779457
234	AT5G22250	0.0981125	0.138153	0.205063	0.140633	37.6051	3.37763e-06	658	3658	T14_8	0.0272418	4.33078e-10	0.10695	109.008	0.906255	0.222894	0.0965422
234	AT5G22250	0.0850375	0.136908	0.20455	0.14089	40.3708	2.58466e-07	658	3658	T15_1	0.00281569	1.05027e-10	0.119512	140.541	0.906255	0.220773	0.0878628
234	AT5G22250	0.084675	0.143037	0.188938	0.138201	38.6879	3.85508e-06	658	3658	T15_2	0.0303014	2.48644e-10	0.104262	123.133	0.906255	0.184873	0.0678713
234	AT5G22250	0.0886	0.140474	0.2002	0.135825	26.0232	8.45802e-07	658	3658	T15_7	0.0110462	1.6867e-07	0.1116	125.959	0.906255	0.219203	0.0849078
234	AT5G22250	0.0756875	0.139578	0.182262	0.135204	43.2752	3.43472e-06	658	3658	T15_8	0.0304709	2.37785e-11	0.106575	140.809	0.906255	0.192199	0.0560824
234	AT5G22250	0.072175	0.139845	0.187012	0.134364	53.6145	7.16106e-07	658	3658	T16_1	0.0103411	1.21975e-13	0.114837	159.11	0.906255	0.195752	0.0499816
235	AT5G25140	0.082025	0.136279	0.197662	0.132435	40.5985	2.31704e-07	209	1202	T14_1	0.00158106	9.34733e-11	0.115638	140.978	0.803973	0.133061	0.0756184
235	AT5G25140	0.0883	0.137534	0.205625	0.1351	40.1563	1.72748e-07	209	1202	T14_2	0.00153239	1.17215e-10	0.117325	132.871	0.803973	0.135325	0.0779457
235	AT5G25140	0.0798125	0.147019	0.209787	0.138069	50.6026	4.44449e-08	209	1202	T14_3	0.00089026	5.6549e-13	0.129975	162.85	0.803973	0.133647	0.0602277
235	AT5G25140	0.083925	0.147553	0.2153	0.135444	42.5399	3.7357e-08	209	1202	T14_4	0.000859143	3.4628e-11	0.131375	156.539	0.803973	0.137896	0.0686283
235	AT5G25140	0.101788	0.149298	0.208163	0.134004	19.0718	2.67732e-06	209	1202	T14_5	0.0277081	6.29448e-06	0.106375	104.507	0.803973	0.132912	0.0878099
235	AT5G25140	0.0850375	0.136908	0.191537	0.134266	24.0021	1.50797e-06	209	1202	T15_1	0.0114192	4.81148e-07	0.1065	125.239	0.803973	0.128847	0.0878628
235	AT5G25140	0.084675	0.143037	0.200437	0.141472	42.3298	7.7508e-07	209	1202	T15_2	0.0101723	3.8555e-11	0.115763	136.714	0.803973	0.13115	0.0678713
235	AT5G25140	0.0778625	0.149821	0.200275	0.144358	54.9069	5.54599e-07	209	1202	T15_3	0.0114793	6.31891e-14	0.122412	157.216	0.803973	0.126288	0.0502138
235	AT5G25140	0.0893875	0.149384	0.208	0.145622	42.0267	7.03599e-07	209	1202	T15_4	0.0136531	4.50177e-11	0.118612	132.695	0.803973	0.132752	0.0643373
235	AT5G25140	0.085925	0.151173	0.210838	0.143774	46.1231	2.31699e-07	209	1202	T15_5	0.00580809	5.5527e-12	0.124912	145.374	0.803973	0.13587	0.0605907
235	AT5G25140	0.087675	0.151325	0.202863	0.141031	46.1917	1.83373e-06	209	1202	T15_6	0.0334899	5.36163e-12	0.115187	131.38	0.803973	0.131343	0.0579603
235	AT5G25140	0.072175	0.139845	0.178313	0.142217	44.2449	5.8415e-06	209	1202	T16_1	0.0459149	1.44882e-11	0.106137	147.056	0.803973	0.118146	0.0499816
236	AT5G27400	0.082025	0.136279	0.21415	0.128437	136.806	4.51793e-10	1323	7127	T14_1	1.16919e-05	6.64883e-32	0.132125	161.079	0.948513	0.353926	0.0756184
236	AT5G27400	0.0883	0.137534	0.192516	0.139621	131.585	3.52369e-06	1323	7127	T14_2	0.0149865	9.22012e-31	0.104216	118.024	0.948513	0.311359	0.0779457
236	AT5G27400	0.10155	0.139783	0.232175	0.130429	107.605	3.51244e-09	1323	7127	T14_7	0.000218105	1.6401e-25	0.130625	128.631	0.948513	0.393479	0.111246
236	AT5G27400	0.0981125	0.138153	0.210319	0.145247	147.328	7.84341e-07	1323	7127	T14_8	0.00963966	3.32656e-34	0.112207	114.366	0.948513	0.362819	0.0965422
236	AT5G27400	0.0886	0.140474	0.2017	0.134755	109.594	7.88676e-07	1323	7127	T15_7	0.0106463	6.01381e-26	0.1131	127.652	0.948513	0.327961	0.0849078
236	AT5G27400	0.0756875	0.139578	0.184153	0.131601	160.521	2.19632e-06	1323	7127	T15_8	0.0238409	4.35205e-37	0.108465	143.307	0.948513	0.309537	0.0560824
237	AT5G27840	0.082025	0.136279	0.21625	0.0970856	133.078	9.05528e-07	996	5659	T14_1	0.00439287	4.34644e-31	0.134225	163.639	0.936841	0.409778	0.0756184
237	AT5G27840	0.10155	0.139783	0.1984	0.127136	95.5226	6.33179e-06	996	5659	T14_7	0.034794	7.31071e-23	0.09685	95.3717	0.936841	0.248357	0.111246
237	AT5G27840	0.0886	0.140474	0.198597	0.135534	120.786	2.04207e-06	996	5659	T15_7	0.0201274	2.1279e-28	0.109997	124.15	0.936841	0.247051	0.0849078
238	AT5G27870	0.082025	0.136279	0.183237	0.128245	69.9081	5.64361e-07	377	1887	T14_1	0.00314759	3.10657e-17	0.101212	123.392	0.867971	0.15733	0.0756184
238	AT5G27870	0.0883	0.137534	0.19585	0.132321	78.6981	3.67817e-07	377	1887	T14_2	0.00292815	3.61823e-19	0.10755	121.801	0.867971	0.169319	0.0779457
238	AT5G27870	0.0798125	0.147019	0.204014	0.140018	110.007	1.05244e-07	377	1887	T14_3	0.00159393	4.88187e-26	0.124201	155.616	0.867971	0.253736	0.0602277
238	AT5G27870	0.083925	0.147553	0.213656	0.145032	111.798	3.08688e-07	377	1887	T14_4	0.00354962	1.97831e-26	0.129731	154.58	0.867971	0.274849	0.0686283
238	AT5G27870	0.101788	0.149298	0.225734	0.140694	108.438	5.34372e-07	377	1887	T14_5	0.00855872	1.07751e-25	0.123947	121.77	0.867971	0.334766	0.0878099
238	AT5G27870	0.10155	0.139783	0.224137	0.123801	69.9184	1.37079e-08	377	1887	T14_7	0.000465899	3.0904e-17	0.122588	120.716	0.867971	0.2028	0.111246
238	AT5G27870	0.0981125	0.138153	0.208472	0.138659	59.1748	2.34104e-06	377	1887	T14_8	0.0213774	7.21338e-15	0.11036	112.483	0.867971	0.176659	0.0965422
238	AT5G27870	0.0850375	0.136908	0.181987	0.133068	53.4151	8.51174e-06	377	1887	T15_1	0.0406781	1.35004e-13	0.09695	114.009	0.867971	0.157508	0.0878628
238	AT5G27870	0.084675	0.143037	0.195667	0.139141	94.3374	1.79677e-06	377	1887	T15_2	0.0180574	1.33039e-22	0.110992	131.08	0.867971	0.169594	0.0678713
238	AT5G27870	0.0886	0.140474	0.200187	0.123122	62.325	2.40311e-07	377	1887	T15_7	0.00382618	1.45603e-15	0.111588	125.945	0.867971	0.177135	0.0849078
239	AT5G28680	0.082025	0.136279	0.169187	0.129446	64.9308	1.91603e-05	380	1941	T14_1	0.0437412	3.87872e-16	0.0871625	106.263	0.869588	0.152965	0.0756184
239	AT5G28680	0.0883	0.137534	0.18075	0.133942	72.0816	1.3755e-05	380	1941	T14_2	0.0406722	1.03241e-17	0.09245	104.7	0.869588	0.163728	0.0779457
239	AT5G28680	0.0798125	0.147019	0.188531	0.146743	115.569	7.64726e-06	380	1941	T14_3	0.0370982	2.95266e-27	0.108719	136.218	0.869588	0.177117	0.0602277
239	AT5G28680	0.083925	0.147553	0.201694	0.140995	112.164	4.81933e-07	380	1941	T14_4	0.00490585	1.64501e-26	0.117769	140.327	0.869588	0.184452	0.0686283
239	AT5G28680	0.101788	0.149298	0.207406	0.138899	114.366	4.84734e-06	380	1941	T14_5	0.0429994	5.41772e-27	0.105619	103.764	0.869588	0.272828	0.0878099
239	AT5G28680	0.10155	0.139783	0.208825	0.12501	61.3283	3.45339e-07	380	1941	T14_7	0.00412019	2.41547e-15	0.107275	105.638	0.869588	0.194399	0.111246
239	AT5G28680	0.0886	0.140474	0.184438	0.124482	58.1043	5.88888e-06	380	1941	T15_7	0.0440566	1.24291e-14	0.0958375	108.169	0.869588	0.169067	0.0849078
240	AT5G36890	0.082025	0.136279	0.167583	0.142557	84.6995	1.02627e-05	894	5910	T14_1	0.0281974	1.73669e-20	0.0855583	104.308	0.932692	0.185176	0.0756184
241	AT5G38710	0.082025	0.136279	0.193825	0.137139	104.945	1.15544e-06	886	5035	T14_1	0.00535424	6.27719e-25	0.1118	136.3	0.929371	0.234978	0.0756184
241	AT5G38710	0.0883	0.137534	0.194738	0.137707	101.316	7.3752e-06	886	5035	T14_2	0.0255497	3.92034e-24	0.106438	120.541	0.929371	0.22611	0.0779457
241	AT5G38710	0.0798125	0.147019	0.188403	0.132495	106.23	7.47062e-06	886	5035	T14_3	0.0365266	3.2825e-25	0.10859	136.057	0.929371	0.30708	0.0602277
241	AT5G38710	0.083925	0.147553	0.194083	0.133274	106.907	7.86741e-06	886	5035	T14_4	0.0344033	2.33267e-25	0.110158	131.258	0.929371	0.306537	0.0686283
241	AT5G38710	0.0850375	0.136908	0.19045	0.142942	100.78	7.92359e-06	886	5035	T15_1	0.0395734	5.13977e-24	0.105413	123.96	0.929371	0.228145	0.0878628
242	AT5G39590	0.082025	0.136279	0.220406	0.0987535	122.275	8.90199e-07	965	5458	T14_1	0.00435251	1.00496e-28	0.138381	168.706	0.934832	0.436454	0.0756184
242	AT5G39590	0.0883	0.137534	0.221062	0.105307	107.519	2.97078e-06	965	5458	T14_2	0.013564	1.71321e-25	0.132763	150.354	0.934832	0.401815	0.0779457
242	AT5G39590	0.10155	0.139783	0.203987	0.127663	106.279	2.54625e-06	965	5458	T14_7	0.016821	3.20265e-25	0.102438	100.874	0.934832	0.264573	0.111246
243	AT5G41350	0.082025	0.136279	0.19665	0.115628	119.103	1.44542e-05	1369	7696	T14_1	0.0354756	4.97052e-28	0.114625	139.744	0.952364	0.247444	0.0756184
244	AT5G41760	0.082025	0.136279	0.210847	0.123657	107.534	2.41658e-09	1077	5842	T14_1	4.54719e-05	1.70001e-25	0.128822	157.052	0.937411	0.295936	0.0756184
244	AT5G41760	0.0883	0.137534	0.215958	0.128347	114.757	4.68211e-09	1077	5842	T14_2	9.37857e-05	4.44797e-27	0.127658	144.573	0.937411	0.285628	0.0779457
244	AT5G41760	0.083925	0.147553	0.202775	0.141529	135.6	6.67493e-06	1077	5842	T14_4	0.0318831	1.22033e-31	0.11885	141.615	0.937411	0.16518	0.0686283
244	AT5G41760	0.089275	0.153269	0.211321	0.137552	140.218	1.32971e-06	1077	5842	T14_6	0.023475	1.19293e-32	0.122046	136.708	0.937411	0.19302	0.0663002
244	AT5G41760	0.10155	0.139783	0.218236	0.121527	71.2321	7.06716e-08	1077	5842	T14_7	0.00137136	1.58788e-17	0.116686	114.905	0.937411	0.3135	0.111246
244	AT5G41760	0.0850375	0.136908	0.191766	0.131098	87.2376	2.78693e-06	1077	5842	T15_1	0.01841	4.81177e-21	0.106728	125.507	0.937411	0.269215	0.0878628
244	AT5G41760	0.084675	0.143037	0.190982	0.133284	120.128	5.5357e-06	1077	5842	T15_2	0.0395103	2.96522e-28	0.106307	125.547	0.937411	0.251784	0.0678713
244	AT5G41760	0.0886	0.140474	0.1924	0.124678	68.2534	1.19624e-06	1077	5842	T15_7	0.0131539	7.18891e-17	0.1038	117.156	0.937411	0.268785	0.0849078
244	AT5G41760	0.0756875	0.139578	0.182208	0.130768	106.16	4.70279e-06	1077	5842	T15_8	0.0379618	3.40078e-25	0.106521	140.738	0.937411	0.248499	0.0560824
245	AT5G42900	0.082025	0.136279	0.193288	0.140532	18.9217	3.213e-07	130	660	T14_1	0.00201333	6.80976e-06	0.111263	135.645	0.738953	0.10164	0.0756184
245	AT5G42900	0.0883	0.137534	0.205375	0.14406	23.9129	1.72712e-07	130	660	T14_2	0.00153239	5.03973e-07	0.117075	132.588	0.738953	0.107125	0.0779457
245	AT5G42900	0.0798125	0.147019	0.190787	0.149254	33.8519	1.88124e-06	130	660	T14_3	0.0135832	2.97354e-09	0.110975	139.045	0.738953	0.0963504	0.0602277
245	AT5G42900	0.083925	0.147553	0.187963	0.153183	25.2968	7.73905e-06	130	660	T14_4	0.0344033	2.4576e-07	0.104038	123.965	0.738953	0.0953818	0.0686283
245	AT5G42900	0.0981125	0.138153	0.20205	0.156628	12.103	2.81499e-06	130	660	T14_8	0.0241781	0.000251707	0.103938	105.937	0.738953	0.108983	0.0965422
245	AT5G42900	0.0850375	0.136908	0.18755	0.150447	18.5816	1.58695e-06	130	660	T15_1	0.0118725	8.13913e-06	0.102513	120.55	0.738953	0.103116	0.0878628
245	AT5G42900	0.084675	0.143037	0.194575	0.145071	30.7755	1.1658e-06	130	660	T15_2	0.014044	1.44839e-08	0.1099	129.79	0.738953	0.0976265	0.0678713
245	AT5G42900	0.0778625	0.149821	0.186888	0.147297	47.6497	2.08189e-06	130	660	T15_3	0.0293807	2.54798e-12	0.109025	140.022	0.738953	0.0906848	0.0502138
245	AT5G42900	0.0893875	0.149384	0.205625	0.14404	50.1645	2.60844e-07	130	660	T15_4	0.00704222	7.06922e-13	0.116237	130.038	0.738953	0.0997938	0.0643373
245	AT5G42900	0.0756875	0.139578	0.183775	0.148432	39.8315	1.22769e-06	130	660	T15_8	0.0149478	1.38424e-10	0.108088	142.808	0.738953	0.0909451	0.0560824
245	AT5G42900	0.072175	0.139845	0.188562	0.143638	47.8191	3.21319e-07	130	660	T16_1	0.00525061	2.33703e-12	0.116388	161.257	0.738953	0.0936339	0.0499816
245	AT5G42900	0.0809375	0.144169	0.188188	0.144782	42.9009	2.54617e-06	130	660	T16_2	0.0351343	2.87925e-11	0.10725	132.51	0.738953	0.092909	0.055318
245	AT5G42900	0.0954125	0.143763	0.227425	0.14671	63.2695	1.07493e-07	130	660	T18_4	0.00741641	9.01362e-16	0.132013	138.36	0.738953	0.120518	0.0779653
245	AT5G42900	0.13475	0.140722	0.252538	0.15339	41.5308	7.61539e-07	130	660	T18_8	0.0278163	5.80141e-11	0.117788	87.4119	0.738953	0.129865	0.111091
245	AT5G42900	0.133775	0.139476	0.271738	0.156059	57.4471	1.77525e-08	130	660	T19_1	0.00275585	1.73601e-14	0.137962	103.13	0.738953	0.137937	0.107038
245	AT5G42900	0.13335	0.146902	0.25565	0.153901	51.4538	6.61703e-07	130	660	T19_2	0.0373531	3.66501e-13	0.1223	91.7135	0.738953	0.124794	0.100183
245	AT5G42900	0.133412	0.147792	0.2585	0.153593	50.0301	6.33291e-07	130	660	T19_3	0.0495887	7.57029e-13	0.125087	93.76	0.738953	0.125498	0.101019
246	AT5G44370	0.082025	0.136279	0.176	0.134905	138.39	5.00106e-06	1743	9868	T14_1	0.0172523	2.99388e-32	0.093975	114.569	0.958032	0.295693	0.0756184
246	AT5G44370	0.0883	0.137534	0.184031	0.142243	147.417	1.34771e-05	1743	9868	T14_2	0.0403079	3.18084e-34	0.0957313	108.416	0.958032	0.210166	0.0779457
247	AT5G44390	0.082025	0.136279	0.170637	0.142375	54.1221	2.14889e-05	950	5055	T14_1	0.0479983	9.4206e-14	0.0886125	108.031	0.931994	0.220387	0.0756184
248	AT5G45500	0.082025	0.136279	0.185472	0.140131	132.797	1.40328e-05	1238	7597	T14_1	0.0348546	5.00806e-31	0.103447	126.117	0.947079	0.322847	0.0756184
248	AT5G45500	0.0883	0.137534	0.189028	0.142172	133.903	1.64567e-05	1238	7597	T14_2	0.0460307	2.86826e-31	0.100728	114.074	0.947079	0.402324	0.0779457
248	AT5G45500	0.0850375	0.136908	0.195222	0.144862	136.676	6.01303e-06	1238	7597	T15_1	0.0327525	7.09849e-32	0.110185	129.572	0.947079	0.334822	0.0878628
249	AT5G47240	0.082025	0.136279	0.17385	0.130845	85.7539	1.18549e-05	1002	5096	T14_1	0.0308613	1.01891e-20	0.091825	111.948	0.930839	0.219887	0.0756184
250	AT5G50210	0.082025	0.136279	0.180863	0.146635	13.5422	9.74072e-06	220	1224	T14_1	0.0268838	0.000116632	0.0988375	120.497	0.799461	0.108768	0.0756184
250	AT5G50210	0.0883	0.137534	0.1932	0.14314	17.4159	3.29561e-06	220	1224	T14_2	0.0143151	1.50153e-05	0.1049	118.8	0.799461	0.112769	0.0779457
250	AT5G50210	0.0798125	0.147019	0.192387	0.146909	38.4797	1.47003e-06	220	1224	T14_3	0.0117027	2.76635e-10	0.112575	141.049	0.799461	0.10967	0.0602277
250	AT5G50210	0.083925	0.147553	0.187025	0.148037	26.4106	1.0295e-05	220	1224	T14_4	0.042057	1.38011e-07	0.1031	122.848	0.799461	0.106346	0.0686283
250	AT5G50210	0.0981125	0.138153	0.205388	0.150265	12.4324	2.38138e-06	220	1224	T14_8	0.0214307	0.000210979	0.107275	109.339	0.799461	0.126353	0.0965422
250	AT5G50210	0.0850375	0.136908	0.210725	0.15024	23.1404	9.07882e-08	220	1224	T15_1	0.00119947	7.52979e-07	0.125688	147.802	0.799461	0.130563	0.0878628
250	AT5G50210	0.084675	0.143037	0.205563	0.148873	34.2903	2.2542e-07	220	1224	T15_2	0.00424165	2.37371e-09	0.120887	142.766	0.799461	0.121382	0.0678713
250	AT5G50210	0.0778625	0.149821	0.205662	0.151636	56.1077	1.37067e-07	220	1224	T15_3	0.00408962	3.43038e-14	0.1278	164.135	0.799461	0.117076	0.0502138
250	AT5G50210	0.0893875	0.149384	0.20475	0.147169	44.6123	6.79302e-07	220	1224	T15_4	0.0136069	1.20088e-11	0.115363	129.059	0.799461	0.120591	0.0643373
250	AT5G50210	0.085925	0.151173	0.2103	0.154609	48.7581	3.1559e-07	220	1224	T15_5	0.00699877	1.44779e-12	0.124375	144.748	0.799461	0.121749	0.0605907
250	AT5G50210	0.0756875	0.139578	0.1888	0.153866	32.6655	1.21696e-06	220	1224	T15_8	0.0149478	5.47305e-09	0.113113	149.447	0.799461	0.111315	0.0560824
250	AT5G50210	0.072175	0.139845	0.1949	0.151719	42.3705	2.4698e-07	220	1224	T16_1	0.00426007	3.77594e-11	0.122725	170.038	0.799461	0.114598	0.0499816
250	AT5G50210	0.0809375	0.144169	0.209237	0.152457	49.6845	9.78786e-08	220	1224	T16_2	0.00276262	9.02836e-13	0.1283	158.517	0.799461	0.120224	0.055318
250	AT5G50210	0.0799625	0.151668	0.2034	0.152532	66.9818	6.67641e-07	220	1224	T16_3	0.0304648	1.37013e-16	0.123438	154.369	0.799461	0.115335	0.0456982
250	AT5G50210	0.0916375	0.15033	0.21815	0.149426	55.1026	2.40248e-07	220	1224	T16_6	0.0165757	5.71996e-14	0.126512	138.058	0.799461	0.122863	0.0583657
250	AT5G50210	0.095525	0.147231	0.223875	0.153253	55.1458	1.22565e-07	220	1224	T16_7	0.00845634	5.59555e-14	0.12835	134.363	0.799461	0.128018	0.0597935
250	AT5G50210	0.102737	0.1487	0.223075	0.151559	48.743	6.7334e-07	220	1224	T16_8	0.0393759	1.45902e-12	0.120338	117.131	0.799461	0.127173	0.0671185
250	AT5G50210	0.103737	0.148001	0.223625	0.153402	46.3483	8.91315e-07	220	1224	T17_1	0.0461218	4.94958e-12	0.119887	115.568	0.799461	0.128634	0.0694954
250	AT5G50210	0.102837	0.146718	0.225488	0.15265	51.2824	4.94141e-07	220	1224	T17_2	0.0233667	3.99942e-13	0.12265	119.266	0.799461	0.129496	0.0674119
250	AT5G50210	0.104688	0.149323	0.2273	0.153369	51.0295	7.22635e-07	220	1224	T17_6	0.0373933	4.5494e-13	0.122612	117.122	0.799461	0.12993	0.0709745
250	AT5G50210	0.117737	0.13982	0.232887	0.150029	39.1359	6.67653e-07	220	1224	T18_2	0.02182	1.97655e-10	0.11515	97.8023	0.799461	0.132497	0.088195
250	AT5G50210	0.0954125	0.143763	0.213338	0.148105	52.2352	6.11225e-07	220	1224	T18_4	0.0283708	2.46178e-13	0.117925	123.595	0.799461	0.136973	0.0779653
250	AT5G50210	0.131612	0.142639	0.254238	0.153238	45.0645	3.4845e-07	220	1224	T18_5	0.03091	9.53274e-12	0.122625	93.1712	0.799461	0.146118	0.100906
250	AT5G50210	0.13475	0.140722	0.244787	0.149607	25.3793	1.24891e-06	220	1224	T18_8	0.036929	2.35475e-07	0.110037	81.6605	0.799461	0.142387	0.111091
251	AT5G50375	0.082025	0.136279	0.176958	0.121265	95.7625	3.86996e-06	1586	7903	T14_1	0.0139712	6.47641e-23	0.0949333	115.737	0.952321	0.299575	0.0756184
252	AT5G52910	0.082025	0.136279	0.17035	0.121106	76.2605	9.66202e-06	811	4744	T14_1	0.0268838	1.24302e-18	0.088325	107.681	0.927106	0.204404	0.0756184
252	AT5G52910	0.0850375	0.136908	0.183713	0.121288	86.3885	3.57939e-06	811	4744	T15_1	0.0217904	7.39205e-21	0.098675	116.037	0.927106	0.225739	0.0878628
253	AT5G53160	0.082025	0.136279	0.217775	0.128832	86.1214	1.56975e-09	448	2658	T14_1	3.21067e-05	8.46097e-21	0.13575	165.498	0.883453	0.189757	0.0756184
253	AT5G53160	0.0883	0.137534	0.22355	0.129146	90.3345	9.83107e-10	448	2658	T14_2	2.77482e-05	1.00559e-21	0.13525	153.171	0.883453	0.192616	0.0779457
253	AT5G53160	0.0798125	0.147019	0.221263	0.133334	111.894	2.06483e-09	448	2658	T14_3	9.86273e-05	1.88486e-26	0.14145	177.228	0.883453	0.235321	0.0602277
253	AT5G53160	0.083925	0.147553	0.216025	0.135265	102.635	2.0378e-08	448	2658	T14_4	0.000633353	2.01514e-24	0.1321	157.402	0.883453	0.187717	0.0686283
253	AT5G53160	0.101788	0.149298	0.227075	0.130951	89.9373	6.04021e-08	448	2658	T14_5	0.00163073	1.22915e-21	0.125287	123.087	0.883453	0.194539	0.0878099
253	AT5G53160	0.089275	0.153269	0.201962	0.128483	87.9749	1.77256e-06	448	2658	T14_6	0.0282223	3.31443e-21	0.112687	126.225	0.883453	0.169916	0.0663002
253	AT5G53160	0.10155	0.139783	0.213088	0.124335	55.1674	3.27181e-07	448	2658	T14_7	0.00398359	5.53446e-14	0.111537	109.835	0.883453	0.189985	0.111246
253	AT5G53160	0.0981125	0.138153	0.232488	0.133403	73.75	6.24302e-09	448	2658	T14_8	0.000242288	4.43325e-18	0.134375	136.96	0.883453	0.201478	0.0965422
253	AT5G53160	0.0850375	0.136908	0.233313	0.133334	81.4583	1.10615e-10	448	2658	T15_1	6.86866e-06	8.94995e-20	0.148275	174.364	0.883453	0.203113	0.0878628
253	AT5G53160	0.084675	0.143037	0.2212	0.134098	103.806	5.93338e-09	448	2658	T15_2	0.000263166	1.11585e-24	0.136525	161.234	0.883453	0.189811	0.0678713
253	AT5G53160	0.0778625	0.149821	0.214113	0.135352	121.634	1.24046e-08	448	2658	T15_3	0.000770264	1.3882e-28	0.13625	174.988	0.883453	0.111935	0.0502138
253	AT5G53160	0.0893875	0.149384	0.209425	0.136088	104.062	1.72687e-07	448	2658	T15_4	0.00510619	9.80362e-25	0.120038	134.289	0.883453	0.180485	0.0643373
253	AT5G53160	0.085925	0.151173	0.231712	0.140764	116.983	2.13011e-09	448	2658	T15_5	0.000227528	1.44794e-27	0.145787	169.668	0.883453	0.175541	0.0605907
253	AT5G53160	0.087675	0.151325	0.223337	0.137721	106.573	2.05789e-08	448	2658	T15_6	0.00116168	2.76156e-25	0.135662	154.733	0.883453	0.191642	0.0579603
253	AT5G53160	0.0886	0.140474	0.224875	0.133905	76.7659	7.05542e-09	448	2658	T15_7	0.000199139	9.62366e-19	0.136275	153.809	0.883453	0.198055	0.0849078
253	AT5G53160	0.0756875	0.139578	0.215287	0.134642	94.1269	1.87798e-09	448	2658	T15_8	8.97023e-05	1.47962e-22	0.1396	184.443	0.883453	0.187897	0.0560824
253	AT5G53160	0.072175	0.139845	0.217225	0.137798	107.144	9.02431e-10	448	2658	T16_1	5.66243e-05	2.06968e-25	0.14505	200.97	0.883453	0.189489	0.0499816
253	AT5G53160	0.0809375	0.144169	0.209737	0.142043	114.569	6.77076e-08	448	2658	T16_2	0.00207969	4.89082e-27	0.1288	159.135	0.883453	0.154731	0.055318
253	AT5G53160	0.0916375	0.15033	0.2119	0.143246	113.963	6.00602e-07	448	2658	T16_6	0.0271653	6.63796e-27	0.120262	131.237	0.883453	0.127705	0.0583657
253	AT5G53160	0.095525	0.147231	0.225736	0.151346	118.841	2.1647e-07	448	2658	T16_7	0.0122197	5.673e-28	0.130211	136.311	0.883453	0.112633	0.0597935
253	AT5G53160	0.102737	0.1487	0.229972	0.143505	121.928	2.4129e-07	448	2658	T16_8	0.0214042	1.19703e-28	0.127235	123.844	0.883453	0.123349	0.0671185
253	AT5G53160	0.103737	0.148001	0.230819	0.147628	122.242	3.60618e-07	448	2658	T17_1	0.0279907	1.02142e-28	0.127082	122.503	0.883453	0.125269	0.0694954
253	AT5G53160	0.102837	0.146718	0.232458	0.147012	125.159	2.08016e-07	448	2658	T17_2	0.0129167	2.34881e-29	0.129621	126.044	0.883453	0.114705	0.0674119
253	AT5G53160	0.104688	0.149323	0.229775	0.144078	119.051	2.2956e-07	448	2658	T17_6	0.0178181	5.10252e-28	0.125087	119.487	0.883453	0.133904	0.0709745
253	AT5G53160	0.109037	0.147242	0.2309	0.145468	118.928	3.39169e-07	448	2658	T17_7	0.0300868	5.43031e-28	0.121862	111.762	0.883453	0.139898	0.0735567
253	AT5G53160	0.1126	0.146142	0.238175	0.144978	119.706	1.22563e-07	448	2658	T17_8	0.0152211	3.66834e-28	0.125575	111.523	0.883453	0.145081	0.0774752
253	AT5G53160	0.1109	0.145424	0.244556	0.14608	122.229	4.62723e-08	448	2658	T18_1	0.00827965	1.02838e-28	0.133656	120.519	0.883453	0.136473	0.0746797
253	AT5G53160	0.117737	0.13982	0.247987	0.140305	105.657	2.63092e-08	448	2658	T18_2	0.00204209	4.38312e-25	0.13025	110.627	0.883453	0.204165	0.088195
253	AT5G53160	0.109775	0.147816	0.2269	0.141883	101.635	6.27671e-07	448	2658	T18_3	0.0433058	3.33709e-24	0.117125	106.696	0.883453	0.188358	0.0730411
253	AT5G53160	0.131612	0.142639	0.249925	0.13974	94.9191	3.39096e-07	448	2658	T18_5	0.03091	9.91614e-23	0.118313	89.8946	0.883453	0.204636	0.100906
253	AT5G53160	0.117675	0.149017	0.2401	0.143182	97.3547	3.21281e-07	448	2658	T18_6	0.0303562	2.89785e-23	0.122425	104.037	0.883453	0.198869	0.0828006
253	AT5G53160	0.124512	0.147186	0.2515	0.145394	100.509	1.69575e-07	448	2658	T18_7	0.0246282	5.89305e-24	0.126988	101.988	0.883453	0.209268	0.0875289
253	AT5G53160	0.13475	0.140722	0.261813	0.140052	87.2218	2.11981e-08	448	2658	T18_8	0.00207456	4.8505e-21	0.127062	94.295	0.883453	0.21881	0.111091
253	AT5G53160	0.133775	0.139476	0.24715	0.134724	77.5675	5.64436e-07	448	2658	T19_1	0.0198227	6.41332e-19	0.113375	84.7505	0.883453	0.204136	0.107038
253	AT5G53160	0.13335	0.146902	0.2589	0.144553	89.8493	7.95429e-08	448	2658	T19_2	0.0129473	1.28507e-21	0.12555	94.1507	0.883453	0.212931	0.100183
253	AT5G53160	0.133412	0.147792	0.253163	0.142799	83.3565	2.58549e-07	448	2658	T19_3	0.0321092	3.4256e-20	0.11975	89.7592	0.883453	0.206742	0.101019
254	AT5G53310	0.082025	0.136279	0.198313	0.115434	113.541	1.87013e-06	794	4330	T14_1	0.00774171	8.21315e-27	0.116288	141.771	0.921221	0.385179	0.0756184
254	AT5G53310	0.10155	0.139783	0.197538	0.128673	106.147	9.07112e-06	794	4330	T14_7	0.0440055	3.42309e-25	0.0959875	94.5224	0.921221	0.23796	0.111246
255	AT5G54500	0.082025	0.136279	0.176212	0.124853	55.9785	5.74701e-06	1019	5068	T14_1	0.018982	3.66342e-14	0.0941875	114.828	0.931838	0.227655	0.0756184
256	AT5G54680	0.082025	0.136279	0.182208	0.112914	95.5516	2.6569e-06	1022	5483	T14_1	0.010184	7.2044e-23	0.100183	122.138	0.940049	0.245689	0.0756184
256	AT5G54680	0.0883	0.137534	0.198792	0.115432	118.465	4.91279e-07	1022	5483	T14_2	0.00362758	6.85735e-28	0.110492	125.132	0.940049	0.256481	0.0779457
256	AT5G54680	0.0850375	0.136908	0.192857	0.131875	117.813	1.084e-05	1022	5483	T15_1	0.0480792	9.52547e-28	0.10782	126.791	0.940049	0.257085	0.0878628
257	AT5G55490	0.082025	0.136279	0.194575	0.127156	65.6321	1.5035e-07	440	2256	T14_1	0.00112481	2.71725e-16	0.11255	137.214	0.884129	0.181444	0.0756184
257	AT5G55490	0.0883	0.137534	0.203813	0.129973	73.0966	1.35762e-07	440	2256	T14_2	0.00129694	6.17276e-18	0.115513	130.818	0.884129	0.184677	0.0779457
257	AT5G55490	0.0798125	0.147019	0.203458	0.140225	101.869	3.89761e-07	440	2256	T14_3	0.00432182	2.96594e-24	0.123646	154.92	0.884129	0.178762	0.0602277
257	AT5G55490	0.083925	0.147553	0.210806	0.139041	96.4337	1.68801e-07	440	2256	T14_4	0.00249565	4.61414e-23	0.126881	151.183	0.884129	0.186319	0.0686283
257	AT5G55490	0.101788	0.149298	0.214825	0.13104	92.3952	8.45834e-07	440	2256	T14_5	0.0126227	3.54922e-22	0.113037	111.052	0.884129	0.184272	0.0878099
257	AT5G55490	0.089275	0.153269	0.203225	0.122987	100.2	6.38887e-07	440	2256	T14_6	0.0127973	6.88869e-24	0.11395	127.639	0.884129	0.179262	0.0663002
257	AT5G55490	0.10155	0.139783	0.202987	0.125068	52.5529	2.74503e-06	440	2256	T14_7	0.0177555	2.09405e-13	0.101437	99.8892	0.884129	0.195128	0.111246
257	AT5G55490	0.084675	0.143037	0.199313	0.13074	93.6398	3.18493e-07	440	2256	T15_2	0.00534508	1.89249e-22	0.114638	135.385	0.884129	0.174946	0.0678713
257	AT5G55490	0.0778625	0.149821	0.19445	0.137659	117.14	1.00648e-06	440	2256	T15_3	0.0189385	1.33752e-27	0.116587	149.735	0.884129	0.0846729	0.0502138
257	AT5G55490	0.0886	0.140474	0.193275	0.130146	61.593	2.9345e-06	440	2256	T15_7	0.0264084	2.1116e-15	0.104675	118.143	0.884129	0.181329	0.0849078
258	AT5G56140	0.082025	0.136279	0.2161	0.131959	50.515	4.1432e-09	504	2668	T14_1	7.14644e-05	5.91287e-13	0.134075	163.456	0.892622	0.216209	0.0756184
258	AT5G56140	0.0883	0.137534	0.232875	0.13506	66.8767	7.12519e-10	504	2668	T14_2	2.32862e-05	1.44516e-16	0.144575	163.732	0.892622	0.221482	0.0779457
258	AT5G56140	0.0798125	0.147019	0.228662	0.135844	84.4687	4.32596e-10	504	2668	T14_3	2.68621e-05	1.95175e-20	0.14885	186.5	0.892622	0.212302	0.0602277
258	AT5G56140	0.083925	0.147553	0.228475	0.14078	70.7202	2.2215e-09	504	2668	T14_4	0.000114953	2.05829e-17	0.14455	172.237	0.892622	0.212916	0.0686283
258	AT5G56140	0.101788	0.149298	0.225662	0.13846	47.009	2.05717e-07	504	2668	T14_5	0.00456214	3.5331e-12	0.123875	121.7	0.892622	0.217058	0.0878099
258	AT5G56140	0.089275	0.153269	0.199763	0.136439	47.0478	3.60933e-06	504	2668	T14_6	0.0466919	3.46391e-12	0.110488	123.761	0.892622	0.195188	0.0663002
258	AT5G56140	0.0850375	0.136908	0.209275	0.138769	53.3859	1.22555e-07	504	2668	T15_1	0.00155307	1.37025e-13	0.124238	146.097	0.892622	0.203968	0.0878628
258	AT5G56140	0.084675	0.143037	0.2182	0.140228	81.9142	8.29698e-09	504	2668	T15_2	0.000286223	7.10623e-20	0.133525	157.691	0.892622	0.194857	0.0678713
258	AT5G56140	0.0778625	0.149821	0.220806	0.130722	101.707	1.16339e-08	504	2668	T15_3	0.000770264	3.21806e-24	0.142943	183.584	0.892622	0.192104	0.0502138
258	AT5G56140	0.0893875	0.149384	0.216225	0.144122	81.3636	6.21358e-08	504	2668	T15_4	0.00218476	9.38945e-20	0.126837	141.896	0.892622	0.193998	0.0643373
258	AT5G56140	0.085925	0.151173	0.221875	0.140774	85.2645	2.48068e-08	504	2668	T15_5	0.00110027	1.30504e-20	0.13595	158.219	0.892622	0.20425	0.0605907
258	AT5G56140	0.087675	0.151325	0.21375	0.139561	76.6141	2.53777e-07	504	2668	T15_6	0.00659737	1.03927e-18	0.126075	143.798	0.892622	0.198337	0.0579603
258	AT5G56140	0.0886	0.140474	0.194862	0.139163	37.1264	4.15004e-06	504	2668	T15_7	0.0348239	5.5358e-10	0.106262	119.935	0.892622	0.18787	0.0849078
258	AT5G56140	0.0756875	0.139578	0.196	0.141707	74.7408	6.16656e-07	504	2668	T15_8	0.00890494	2.68383e-18	0.120313	158.96	0.892622	0.183691	0.0560824
258	AT5G56140	0.072175	0.139845	0.200838	0.142185	90.1888	5.92496e-08	504	2668	T16_1	0.00136263	1.08245e-21	0.128663	178.265	0.892622	0.185305	0.0499816
258	AT5G56140	0.0809375	0.144169	0.216583	0.133739	106.1	5.93319e-08	504	2668	T16_2	0.00207969	3.50522e-25	0.135646	167.593	0.892622	0.190245	0.055318
258	AT5G56140	0.0799625	0.151668	0.208236	0.134293	114.473	3.36782e-07	504	2668	T16_3	0.0290644	5.13335e-27	0.128274	160.417	0.892622	0.119275	0.0456982
258	AT5G56140	0.0966875	0.151933	0.216537	0.141763	91.1185	5.84674e-07	504	2668	T16_5	0.0453816	6.76608e-22	0.11985	123.956	0.892622	0.184324	0.0607711
258	AT5G56140	0.0916375	0.15033	0.211388	0.147633	83.4895	6.97575e-07	504	2668	T16_6	0.0271653	3.20273e-20	0.11975	130.678	0.892622	0.182068	0.0583657
258	AT5G56140	0.102737	0.1487	0.220087	0.148148	94.7358	5.0299e-07	504	2668	T16_8	0.0390415	1.08787e-22	0.11735	114.223	0.892622	0.187149	0.0671185
258	AT5G56140	0.103737	0.148001	0.221862	0.148932	92.2942	4.28413e-07	504	2668	T17_1	0.0295581	3.73513e-22	0.118125	113.869	0.892622	0.18965	0.0694954
258	AT5G56140	0.102837	0.146718	0.2208	0.148154	93.7591	5.03e-07	504	2668	T17_2	0.0233667	1.78179e-22	0.117962	114.708	0.892622	0.188178	0.0674119
258	AT5G56140	0.104688	0.149323	0.223312	0.149045	86.2314	6.79239e-07	504	2668	T17_6	0.0373933	8.00341e-21	0.118625	113.313	0.892622	0.188193	0.0709745
258	AT5G56140	0.1126	0.146142	0.22785	0.149414	86.6041	6.79455e-07	504	2668	T17_8	0.035159	6.62849e-21	0.11525	102.353	0.892622	0.193132	0.0774752
258	AT5G56140	0.1109	0.145424	0.2266	0.148371	88.0668	4.64183e-07	504	2668	T18_1	0.0246709	3.16412e-21	0.1157	104.328	0.892622	0.191477	0.0746797
258	AT5G56140	0.117737	0.13982	0.246487	0.143294	95.0765	2.5303e-08	504	2668	T18_2	0.00204209	9.1582e-23	0.12875	109.353	0.892622	0.213199	0.088195
258	AT5G56140	0.109775	0.147816	0.224812	0.146368	87.3527	6.05874e-07	504	2668	T18_3	0.0433058	4.53989e-21	0.115038	104.794	0.892622	0.186062	0.0730411
258	AT5G56140	0.13475	0.140722	0.258763	0.143956	83.7103	5.18252e-08	504	2668	T18_8	0.00321808	2.86427e-20	0.124012	92.0315	0.892622	0.221575	0.111091
258	AT5G56140	0.133775	0.139476	0.252475	0.144043	77.5338	3.98847e-07	504	2668	T19_1	0.0176903	6.52363e-19	0.1187	88.7311	0.892622	0.213015	0.107038
258	AT5G56140	0.13335	0.146902	0.248812	0.149599	78.4386	5.64415e-07	504	2668	T19_2	0.0350473	4.12628e-19	0.115462	86.5861	0.892622	0.202396	0.100183
259	AT5G56760	0.082025	0.136279	0.245703	0.121069	111.266	1.89006e-11	667	3436	T14_1	1.17363e-06	2.58762e-26	0.163678	199.547	0.905773	0.251843	0.0756184
259	AT5G56760	0.0883	0.137534	0.242781	0.130262	115.54	4.79396e-10	667	3436	T14_2	1.65378e-05	2.99714e-27	0.154481	174.95	0.905773	0.246068	0.0779457
259	AT5G56760	0.0798125	0.147019	0.22385	0.136683	109.94	1.71018e-06	667	3436	T14_3	0.0126675	5.04994e-26	0.144038	180.47	0.905773	0.349068	0.0602277
259	AT5G56760	0.083925	0.147553	0.226521	0.131521	108.606	3.93428e-07	667	3436	T14_4	0.00423162	9.89676e-26	0.142596	169.909	0.905773	0.30015	0.0686283
259	AT5G56760	0.101788	0.149298	0.216078	0.132765	105.494	4.11522e-06	667	3436	T14_5	0.0399273	4.75901e-25	0.114291	112.284	0.905773	0.284789	0.0878099
259	AT5G56760	0.10155	0.139783	0.236944	0.116584	96.3697	4.89499e-09	667	3436	T14_7	0.000246863	4.76572e-23	0.135394	133.328	0.905773	0.254677	0.111246
259	AT5G56760	0.0981125	0.138153	0.234375	0.122972	106.698	2.45526e-08	667	3436	T14_8	0.000609837	2.59231e-25	0.136263	138.884	0.905773	0.316759	0.0965422
259	AT5G56760	0.0850375	0.136908	0.220359	0.124502	98.5137	1.4039e-08	667	3436	T15_1	0.000264167	1.6139e-23	0.135322	159.132	0.905773	0.232562	0.0878628
259	AT5G56760	0.084675	0.143037	0.205278	0.13432	104.355	6.06745e-07	667	3436	T15_2	0.00883761	8.45759e-25	0.120603	142.43	0.905773	0.21041	0.0678713
259	AT5G56760	0.0778625	0.149821	0.198107	0.130546	122.096	4.25192e-06	667	3436	T15_3	0.0488932	1.09977e-28	0.120245	154.432	0.905773	0.115374	0.0502138
259	AT5G56760	0.0886	0.140474	0.222562	0.122598	82.9362	5.14203e-09	667	3436	T15_7	0.00016805	4.23734e-20	0.133963	151.199	0.905773	0.236404	0.0849078
259	AT5G56760	0.0756875	0.139578	0.206266	0.128306	109.889	7.72602e-08	667	3436	T15_8	0.00189974	5.18201e-26	0.130578	172.523	0.905773	0.213252	0.0560824
259	AT5G56760	0.072175	0.139845	0.205063	0.131068	115.413	9.03069e-08	667	3436	T16_1	0.00193366	3.19505e-27	0.132887	184.118	0.905773	0.207415	0.0499816
259	AT5G56760	0.0809375	0.144169	0.210839	0.143386	123.229	9.29614e-07	667	3436	T16_2	0.0169778	6.21279e-29	0.129902	160.496	0.905773	0.114249	0.055318
260	AT5G58170	0.082025	0.136279	0.190847	0.128053	96.1898	4.29339e-07	383	1931	T14_1	0.00258059	5.2191e-23	0.108822	132.67	0.870351	0.177208	0.0756184
260	AT5G58170	0.0883	0.137534	0.208847	0.130323	112.381	9.0335e-08	383	1931	T14_2	0.000914065	1.47415e-26	0.120547	136.52	0.870351	0.19226	0.0779457
260	AT5G58170	0.083925	0.147553	0.236031	0.131804	118.315	1.90725e-06	383	1931	T14_4	0.0140989	7.39561e-28	0.152106	181.241	0.870351	0.285569	0.0686283
260	AT5G58170	0.10155	0.139783	0.229875	0.121691	97.6879	8.771e-09	383	1931	T14_7	0.00034912	2.44907e-23	0.128325	126.366	0.870351	0.212413	0.111246
260	AT5G58170	0.0981125	0.138153	0.221766	0.14082	94.0207	9.06086e-07	383	1931	T14_8	0.0104192	1.56117e-22	0.123653	126.032	0.870351	0.19723	0.0965422
260	AT5G58170	0.0850375	0.136908	0.193153	0.135887	87.5356	3.54074e-06	383	1931	T15_1	0.0217904	4.13889e-21	0.108115	127.138	0.870351	0.178284	0.0878628
260	AT5G58170	0.084675	0.143037	0.202266	0.142409	99.4198	1.55157e-06	383	1931	T15_2	0.0167601	1.02135e-23	0.117591	138.873	0.870351	0.324653	0.0678713
260	AT5G58170	0.0886	0.140474	0.205569	0.123712	87.4411	2.3657e-07	383	1931	T15_7	0.00382618	4.34141e-21	0.116969	132.02	0.870351	0.189699	0.0849078
260	AT5G58170	0.0756875	0.139578	0.182111	0.130662	122.275	4.66228e-06	383	1931	T15_8	0.0379618	1.00494e-28	0.106424	140.609	0.870351	0.0744699	0.0560824
261	AT5G58787	0.082025	0.136279	0.2191	0.114346	62.2632	2.38943e-10	402	2055	T14_1	7.06531e-06	1.50244e-15	0.137075	167.114	0.865618	0.190447	0.0756184
261	AT5G58787	0.0883	0.137534	0.216688	0.117644	65.4371	5.19512e-09	402	2055	T14_2	9.77749e-05	2.99995e-16	0.128387	145.399	0.865618	0.182025	0.0779457
261	AT5G58787	0.0798125	0.147019	0.207538	0.121883	87.6804	1.60762e-08	402	2055	T14_3	0.000383943	3.84657e-21	0.127725	160.031	0.865618	0.171664	0.0602277
261	AT5G58787	0.083925	0.147553	0.202475	0.125789	76.239	1.57474e-07	402	2055	T14_4	0.00238496	1.25664e-18	0.11855	141.257	0.865618	0.166526	0.0686283
261	AT5G58787	0.101788	0.149298	0.210275	0.122939	62.4107	1.4327e-06	402	2055	T14_5	0.0168796	1.39403e-15	0.108488	106.582	0.865618	0.173243	0.0878099
261	AT5G58787	0.089275	0.153269	0.205138	0.12289	73.917	4.76808e-07	402	2055	T14_6	0.00986913	4.07365e-18	0.115862	129.782	0.865618	0.173568	0.0663002
261	AT5G58787	0.10155	0.139783	0.203662	0.122093	23.6233	2.30286e-06	402	2055	T14_7	0.016067	5.85792e-07	0.102112	100.554	0.865618	0.18353	0.111246
261	AT5G58787	0.0981125	0.138153	0.239425	0.116559	58.5465	2.79027e-10	402	2055	T14_8	3.05013e-05	9.92732e-15	0.141313	144.031	0.865618	0.209073	0.0965422
261	AT5G58787	0.0850375	0.136908	0.230887	0.120225	59.2259	9.44718e-11	402	2055	T15_1	6.51803e-06	7.02849e-15	0.14585	171.513	0.865618	0.207878	0.0878628
261	AT5G58787	0.084675	0.143037	0.215087	0.124022	74.3717	7.72959e-09	402	2055	T15_2	0.000286223	3.23547e-18	0.130412	154.015	0.865618	0.183662	0.0678713
261	AT5G58787	0.0778625	0.149821	0.2017	0.128599	84.9698	5.13272e-08	402	2055	T15_3	0.0018748	1.51477e-20	0.123838	159.046	0.865618	0.167355	0.0502138
261	AT5G58787	0.085925	0.151173	0.210775	0.12638	85.4346	5.92443e-08	402	2055	T15_5	0.00183939	1.19748e-20	0.12485	145.301	0.865618	0.178439	0.0605907
261	AT5G58787	0.087675	0.151325	0.219713	0.124814	85.9553	2.40849e-08	402	2055	T15_6	0.00123211	9.2023e-21	0.132038	150.599	0.865618	0.185793	0.0579603
261	AT5G58787	0.0886	0.140474	0.224362	0.117222	51.4769	1.69046e-09	402	2055	T15_7	9.54263e-05	3.6223e-13	0.135763	153.231	0.865618	0.202943	0.0849078
261	AT5G58787	0.0756875	0.139578	0.218512	0.116765	81.9884	5.99225e-10	402	2055	T15_8	4.65111e-05	6.84454e-20	0.142825	188.704	0.865618	0.191233	0.0560824
261	AT5G58787	0.072175	0.139845	0.215787	0.118683	89.6455	4.77193e-10	402	2055	T16_1	3.70391e-05	1.42449e-21	0.143613	198.978	0.865618	0.187416	0.0499816
261	AT5G58787	0.0809375	0.144169	0.206725	0.124622	85.5703	6.51812e-08	402	2055	T16_2	0.00207969	1.11806e-20	0.125787	155.413	0.865618	0.17521	0.055318
262	AT5G59420	0.082025	0.136279	0.181036	0.129142	132.106	9.10752e-06	1197	6783	T14_1	0.0261594	7.09163e-31	0.0990107	120.708	0.945856	0.451771	0.0756184
263	AT5G60920	0.082025	0.136279	0.1813	0.128556	27.4851	1.74254e-06	194	1029	T14_1	0.00741118	7.91541e-08	0.099275	121.03	0.777555	0.112144	0.0756184
263	AT5G60920	0.0981125	0.138153	0.207675	0.133624	45.723	9.80698e-07	194	1029	T14_8	0.0109032	6.81082e-12	0.109562	111.67	0.777555	0.128326	0.0965422
263	AT5G60920	0.0850375	0.136908	0.192025	0.136252	35.6701	1.62833e-06	194	1029	T15_1	0.0118954	1.16862e-09	0.106987	125.812	0.777555	0.121103	0.0878628
263	AT5G60920	0.0756875	0.139578	0.179638	0.13145	45.5409	3.69973e-06	194	1029	T15_8	0.0319076	7.47424e-12	0.10395	137.341	0.777555	0.112495	0.0560824
263	AT5G60920	0.072175	0.139845	0.174638	0.13227	49.9142	5.52025e-06	194	1029	T16_1	0.0451026	8.03098e-13	0.102462	141.964	0.777555	0.109662	0.0499816
264	AT5G62350	0.082025	0.136279	0.224738	0.155394	70.6076	8.04813e-09	259	1384	T14_1	0.000120156	2.17912e-17	0.142712	173.987	0.827067	0.163455	0.0756184
264	AT5G62350	0.0883	0.137534	0.232513	0.163112	78.9798	7.65166e-09	259	1384	T14_2	0.000128413	3.13736e-19	0.144212	163.321	0.827067	0.165686	0.0779457
264	AT5G62350	0.0798125	0.147019	0.225725	0.165471	104.717	1.20396e-08	259	1384	T14_3	0.000325044	7.04304e-25	0.145913	182.819	0.827067	0.176465	0.0602277
264	AT5G62350	0.083925	0.147553	0.218025	0.169726	92.7841	1.476e-07	259	1384	T14_4	0.00235006	2.91603e-22	0.1341	159.786	0.827067	0.15555	0.0686283
264	AT5G62350	0.101788	0.149298	0.227137	0.168051	85.9353	1.36108e-06	259	1384	T14_5	0.0165718	9.29584e-21	0.12535	123.149	0.827067	0.160017	0.0878099
264	AT5G62350	0.089275	0.153269	0.226988	0.165032	98.4516	1.61938e-07	259	1384	T14_6	0.0045707	1.66536e-23	0.137712	154.257	0.827067	0.154923	0.0663002
264	AT5G62350	0.10155	0.139783	0.244487	0.157202	57.1011	3.6637e-08	259	1384	T14_7	0.000909991	2.06991e-14	0.142937	140.756	0.827067	0.181937	0.111246
264	AT5G62350	0.0981125	0.138153	0.271087	0.157842	71.1275	1.61984e-10	259	1384	T14_8	3.05013e-05	1.67435e-17	0.172975	176.303	0.827067	0.194117	0.0965422
264	AT5G62350	0.0850375	0.136908	0.24245	0.158577	73.5148	1.91801e-09	259	1384	T15_1	5.58657e-05	4.99423e-18	0.157413	185.11	0.827067	0.173821	0.0878628
264	AT5G62350	0.084675	0.143037	0.233838	0.166939	105.379	1.37109e-08	259	1384	T15_2	0.000425688	5.04277e-25	0.149163	176.159	0.827067	0.161354	0.0678713
264	AT5G62350	0.0778625	0.149821	0.218725	0.168145	123.514	1.24878e-07	259	1384	T15_3	0.00408122	5.38104e-29	0.140863	180.912	0.827067	0.0858384	0.0502138
264	AT5G62350	0.0893875	0.149384	0.21265	0.165243	112.142	1.36071e-06	259	1384	T15_4	0.0222352	1.66298e-26	0.123262	137.897	0.827067	0.116711	0.0643373
264	AT5G62350	0.085925	0.151173	0.2272	0.168501	118.658	2.51497e-07	259	1384	T15_5	0.00600642	6.22048e-28	0.141275	164.417	0.827067	0.106069	0.0605907
264	AT5G62350	0.087675	0.151325	0.237225	0.16107	118.426	2.5795e-08	259	1384	T15_6	0.00123211	6.99245e-28	0.14955	170.573	0.827067	0.10636	0.0579603
264	AT5G62350	0.0886	0.140474	0.257925	0.156089	95.06	4.23317e-10	259	1384	T15_7	4.38098e-05	9.23508e-23	0.169325	191.112	0.827067	0.186446	0.0849078
264	AT5G62350	0.0756875	0.139578	0.247562	0.164144	120.987	3.67219e-10	259	1384	T15_8	3.80041e-05	1.92336e-28	0.171875	227.085	0.827067	0.107346	0.0560824
264	AT5G62350	0.072175	0.139845	0.244575	0.162527	126.658	3.55385e-10	259	1384	T16_1	3.15252e-05	1.1036e-29	0.1724	238.864	0.827067	0.0913443	0.0499816
264	AT5G62350	0.0809375	0.144169	0.23785	0.167679	126.454	8.21328e-09	259	1384	T16_2	0.000712506	1.22331e-29	0.156913	193.869	0.827067	0.0872986	0.055318
264	AT5G62350	0.0916375	0.15033	0.220562	0.165456	111.368	7.81893e-07	259	1384	T16_6	0.0271653	2.45702e-26	0.128925	140.69	0.827067	0.122045	0.0583657
265	AT5G63190	0.082025	0.136279	0.213812	0.116067	140.24	1.81482e-07	1461	8552	T14_1	0.00129531	1.17961e-32	0.131788	160.667	0.953465	0.492775	0.0756184
265	AT5G63190	0.0883	0.137534	0.222406	0.132455	167.167	9.50849e-06	1461	8552	T14_2	0.0314058	1.53783e-38	0.134106	151.876	0.953465	0.409182	0.0779457
265	AT5G63190	0.0850375	0.136908	0.203339	0.136206	132.867	3.47275e-06	1461	8552	T15_1	0.0217819	4.83305e-31	0.118302	139.117	0.953465	0.153576	0.0878628
266	AT5G63480	0.082025	0.136279	0.168612	0.123957	81.341	1.97603e-05	728	3735	T14_1	0.0444571	9.49742e-20	0.0865875	105.562	0.91734	0.186402	0.0756184
267	AT5G63850	0.082025	0.136279	0.204139	0.152074	114.659	2.82398e-07	708	3940	T14_1	0.00186548	4.67393e-27	0.122114	148.874	0.916603	0.333077	0.0756184
267	AT5G63850	0.0883	0.137534	0.225725	0.140302	108.483	5.93053e-06	708	3940	T14_2	0.0214346	1.05313e-25	0.137425	155.634	0.916603	0.421117	0.0779457
267	AT5G63850	0.083925	0.147553	0.21075	0.143102	104.986	3.98019e-06	708	3940	T14_4	0.0244703	6.14888e-25	0.126825	151.117	0.916603	0.363427	0.0686283
267	AT5G63850	0.101788	0.149298	0.205222	0.14737	103.828	5.27339e-06	708	3940	T14_5	0.0442502	1.10308e-24	0.103435	101.618	0.916603	0.304595	0.0878099
267	AT5G63850	0.10155	0.139783	0.198038	0.135898	88.0861	4.57884e-06	708	3940	T14_7	0.0270784	3.13328e-21	0.0964875	95.0148	0.916603	0.228271	0.111246
267	AT5G63850	0.0981125	0.138153	0.217075	0.14468	121.004	4.51986e-07	708	3940	T14_8	0.00637939	1.90723e-28	0.118962	121.251	0.916603	0.241205	0.0965422
267	AT5G63850	0.0850375	0.136908	0.2105	0.158037	107.594	8.13534e-06	708	3940	T15_1	0.0400021	1.64943e-25	0.125463	147.538	0.916603	0.45391	0.0878628
268	AT5G64700	0.082025	0.136279	0.189475	0.128605	28.2139	1.30352e-06	245	1432	T14_1	0.00590818	5.43122e-08	0.10745	130.997	0.818465	0.186775	0.0756184
268	AT5G64700	0.0883	0.137534	0.194713	0.130607	27.8547	2.38146e-06	245	1432	T14_2	0.0118302	6.53885e-08	0.106412	120.512	0.818465	0.188655	0.0779457
268	AT5G64700	0.0981125	0.138153	0.20685	0.130899	16.8112	2.56763e-06	245	1432	T14_8	0.0224559	2.06442e-05	0.108738	110.829	0.818465	0.19555	0.0965422
268	AT5G64700	0.0850375	0.136908	0.202475	0.132471	23.1715	4.55958e-07	245	1432	T15_1	0.00422578	7.40871e-07	0.117438	138.101	0.818465	0.19851	0.0878628
268	AT5G64700	0.0886	0.140474	0.199038	0.128778	40.0411	2.26419e-06	245	1432	T15_7	0.0213066	1.24339e-10	0.110437	124.647	0.818465	0.177606	0.0849078
268	AT5G64700	0.0756875	0.139578	0.186688	0.129811	53.8117	2.42193e-06	245	1432	T15_8	0.025065	1.10326e-13	0.111	146.656	0.818465	0.173721	0.0560824
268	AT5G64700	0.072175	0.139845	0.18835	0.127694	63.2748	8.09638e-07	245	1432	T16_1	0.011318	8.98949e-16	0.116175	160.963	0.818465	0.17578	0.0499816
269	AT5G65110	0.082025	0.136279	0.168431	0.131128	102.523	1.87942e-05	883	4926	T14_1	0.0433838	2.13151e-24	0.0864056	105.341	0.934162	0.208548	0.0756184
269	AT5G65110	0.10155	0.139783	0.198	0.128863	93.3699	1.91272e-06	883	4926	T14_7	0.0146253	2.16898e-22	0.09645	94.9778	0.934162	0.239467	0.111246
270	AT5G65360	0.082025	0.136279	0.183778	0.140098	128.122	1.56516e-06	1678	9022	T14_1	0.00679642	5.27659e-30	0.101753	124.051	0.956463	0.334563	0.0756184
270	AT5G65360	0.0883	0.137534	0.180287	0.143911	138.619	1.0791e-05	1678	9022	T14_2	0.0341872	2.66797e-32	0.0919875	104.176	0.956463	0.32133	0.0779457
271	AT5G66200	0.082025	0.136279	0.194075	0.156203	88.919	3.03302e-06	792	4619	T14_1	0.0113455	2.05659e-21	0.11205	136.605	0.920679	0.233476	0.0756184
271	AT5G66200	0.0883	0.137534	0.198912	0.155503	93.2736	4.25366e-06	792	4619	T14_2	0.0171514	2.27717e-22	0.110613	125.269	0.920679	0.229298	0.0779457
271	AT5G66200	0.0850375	0.136908	0.210212	0.158878	94.0993	2.75436e-07	792	4619	T15_1	0.00294883	1.50044e-22	0.125175	147.2	0.920679	0.253543	0.0878628
272	AT5G67560	0.082025	0.136279	0.18985	0.12095	45.3874	4.3221e-07	631	3508	T14_1	0.00258059	8.08376e-12	0.107825	131.454	0.908387	0.22901	0.0756184
272	AT5G67560	0.0883	0.137534	0.198588	0.122953	56.0346	4.05957e-07	631	3508	T14_2	0.00319087	3.5603e-14	0.110287	124.901	0.908387	0.227395	0.0779457
272	AT5G67560	0.0798125	0.147019	0.199338	0.126895	82.7198	1.44915e-07	631	3508	T14_3	0.00209267	4.72758e-20	0.119525	149.757	0.908387	0.22615	0.0602277
272	AT5G67560	0.083925	0.147553	0.201975	0.125335	78.167	2.13364e-07	631	3508	T14_4	0.00276017	4.73438e-19	0.11805	140.661	0.908387	0.229574	0.0686283
272	AT5G67560	0.101788	0.149298	0.216037	0.125054	79.0787	5.16522e-07	631	3508	T14_5	0.00855872	2.98423e-19	0.11425	112.244	0.908387	0.246039	0.0878099
272	AT5G67560	0.089275	0.153269	0.198788	0.12527	90.6543	1.83389e-06	631	3508	T14_6	0.0284689	8.55501e-22	0.109512	122.669	0.908387	0.228556	0.0663002
272	AT5G67560	0.10155	0.139783	0.199125	0.119191	30.5411	4.76822e-06	631	3508	T14_7	0.0276713	1.63433e-08	0.097575	96.0857	0.908387	0.244292	0.111246
272	AT5G67560	0.0981125	0.138153	0.199775	0.125788	49.924	5.56452e-06	631	3508	T14_8	0.039716	7.99083e-13	0.101663	103.618	0.908387	0.23161	0.0965422
272	AT5G67560	0.0850375	0.136908	0.201637	0.124775	58.02	1.71151e-07	631	3508	T15_1	0.00204377	1.29735e-14	0.1166	137.116	0.908387	0.243828	0.0878628
272	AT5G67560	0.085925	0.151173	0.189562	0.128352	68.4742	3.85495e-06	631	3508	T15_5	0.0478746	6.42754e-17	0.103637	120.614	0.908387	0.216742	0.0605907
272	AT5G67560	0.0756875	0.139578	0.184975	0.123048	60.161	1.33746e-06	631	3508	T15_8	0.0159711	4.37036e-15	0.109287	144.393	0.908387	0.222665	0.0560824
272	AT5G67560	0.072175	0.139845	0.17755	0.127161	63.1753	4.35918e-06	631	3508	T16_1	0.0370799	9.45522e-16	0.105375	145.999	0.908387	0.212236	0.0499816
273	AT1G15360	0.0883	0.137534	0.183262	0.131667	20.873	1.27213e-05	147	848	T14_2	0.0385389	2.45384e-06	0.0949625	107.545	0.769377	0.113748	0.0779457
273	AT1G15360	0.0798125	0.147019	0.193713	0.137727	48.1029	8.45818e-07	147	848	T14_3	0.00795774	2.02213e-12	0.1139	142.709	0.769377	0.120534	0.0602277
273	AT1G15360	0.083925	0.147553	0.195087	0.136852	43.5504	1.11667e-06	147	848	T14_4	0.00937026	2.06586e-11	0.111162	132.455	0.769377	0.124243	0.0686283
273	AT1G15360	0.0893875	0.149384	0.209737	0.134677	52.4575	2.85601e-07	147	848	T15_4	0.00720372	2.19827e-13	0.12035	134.639	0.769377	0.126286	0.0643373
273	AT1G15360	0.117737	0.13982	0.230462	0.130563	31.5922	1.97883e-06	147	848	T18_2	0.046963	9.50982e-09	0.112725	95.7426	0.769377	0.133103	0.088195
274	AT1G30040	0.0883	0.137534	0.18615	0.14409	58.6665	4.88696e-06	170	896	T14_2	0.0189543	9.33996e-15	0.09785	110.815	0.753772	0.133364	0.0779457
274	AT1G30040	0.0916375	0.15033	0.208088	0.141056	138.506	8.02696e-07	170	896	T16_6	0.0271653	2.82379e-32	0.11645	127.077	0.753772	0.0821838	0.0583657
275	AT1G30690	0.0883	0.137534	0.181888	0.131152	11.9416	4.88712e-06	692	3101	T14_2	0.0189543	0.000274473	0.0935875	105.988	0.908055	0.192808	0.0779457
275	AT1G30690	0.0798125	0.147019	0.203637	0.139091	46.523	7.65879e-08	692	3101	T14_3	0.00128533	4.52738e-12	0.123825	155.145	0.908055	0.221664	0.0602277
275	AT1G30690	0.083925	0.147553	0.198075	0.140917	42.3208	6.79289e-07	692	3101	T14_4	0.00635516	3.87318e-11	0.11415	136.014	0.908055	0.214443	0.0686283
275	AT1G30690	0.101788	0.149298	0.207813	0.140997	37.5498	3.54998e-06	692	3101	T14_5	0.0355542	4.45554e-10	0.106025	104.163	0.908055	0.220779	0.0878099
276	AT1G59640	0.0883	0.137534	0.194112	0.140684	96.064	3.0842e-06	432	2496	T14_2	0.0138778	5.56142e-23	0.105813	119.833	0.884463	0.194921	0.0779457
277	AT1G62040	0.0883	0.137534	0.187804	0.115392	109.083	1.49817e-05	1052	5422	T14_2	0.0433537	7.78183e-26	0.0995036	112.688	0.940588	0.210452	0.0779457
278	AT1G71960	0.0883	0.137534	0.186486	0.128101	87.3666	9.83447e-06	778	4093	T14_2	0.0321406	4.50812e-21	0.0981861	111.196	0.925821	0.21069	0.0779457
279	AT1G76590	0.0883	0.137534	0.187069	0.145901	110.722	1.26878e-05	769	4115	T14_2	0.0385389	3.40373e-26	0.0987694	111.857	0.91743	0.201415	0.0779457
280	AT1G77660	0.0883	0.137534	0.1859	0.12998	49.5436	3.1357e-06	286	1550	T14_2	0.0139079	9.70069e-13	0.0976	110.532	0.835613	0.153624	0.0779457
280	AT1G77660	0.0798125	0.147019	0.189688	0.13353	73.7518	1.4204e-06	286	1550	T14_3	0.0116052	4.42922e-18	0.109875	137.666	0.835613	0.155159	0.0602277
280	AT1G77660	0.083925	0.147553	0.187787	0.135753	66.5681	5.25697e-06	286	1550	T14_4	0.0274312	1.69007e-16	0.103862	123.756	0.835613	0.154496	0.0686283
281	AT2G25490	0.0883	0.137534	0.186275	0.146347	37.9929	1.55693e-05	408	2483	T14_2	0.0445519	3.55019e-10	0.097975	110.957	0.874336	0.150757	0.0779457
281	AT2G25490	0.0798125	0.147019	0.183025	0.146758	60.2082	9.29095e-06	408	2483	T14_3	0.0430539	4.26686e-15	0.103212	129.319	0.874336	0.144117	0.0602277
281	AT2G25490	0.0981125	0.138153	0.20845	0.150025	57.1636	6.23148e-06	408	2483	T14_8	0.0434768	2.0051e-14	0.110338	112.46	0.874336	0.173264	0.0965422
281	AT2G25490	0.0850375	0.136908	0.197513	0.149824	53.3579	3.55033e-06	408	2483	T15_1	0.0217904	1.38998e-13	0.112475	132.265	0.874336	0.168639	0.0878628
281	AT2G25490	0.084675	0.143037	0.1937	0.148436	71.767	3.11031e-06	408	2483	T15_2	0.0268243	1.21087e-17	0.109025	128.757	0.874336	0.158565	0.0678713
281	AT2G25490	0.0893875	0.149384	0.202863	0.146755	98.1901	1.31494e-06	408	2483	T15_4	0.0220679	1.90044e-23	0.113475	126.947	0.874336	0.166217	0.0643373
281	AT2G25490	0.072175	0.139845	0.181075	0.14775	89.7899	3.08405e-06	408	2483	T16_1	0.0277542	1.32424e-21	0.1089	150.883	0.874336	0.155145	0.0499816
282	AT3G03880	0.0883	0.137534	0.179775	0.127531	27.3074	1.21397e-05	237	1171	T14_2	0.0373177	8.67739e-08	0.091475	103.596	0.813382	0.107786	0.0779457
282	AT3G03880	0.0798125	0.147019	0.183512	0.126817	47.8177	2.26419e-06	237	1171	T14_3	0.0151177	2.33873e-12	0.1037	129.93	0.813382	0.108515	0.0602277
282	AT3G03880	0.083925	0.147553	0.189463	0.132775	44.8274	2.9829e-06	237	1171	T14_4	0.0194972	1.07597e-11	0.105538	125.752	0.813382	0.115249	0.0686283
282	AT3G03880	0.095525	0.147231	0.210563	0.130609	58.1517	6.44482e-07	237	1171	T16_7	0.0222329	1.21333e-14	0.115038	120.427	0.813382	0.112945	0.0597935
283	AT3G04360	0.0883	0.137534	0.183087	0.134832	68.4314	1.0707e-05	425	2227	T14_2	0.0340948	6.56849e-17	0.0947875	107.347	0.882933	0.158487	0.0779457
283	AT3G04360	0.0798125	0.147019	0.189153	0.140754	109.202	3.66971e-06	425	2227	T14_3	0.0221234	7.32767e-26	0.10934	136.996	0.882933	0.173059	0.0602277
283	AT3G04360	0.083925	0.147553	0.198458	0.141766	105.643	1.45401e-06	425	2227	T14_4	0.0115753	4.41474e-25	0.114533	136.471	0.882933	0.180933	0.0686283
283	AT3G04360	0.10155	0.139783	0.196337	0.130684	57.0728	7.92371e-06	425	2227	T14_7	0.0391406	2.09989e-14	0.0947875	93.3407	0.882933	0.174936	0.111246
284	AT3G12630	0.0883	0.137534	0.184812	0.128074	52.0524	3.37824e-06	401	1988	T14_2	0.0145675	2.70191e-13	0.0965125	109.301	0.866773	0.146196	0.0779457
285	AT3G20200	0.0883	0.137534	0.17885	0.128198	81.0003	1.80239e-05	394	2194	T14_2	0.0495219	1.12841e-19	0.09055	102.548	0.877857	0.169986	0.0779457
285	AT3G20200	0.0798125	0.147019	0.193292	0.134166	120.336	1.33774e-06	394	2194	T14_3	0.0112252	2.67059e-28	0.113479	142.182	0.877857	0.186895	0.0602277
285	AT3G20200	0.083925	0.147553	0.196662	0.129954	115.838	6.50198e-07	394	2194	T14_4	0.00621139	2.57921e-27	0.112738	134.331	0.877857	0.19309	0.0686283
285	AT3G20200	0.10155	0.139783	0.1991	0.122242	69.5446	3.29501e-06	394	2194	T14_7	0.020667	3.73535e-17	0.09755	96.0611	0.877857	0.197815	0.111246
286	AT3G20580	0.0883	0.137534	0.178583	0.130695	93.3234	1.7884e-05	381	1955	T14_2	0.0493559	2.2205e-22	0.0902833	102.246	0.871102	0.1747	0.0779457
286	AT3G20580	0.0798125	0.147019	0.183167	0.139348	106.73	4.87249e-06	381	1955	T14_3	0.026775	2.55009e-25	0.103354	129.496	0.871102	0.297336	0.0602277
286	AT3G20580	0.083925	0.147553	0.198982	0.144045	109.036	4.48262e-06	381	1955	T14_4	0.0258226	7.96966e-26	0.115057	137.095	0.871102	0.315776	0.0686283
286	AT3G20580	0.10155	0.139783	0.207319	0.120886	89.1907	8.78036e-07	381	1955	T14_7	0.00838795	1.79268e-21	0.105769	104.155	0.871102	0.203651	0.111246
287	AT3G23540	0.0883	0.137534	0.184542	0.131026	85.4065	1.00881e-05	788	4534	T14_2	0.0327704	1.2146e-20	0.0962417	108.994	0.925483	0.198882	0.0779457
287	AT3G23540	0.0798125	0.147019	0.187234	0.132736	117.06	6.09529e-06	788	4534	T14_3	0.0310235	1.39278e-27	0.107422	134.593	0.925483	0.199084	0.0602277
287	AT3G23540	0.083925	0.147553	0.196703	0.133043	117.675	2.24333e-06	788	4534	T14_4	0.0151413	1.02125e-27	0.112778	134.38	0.925483	0.213698	0.0686283
288	AT3G43120	0.0883	0.137534	0.177597	0.124585	92.7857	1.59161e-05	397	2008	T14_2	0.0451283	2.91371e-22	0.0892972	101.129	0.876153	0.175178	0.0779457
288	AT3G43120	0.083925	0.147553	0.191312	0.13965	109.977	6.514e-06	397	2008	T14_4	0.0316005	4.95563e-26	0.107387	127.957	0.876153	0.309219	0.0686283
288	AT3G43120	0.10155	0.139783	0.201319	0.119152	83.5972	2.68114e-06	397	2008	T14_7	0.0175248	3.03295e-20	0.0997694	98.2466	0.876153	0.199234	0.111246
289	AT3G43860	0.0883	0.137534	0.181014	0.133731	101.32	1.50109e-05	374	1887	T14_2	0.0433537	3.91296e-24	0.0927139	104.999	0.868903	0.17086	0.0779457
289	AT3G43860	0.0798125	0.147019	0.188281	0.144511	104.593	4.31781e-06	374	1887	T14_3	0.0248254	7.4989e-25	0.108469	135.904	0.868903	0.313272	0.0602277
289	AT3G43860	0.10155	0.139783	0.202861	0.120859	84.841	1.95094e-06	374	1887	T14_7	0.0146253	1.61675e-20	0.101311	99.7648	0.868903	0.186099	0.111246
290	AT4G13790	0.0883	0.137534	0.187488	0.151789	88.2694	1.27232e-05	361	1885	T14_2	0.0385389	2.85604e-21	0.0991875	112.33	0.865839	0.166447	0.0779457
290	AT4G13790	0.083925	0.147553	0.200263	0.156029	105.048	1.4328e-06	361	1885	T14_4	0.0115545	5.96164e-25	0.116337	138.621	0.865839	0.263187	0.0686283
291	AT4G18990	0.0883	0.137534	0.182281	0.135983	100.122	1.77175e-05	596	3212	T14_2	0.0491147	7.16544e-24	0.0939813	106.434	0.905366	0.1782	0.0779457
291	AT4G18990	0.10155	0.139783	0.205737	0.134813	90.5429	1.44503e-06	596	3212	T14_7	0.0125032	9.05068e-22	0.104188	102.597	0.905366	0.199086	0.111246
292	AT4G19710	0.0883	0.137534	0.177325	0.129667	96.1532	1.04554e-05	1310	6942	T14_2	0.0334652	5.31638e-23	0.089025	100.821	0.946548	0.232838	0.0779457
293	AT4G36040	0.0883	0.137534	0.17685	0.13368	32.1219	1.49791e-05	296	1406	T14_2	0.0433537	7.23988e-09	0.08855	100.283	0.825108	0.104101	0.0779457
294	AT5G20150	0.0883	0.137534	0.196412	0.152395	49.8632	5.25847e-06	450	2459	T14_2	0.0200322	8.24253e-13	0.108113	122.438	0.887014	0.145506	0.0779457
294	AT5G20150	0.0798125	0.147019	0.1918	0.154361	64.3948	4.80854e-06	450	2459	T14_3	0.0266595	5.09138e-16	0.111988	140.313	0.887014	0.143188	0.0602277
294	AT5G20150	0.083925	0.147553	0.196587	0.156603	59.9976	6.91829e-06	450	2459	T14_4	0.0323001	4.74866e-15	0.112662	134.242	0.887014	0.146801	0.0686283
294	AT5G20150	0.084675	0.143037	0.190725	0.152427	69.2543	7.86221e-06	450	2459	T15_2	0.0498167	4.32758e-17	0.10605	125.244	0.887014	0.1409	0.0678713
294	AT5G20150	0.0893875	0.149384	0.199013	0.149825	92.608	4.01667e-06	450	2459	T15_4	0.0489049	3.18754e-22	0.109625	122.64	0.887014	0.152965	0.0643373
295	AT5G25350	0.0883	0.137534	0.181438	0.12625	68.6335	1.35408e-05	512	2750	T14_2	0.0403079	5.92854e-17	0.0931375	105.478	0.898376	0.169577	0.0779457
295	AT5G25350	0.0798125	0.147019	0.184097	0.121794	99.0863	7.34253e-06	512	2750	T14_3	0.0361853	1.20866e-23	0.104285	130.662	0.898376	0.172537	0.0602277
296	AT5G25490	0.0883	0.137534	0.21455	0.1499	8.91927	1.11635e-07	369	2050	T14_2	0.00109312	0.00141089	0.12625	142.978	0.857102	0.23843	0.0779457
296	AT5G25490	0.0798125	0.147019	0.215087	0.154501	45.1434	6.83588e-08	369	2050	T14_3	0.00117909	9.1561e-12	0.135275	169.491	0.857102	0.223138	0.0602277
296	AT5G25490	0.083925	0.147553	0.211	0.155377	34.1598	3.95256e-07	369	2050	T14_4	0.00423162	2.53833e-09	0.127075	151.415	0.857102	0.226771	0.0686283
296	AT5G25490	0.101788	0.149298	0.2249	0.148976	27.0885	9.14761e-07	369	2050	T14_5	0.0126227	9.7177e-08	0.123112	120.951	0.857102	0.25226	0.0878099
296	AT5G25490	0.089275	0.153269	0.216163	0.142157	30.5286	3.81298e-07	369	2050	T14_6	0.00910642	1.64491e-08	0.126887	142.131	0.857102	0.240266	0.0663002
296	AT5G25490	0.0893875	0.149384	0.207762	0.1563	54.6729	2.38122e-06	369	2050	T15_4	0.0321439	7.11795e-14	0.118375	132.429	0.857102	0.213002	0.0643373
296	AT5G25490	0.102837	0.146718	0.2285	0.154189	64.7612	6.27683e-07	369	2050	T17_2	0.02436	4.22743e-16	0.125663	122.195	0.857102	0.216427	0.0674119
296	AT5G25490	0.104688	0.149323	0.239638	0.155396	75.8881	1.91187e-07	369	2050	T17_6	0.0178181	1.501e-18	0.13495	128.907	0.857102	0.223493	0.0709745
296	AT5G25490	0.109037	0.147242	0.236487	0.155202	63.3496	4.56082e-07	369	2050	T17_7	0.0314671	8.65452e-16	0.12745	116.886	0.857102	0.221445	0.0735567
296	AT5G25490	0.1126	0.146142	0.238475	0.154401	58.824	5.25878e-07	369	2050	T17_8	0.0296858	8.62107e-15	0.125875	111.79	0.857102	0.221216	0.0774752
296	AT5G25490	0.1109	0.145424	0.23665	0.153785	61.7782	4.76771e-07	369	2050	T18_1	0.0246709	1.92204e-15	0.12575	113.39	0.857102	0.217475	0.0746797
296	AT5G25490	0.117737	0.13982	0.240388	0.147219	56.7933	5.44782e-07	369	2050	T18_2	0.019899	2.42062e-14	0.12265	104.172	0.857102	0.224775	0.088195
296	AT5G25490	0.117675	0.149017	0.245438	0.15358	69.9536	5.74485e-07	369	2050	T18_6	0.0396363	3.03585e-17	0.127763	108.572	0.857102	0.22321	0.0828006
297	AT5G33290	0.0883	0.137534	0.188988	0.132771	96.5619	5.5199e-06	769	4368	T14_2	0.0207732	4.32474e-23	0.100687	114.029	0.92597	0.211055	0.0779457
297	AT5G33290	0.0798125	0.147019	0.186047	0.134269	102.863	6.03699e-06	769	4368	T14_3	0.0309808	1.79556e-24	0.106234	133.105	0.92597	0.345752	0.0602277
297	AT5G33290	0.083925	0.147553	0.191812	0.140225	103.195	4.616e-06	769	4368	T14_4	0.0258226	1.51835e-24	0.107887	128.552	0.92597	0.328181	0.0686283
298	AT5G51560	0.0883	0.137534	0.188911	0.138708	158.713	1.63946e-05	1777	9366	T14_2	0.0460307	1.08079e-36	0.100611	113.942	0.957775	0.252217	0.0779457
299	AT1G15990	0.0798125	0.147019	0.187913	0.144886	79.171	9.14494e-06	235	1320	T14_3	0.0426959	2.84793e-19	0.1081	135.442	0.825186	0.126913	0.0602277
299	AT1G15990	0.083925	0.147553	0.192575	0.144172	76.1176	8.71968e-06	235	1320	T14_4	0.0370855	1.33633e-18	0.10865	129.461	0.825186	0.132323	0.0686283
300	AT1G50610	0.0798125	0.147019	0.178275	0.139625	103.416	1.11379e-05	414	2257	T14_3	0.0494007	1.35818e-24	0.0984625	123.367	0.879898	0.177692	0.0602277
300	AT1G50610	0.083925	0.147553	0.187087	0.139253	100.46	6.75361e-06	414	2257	T14_4	0.0320126	6.03968e-24	0.103163	122.922	0.879898	0.189464	0.0686283
301	AT1G64230	0.0798125	0.147019	0.182075	0.123764	29.4157	1.56037e-06	448	2205	T14_3	0.0119179	2.92006e-08	0.102263	128.128	0.879738	0.150018	0.0602277
302	AT2G13350	0.0798125	0.147019	0.187138	0.131355	113.605	1.17591e-06	331	1740	T14_3	0.0100025	7.95091e-27	0.107325	134.471	0.859197	0.169103	0.0602277
302	AT2G13350	0.083925	0.147553	0.191806	0.133934	113.891	4.58107e-06	331	1740	T14_4	0.0258226	6.88487e-27	0.107881	128.544	0.859197	0.167502	0.0686283
302	AT2G13350	0.101788	0.149298	0.200187	0.124983	100.857	5.43212e-06	331	1740	T14_5	0.0449744	4.94427e-24	0.0984	96.672	0.859197	0.260764	0.0878099
303	AT2G34590	0.0798125	0.147019	0.18675	0.135988	76.3223	1.71362e-06	870	4218	T14_3	0.0126675	1.20471e-18	0.106938	133.986	0.923598	0.23457	0.0602277
[truncated: 131 more rows]
