# Supplementary material for: Prior Biological Knowledge Improves Genomic Prediction of Growth-Related Traits in Arabidopsis thaliana
Source: Front Genet. 2021 Jan 20;11:609117. doi: 10.3389/fgene.2020.609117 (PMC7855462; doi:10.3389/fgene.2020.609117)
Supplement: Supplementary Table 4 — Genomic features statistics. [file Table_4.XLSX]

## Sheet: S4
Table S4: Genomic Features statistics
Particulars	GO	COEX
Total No. of features	7432	12419
Features having atleast 1 markers	7297	12419
range of #genes per feature (min--max)	(1 -- 24,998)	(4--19,621)
#markers located within genes	117685	65552
total #genes in all features	26862	12419
