# Supplementary material for: Prior Biological Knowledge Improves Genomic Prediction of Growth-Related Traits in Arabidopsis thaliana
Source: Front Genet. 2021 Jan 20;11:609117. doi: 10.3389/fgene.2020.609117 (PMC7855462; doi:10.3389/fgene.2020.609117)
Supplement: Supplementary Table 5 — Enriched Go terms in ΦPSII and PLA COEX analysis. [file Table_5.XLSX]

## Sheet: S5
Table S5: Enriched Go terms in Phi-PSII and PLA COEX analysis
GO_term	GO_IDs	No_of_REF_genes	No_of_COEX_genes	expected	Fold_Enrichment	up/down	raw_P_value	FDR	Ontology
glucose metabolic process	GO:0006006	41	36	17.94	2.01	+	0.00273	0.0444	BP
monosaccharide biosynthetic process	GO:0046364	47	40	20.57	1.94	+	0.0023	0.0384	BP
regulation of protein localization to cell surface	GO:2000008	48	3	21	0.14	-	2.53e-05	0.000724	BP
regulation of double fertilization forming a zygote and endosperm	GO:0080155	53	3	23.19	0.13	-	6.56e-06	0.000217	BP
monocarboxylic acid catabolic process	GO:0072329	59	47	25.82	1.82	+	0.00288	0.0463	BP
nucleoside diphosphate phosphorylation	GO:0006165	60	48	26.26	1.83	+	0.00225	0.0379	BP
starch metabolic process	GO:0005982	60	49	26.26	1.87	+	0.00162	0.029	BP
trichome morphogenesis	GO:0010090	60	49	26.26	1.87	+	0.00162	0.0291	BP
nucleoside metabolic process	GO:0009116	64	52	28.01	1.86	+	0.00114	0.0216	BP
disaccharide metabolic process	GO:0005984	67	53	29.32	1.81	+	0.00143	0.0263	BP
response to disaccharide	GO:0034285	70	53	30.63	1.73	+	0.0031	0.0492	BP
porphyrin-containing compound metabolic process	GO:0006778	71	54	31.07	1.74	+	0.00248	0.0412	BP
pyruvate metabolic process	GO:0006090	78	63	34.13	1.85	+	0.000445	0.00966	BP
root hair cell development	GO:0080147	90	65	39.38	1.65	+	0.0028	0.0453	BP
endoplasmic reticulum to Golgi vesicle-mediated transport	GO:0006888	95	69	41.57	1.66	+	0.00159	0.0288	BP
cellular modified amino acid metabolic process	GO:0006575	96	68	42.01	1.62	+	0.00282	0.0455	BP
cellular lipid catabolic process	GO:0044242	98	74	42.88	1.73	+	0.000465	0.00999	BP
cell death	GO:0008219	99	70	43.32	1.62	+	0.00248	0.0411	BP
lipid modification	GO:0030258	101	76	44.2	1.72	+	0.000414	0.00909	BP
glucan biosynthetic process	GO:0009250	102	75	44.63	1.68	+	0.000757	0.0153	BP
negative regulation of signal transduction	GO:0009968	102	73	44.63	1.64	+	0.00168	0.0298	BP
phenylpropanoid metabolic process	GO:0009698	103	73	45.07	1.62	+	0.00227	0.0381	BP
regulation of abscisic acid-activated signaling pathway	GO:0009787	105	79	45.95	1.72	+	0.000379	0.00844	BP
membrane lipid metabolic process	GO:0006643	107	76	46.82	1.62	+	0.00161	0.0289	BP
ribosomal large subunit biogenesis	GO:0042273	107	79	46.82	1.69	+	0.000555	0.0117	BP
DNA-dependent DNA replication	GO:0006261	109	76	47.7	1.59	+	0.00225	0.038	BP
pigment biosynthetic process	GO:0046148	111	76	48.57	1.56	+	0.00311	0.0491	BP
plant organ senescence	GO:0090693	111	76	48.57	1.56	+	0.00311	0.0493	BP
terpenoid biosynthetic process	GO:0016114	121	84	52.95	1.59	+	0.00135	0.025	BP
regulation of meristem development	GO:0048509	124	85	54.26	1.57	+	0.00192	0.0331	BP
glycerophospholipid metabolic process	GO:0006650	128	90	56.01	1.61	+	0.000662	0.0136	BP
nucleobase-containing compound catabolic process	GO:0034655	131	87	57.32	1.52	+	0.00307	0.0489	BP
secondary metabolite biosynthetic process	GO:0044550	138	92	60.39	1.52	+	0.00196	0.0337	BP
organelle localization	GO:0051640	145	96	63.45	1.51	+	0.00195	0.0335	BP
DNA recombination	GO:0006310	147	96	64.33	1.49	+	0.00259	0.0422	BP
nuclear division	GO:0000280	147	96	64.33	1.49	+	0.00259	0.0423	BP
microtubule cytoskeleton organization	GO:0000226	150	99	65.64	1.51	+	0.00182	0.0316	BP
cell tip growth	GO:0009932	152	102	66.51	1.53	+	0.000992	0.0194	BP
organic anion transport	GO:0015711	155	107	67.83	1.58	+	0.000342	0.00778	BP
ribonucleoprotein complex assembly	GO:0022618	161	105	70.45	1.49	+	0.00165	0.0293	BP
macromolecule methylation	GO:0043414	164	106	71.76	1.48	+	0.0022	0.0373	BP
shoot system morphogenesis	GO:0010016	169	110	73.95	1.49	+	0.00135	0.0251	BP
tRNA metabolic process	GO:0006399	169	107	73.95	1.45	+	0.00309	0.0492	BP
post-embryonic plant organ development	GO:0090696	172	112	75.27	1.49	+	0.00119	0.0225	BP
defense response incompatible interaction	GO:0009814	176	123	77.02	1.6	+	8.62e-05	0.00228	BP
protein folding	GO:0006457	178	126	77.89	1.62	+	4.48e-05	0.00124	BP
nucleotide biosynthetic process	GO:0009165	180	117	78.77	1.49	+	0.000975	0.0192	BP
organelle assembly	GO:0070925	183	117	80.08	1.46	+	0.0016	0.0288	BP
protein autophosphorylation	GO:0046777	185	132	80.95	1.63	+	2.2e-05	0.000642	BP
floral whorl development	GO:0048438	186	118	81.39	1.45	+	0.00174	0.0306	BP
mitotic cell cycle process	GO:1903047	187	121	81.83	1.48	+	0.000956	0.0188	BP
pattern specification process	GO:0007389	187	118	81.83	1.44	+	0.00216	0.0367	BP
post-embryonic plant morphogenesis	GO:0090698	187	118	81.83	1.44	+	0.00216	0.0368	BP
mRNA splicing via spliceosome	GO:0000398	195	123	85.33	1.44	+	0.00176	0.0309	BP
purine ribonucleotide metabolic process	GO:0009150	196	129	85.77	1.5	+	0.000427	0.00931	BP
cell division	GO:0051301	205	139	89.71	1.55	+	9.64e-05	0.00251	BP
response to wounding	GO:0009611	209	133	91.46	1.45	+	0.000919	0.0183	BP
monocarboxylic acid biosynthetic process	GO:0072330	211	147	92.33	1.59	+	1.84e-05	0.000545	BP
meristem development	GO:0048507	212	132	92.77	1.42	+	0.00177	0.031	BP
fatty acid metabolic process	GO:0006631	217	150	94.96	1.58	+	2.28e-05	0.00066	BP
carbohydrate catabolic process	GO:0016052	225	143	98.46	1.45	+	0.000616	0.0128	BP
positive regulation of response to stimulus	GO:0048584	226	139	98.9	1.41	+	0.00198	0.0339	BP
regulation of hormone levels	GO:0010817	227	140	99.33	1.41	+	0.00168	0.0298	BP
chloroplast organization	GO:0009658	231	148	101.08	1.46	+	0.000394	0.00868	BP
floral organ development	GO:0048437	234	146	102.4	1.43	+	0.000924	0.0183	BP
inorganic ion transmembrane transport	GO:0098660	241	147	105.46	1.39	+	0.00186	0.0322	BP
cellular response to lipid	GO:0071396	242	153	105.9	1.44	+	0.000425	0.00929	BP
rRNA processing	GO:0006364	246	171	107.65	1.59	+	4.93e-06	0.000168	BP
membrane organization	GO:0061024	248	162	108.52	1.49	+	9.74e-05	0.00252	BP
regulation of shoot system development	GO:0048831	257	153	112.46	1.36	+	0.00296	0.0473	BP
pollination	GO:0009856	267	162	116.84	1.39	+	0.00126	0.0235	BP
RNA modification	GO:0009451	272	176	119.02	1.48	+	6.67e-05	0.00181	BP
response to nitrogen compound	GO:1901698	287	169	125.59	1.35	+	0.00249	0.0412	BP
organic hydroxy compound metabolic process	GO:1901615	288	176	126.03	1.4	+	0.000546	0.0115	BP
response to auxin	GO:0009733	289	188	126.46	1.49	+	3.07e-05	0.000866	BP
DNA repair	GO:0006281	304	198	133.03	1.49	+	1.65e-05	0.000498	BP
protein localization to organelle	GO:0033365	308	181	134.78	1.34	+	0.00181	0.0315	BP
response to cadmium ion	GO:0046686	312	215	136.53	1.57	+	3.96e-07	1.76e-05	BP
response to fungus	GO:0009620	317	184	138.72	1.33	+	0.00243	0.0405	BP
leaf development	GO:0048366	323	207	141.34	1.46	+	2.23e-05	0.000647	BP
pollen development	GO:0009555	334	206	146.16	1.41	+	0.000132	0.00331	BP
peptidyl-amino acid modification	GO:0018193	336	219	147.03	1.49	+	6.16e-06	0.000206	BP
cellular homeostasis	GO:0019725	337	197	147.47	1.34	+	0.00149	0.0271	BP
response to water deprivation	GO:0009414	347	213	151.84	1.4	+	0.00012	0.00303	BP
sulfur compound metabolic process	GO:0006790	348	207	152.28	1.36	+	0.000573	0.012	BP
regulation of response to stress	GO:0080134	365	208	159.72	1.3	+	0.00252	0.0415	BP
generation of precursor metabolites and energy	GO:0006091	368	214	161.03	1.33	+	0.00107	0.0205	BP
cellular amino acid metabolic process	GO:0006520	377	221	164.97	1.34	+	0.000652	0.0135	BP
regulation of cellular protein metabolic process	GO:0032268	378	221	165.41	1.34	+	0.000664	0.0136	BP
regulation of post-embryonic development	GO:0048580	382	230	167.16	1.38	+	0.000163	0.00391	BP
chemical homeostasis	GO:0048878	397	229	173.72	1.32	+	0.00101	0.0196	BP
defense response to bacterium	GO:0042742	402	255	175.91	1.45	+	4.49e-06	0.000154	BP
response to cold	GO:0009409	404	245	176.79	1.39	+	6.16e-05	0.00168	BP
hormone-mediated signaling pathway	GO:0009755	405	249	177.22	1.4	+	3.1e-05	0.00087	BP
response to salt stress	GO:0009651	432	267	189.04	1.41	+	1.06e-05	0.000336	BP
carbohydrate derivative biosynthetic process	GO:1901137	433	276	189.48	1.46	+	1.35e-06	5.21e-05	BP
response to oxidative stress	GO:0006979	445	258	194.73	1.32	+	0.000368	0.0083	BP
cellular response to oxygen-containing compound	GO:1901701	476	296	208.29	1.42	+	2.46e-06	9.02e-05	BP
response to abscisic acid	GO:0009737	482	295	210.92	1.4	+	6.83e-06	0.000222	BP
chromosome organization	GO:0051276	484	293	211.79	1.38	+	1.42e-05	0.000441	BP
cell wall organization or biogenesis	GO:0071554	493	274	215.73	1.27	+	0.00152	0.0276	BP
translation	GO:0006412	495	287	216.61	1.32	+	0.000161	0.00388	BP
embryo development ending in seed dormancy	GO:0009793	533	324	233.24	1.39	+	3.72e-06	0.000129	BP
intracellular protein transport	GO:0006886	539	317	235.86	1.34	+	3.01e-05	0.000852	BP
oxidation-reduction process	GO:0055114	668	400	292.31	1.37	+	6.93e-07	2.88e-05	BP
response to light stimulus	GO:0009416	692	420	302.81	1.39	+	1.38e-07	6.53e-06	BP
cellular macromolecule catabolic process	GO:0044265	722	391	315.94	1.24	+	0.00066	0.0136	BP
proteolysis	GO:0006508	786	420	343.95	1.22	+	0.000941	0.0186	BP
organonitrogen compound catabolic process	GO:1901565	823	446	360.14	1.24	+	0.000251	0.0058	BP
positive regulation of cellular process	GO:0048522	1014	537	443.72	1.21	+	0.000311	0.0071	BP
regulation of gene expression	GO:0010468	2552	1256	1116.73	1.12	+	0.000374	0.00839	BP
replication fork	GO:0005657	47	40	20.57	1.94	+	0.0023	0.0294	CC
preribosome	GO:0030684	89	71	38.95	1.82	+	0.000198	0.00319	CC
plant-type vacuole membrane	GO:0009705	118	79	51.64	1.53	+	0.00399	0.0498	CC
cytosolic large ribosomal subunit	GO:0022625	131	91	57.32	1.59	+	0.000948	0.0134	CC
Golgi cisterna	GO:0031985	185	117	80.95	1.45	+	0.00206	0.0274	CC
integral component of organelle membrane	GO:0031301	189	120	82.7	1.45	+	0.00186	0.025	CC
endoplasmic reticulum membrane	GO:0005789	287	187	125.59	1.49	+	2.91e-05	0.000526	CC
cytoskeleton	GO:0005856	297	178	129.96	1.37	+	0.00109	0.0152	CC
trans-Golgi network	GO:0005802	297	190	129.96	1.46	+	5.69e-05	0.000963	CC
peroxisome	GO:0005777	307	189	134.34	1.41	+	0.000271	0.00424	CC
chloroplast thylakoid membrane	GO:0009535	344	198	150.53	1.32	+	0.00223	0.0289	CC
endosome	GO:0005768	401	272	175.47	1.55	+	3.49e-08	8.52e-07	CC
nucleoplasm	GO:0005654	446	255	195.17	1.31	+	0.000677	0.01	CC
nucleolus	GO:0005730	470	311	205.67	1.51	+	2.18e-08	5.44e-07	CC
cell wall	GO:0005618	532	322	232.8	1.38	+	5.15e-06	0.0001	CC
membrane protein complex	GO:0098796	563	306	246.36	1.24	+	0.00223	0.0292	CC
chloroplast envelope	GO:0009941	607	395	265.62	1.49	+	1.03e-09	2.91e-08	CC
transferase complex	GO:1990234	675	378	295.37	1.28	+	0.000123	0.00205	CC
chloroplast stroma	GO:0009570	714	479	312.44	1.53	+	5.36e-13	2.34e-11	CC
endoplasmic reticulum	GO:0005783	882	544	385.96	1.41	+	2.68e-10	8.03e-09	CC
plasmodesma	GO:0009506	945	549	413.52	1.33	+	1.09e-07	2.44e-06	CC
plasma membrane	GO:0005886	3508	2053	1535.07	1.34	+	6.03e-29	7.03e-27	CC
mitochondrion	GO:0005739	4397	1703	1924.09	0.89	-	2.91e-06	5.87e-05	CC
calcium-dependent protein serine/threonine kinase activity	GO:0009931	47	42	20.57	2.04	+	0.0011	0.0442	MF
calmodulin-dependent protein kinase activity	GO:0004683	47	42	20.57	2.04	+	0.0011	0.0448	MF
ion transmembrane transporter activity phosphorylative mechanism	GO:0015662	56	47	24.51	1.92	+	0.0012	0.0473	MF
magnesium ion binding	GO:0000287	112	81	49.01	1.65	+	0.000709	0.0309	MF
calmodulin binding	GO:0005516	130	91	56.89	1.6	+	0.000714	0.0307	MF
UDP-glucosyltransferase activity	GO:0035251	139	97	60.83	1.59	+	0.00049	0.0226	MF
flavin adenine dinucleotide binding	GO:0050660	148	110	64.76	1.7	+	3.22e-05	0.00215	MF
protein homodimerization activity	GO:0042803	158	105	69.14	1.52	+	0.0012	0.0478	MF
copper ion binding	GO:0005507	186	132	81.39	1.62	+	2.92e-05	0.00199	MF
ligase activity	GO:0016874	189	130	82.7	1.57	+	8.78e-05	0.0052	MF
organic anion transmembrane transporter activity	GO:0008514	192	123	84.02	1.46	+	0.0011	0.0459	MF
metal ion transmembrane transporter activity	GO:0046873	217	141	94.96	1.48	+	0.000333	0.0163	MF
protein-containing complex binding	GO:0044877	229	155	100.21	1.55	+	3.5e-05	0.00229	MF
calcium ion binding	GO:0005509	235	151	102.83	1.47	+	0.000291	0.0145	MF
isomerase activity	GO:0016853	247	169	108.09	1.56	+	1.03e-05	0.000756	MF
lyase activity	GO:0016829	331	199	144.84	1.37	+	0.00043	0.0202	MF
phosphoric ester hydrolase activity	GO:0042578	351	215	153.59	1.4	+	0.00013	0.0074	MF
catalytic activity acting on RNA	GO:0140098	389	227	170.22	1.33	+	0.000665	0.0294	MF
transferase activity transferring acyl groups	GO:0016746	399	231	174.6	1.32	+	0.000766	0.0325	MF
peptidase activity acting on L-amino acid peptides	GO:0070011	423	245	185.1	1.32	+	0.0005	0.0228	MF
structural molecule activity	GO:0005198	423	247	185.1	1.33	+	0.000367	0.0177	MF
ATPase activity	GO:0016887	445	300	194.73	1.54	+	1.01e-08	1.09e-06	MF
mRNA binding	GO:0003729	472	275	206.54	1.33	+	0.000185	0.00983	MF
zinc ion binding	GO:0008270	540	343	236.3	1.45	+	7.61e-08	7.03e-06	MF
purine ribonucleotide binding	GO:0032555	594	334	259.93	1.28	+	0.000262	0.0135	MF
double-stranded DNA binding	GO:0003690	1042	554	455.97	1.21	+	0.000177	0.00974	MF
sequence-specific DNA binding	GO:0043565	1201	621	525.55	1.18	+	0.000634	0.0285	MF
oxidoreductase activity	GO:0016491	1357	797	593.81	1.34	+	2.36e-11	4.11e-09	MF
