# Supplementary material for: Prior Biological Knowledge Improves Genomic Prediction of Growth-Related Traits in Arabidopsis thaliana
Source: Front Genet. 2021 Jan 20;11:609117. doi: 10.3389/fgene.2020.609117 (PMC7855462; doi:10.3389/fgene.2020.609117)
Supplement: Supplementary Table 7a — GO Enrichment of common genes between GO and COEX based analysis for ΦPSII. [file Table_7.XLSX]

## Sheet: S7a
Table S7-a: Enriched GO terms within common genes between GO and COEX based analysis for Phi-PSII
GO_term	GO_IDs	No_of_REF_genes	No_of_COEX_genes	expected	Fold_Enrichment	up/down	raw_P_value	FDR	Ontology
positive regulation of nucleobase-containing compound metabolic process	GO:0045935	566	81	58.34	1.39	+	0.00757	0.041	Bio_process
vesicle-mediated transport	GO:0016192	473	75	48.76	1.54	+	0.000819	0.00586	Bio_process
negative regulation of transcription, DNA-templated	GO:0045892	272	46	28.04	1.64	+	0.00343	0.0208	Bio_process
multicellular organism reproduction	GO:0032504	181	32	18.66	1.72	+	0.00873	0.0462	Bio_process
vegetative to reproductive phase transition of meristem	GO:0010228	177	32	18.24	1.75	+	0.00563	0.032	Bio_process
protein polyubiquitination	GO:0000209	106	21	10.93	1.92	+	0.00886	0.0468	Bio_process
chloroplast organization	GO:0009658	231	47	23.81	1.97	+	6.79e-05	0.000637	Bio_process
divalent inorganic cation transport	GO:0072511	102	21	10.51	2	+	0.00729	0.0395	Bio_process
detoxification	GO:0098754	98	22	10.1	2.18	+	0.00229	0.0146	Bio_process
cellular component disassembly	GO:0022411	84	19	8.66	2.19	+	0.00348	0.0211	Bio_process
export from cell	GO:0140352	87	20	8.97	2.23	+	0.00235	0.0149	Bio_process
tRNA modification	GO:0006400	74	17	7.63	2.23	+	0.00561	0.0319	Bio_process
regulation of leaf development	GO:2000024	80	19	8.25	2.3	+	0.00255	0.016	Bio_process
vitamin biosynthetic process	GO:0009110	59	14	6.08	2.3	+	0.00786	0.0423	Bio_process
anatomical structure arrangement	GO:0048532	63	15	6.49	2.31	+	0.00576	0.0327	Bio_process
cortical cytoskeleton organization	GO:0030865	53	13	5.46	2.38	+	0.00892	0.0469	Bio_process
negative regulation of flower development	GO:0009910	52	13	5.36	2.43	+	0.00817	0.0437	Bio_process
regulation of circadian rhythm	GO:0042752	56	14	5.77	2.43	+	0.00586	0.0332	Bio_process
peptidyl-serine phosphorylation	GO:0018105	99	25	10.2	2.45	+	0.000251	0.00208	Bio_process
response to virus	GO:0009615	83	21	8.56	2.45	+	0.000597	0.0045	Bio_process
seed germination	GO:0009845	95	24	9.79	2.45	+	0.00035	0.00277	Bio_process
protein autophosphorylation	GO:0046777	185	47	19.07	2.46	+	3.44e-07	5.23e-06	Bio_process
SCF-dependent proteasomal ubiquitin-dependent protein catabolic process	GO:0031146	84	22	8.66	2.54	+	0.00031	0.00251	Bio_process
chlorophyll metabolic process	GO:0015994	57	15	5.88	2.55	+	0.00323	0.0197	Bio_process
cellular response to hypoxia	GO:0071456	235	62	24.22	2.56	+	1.37e-09	2.61e-08	Bio_process
organelle localization by membrane tethering	GO:0140056	53	14	5.46	2.56	+	0.00457	0.0269	Bio_process
response to UV-B	GO:0010224	72	19	7.42	2.56	+	0.000786	0.00566	Bio_process
positive regulation of protein modification process	GO:0031401	49	13	5.05	2.57	+	0.00653	0.036	Bio_process
response to absence of light	GO:0009646	45	12	4.64	2.59	+	0.00942	0.0494	Bio_process
response to cold	GO:0009409	404	108	41.64	2.59	+	5.33e-16	1.61e-14	Bio_process
defense response to oomycetes	GO:0002229	71	19	7.32	2.6	+	0.000712	0.00524	Bio_process
fatty acid derivative metabolic process	GO:1901568	41	11	4.23	2.6	+	0.00768	0.0415	Bio_process
glucose 6-phosphate metabolic process	GO:0051156	41	11	4.23	2.6	+	0.00768	0.0414	Bio_process
positive regulation of chromosome organization	GO:2001252	41	11	4.23	2.6	+	0.00768	0.0415	Bio_process
porphyrin-containing compound biosynthetic process	GO:0006779	48	13	4.95	2.63	+	0.00368	0.0222	Bio_process
cellular response to nitrogen levels	GO:0043562	44	12	4.54	2.65	+	0.00492	0.0282	Bio_process
cellulose metabolic process	GO:0030243	44	12	4.54	2.65	+	0.00492	0.0282	Bio_process
red or far-red light signaling pathway	GO:0010017	51	14	5.26	2.66	+	0.00237	0.0149	Bio_process
cellular response to salt stress	GO:0071472	36	10	3.71	2.69	+	0.00888	0.0468	Bio_process
cytokinesis by cell plate formation	GO:0000911	65	18	6.7	2.69	+	0.000846	0.00604	Bio_process
regulation of response to DNA damage stimulus	GO:2001020	36	10	3.71	2.69	+	0.00888	0.0467	Bio_process
response to chitin	GO:0010200	137	38	14.12	2.69	+	7.07e-07	1.03e-05	Bio_process
circadian rhythm	GO:0007623	111	31	11.44	2.71	+	7.01e-06	8.31e-05	Bio_process
maintenance of meristem identity	GO:0010074	43	12	4.43	2.71	+	0.00422	0.0249	Bio_process
lignin biosynthetic process	GO:0009809	42	12	4.33	2.77	+	0.0036	0.0217	Bio_process
protein complex oligomerization	GO:0051259	45	13	4.64	2.8	+	0.0023	0.0147	Bio_process
adaxial/abaxial pattern specification	GO:0009955	38	11	3.92	2.81	+	0.0048	0.028	Bio_process
nitrate transport	GO:0015706	38	11	3.92	2.81	+	0.0048	0.0281	Bio_process
chaperone-mediated protein folding	GO:0061077	62	18	6.39	2.82	+	0.000348	0.00276	Bio_process
organelle membrane fusion	GO:0090174	48	14	4.95	2.83	+	0.00147	0.00992	Bio_process
multidimensional cell growth	GO:0009825	41	12	4.23	2.84	+	0.00305	0.0188	Bio_process
phloem or xylem histogenesis	GO:0010087	102	30	10.51	2.85	+	5.96e-06	7.21e-05	Bio_process
response to heat	GO:0009408	218	64	22.47	2.85	+	1.8e-11	3.87e-10	Bio_process
response to nematode	GO:0009624	81	24	8.35	2.87	+	2.99e-05	0.000304	Bio_process
NADH dehydrogenase complex assembly	GO:0010257	30	9	3.09	2.91	+	0.00857	0.0454	Bio_process
positive regulation of cell population proliferation	GO:0008284	30	9	3.09	2.91	+	0.00857	0.0454	Bio_process
response to high light intensity	GO:0009644	60	18	6.18	2.91	+	0.000249	0.00207	Bio_process
leaf morphogenesis	GO:0009965	93	28	9.59	2.92	+	5.26e-06	6.43e-05	Bio_process
glycolytic process	GO:0006096	53	16	5.46	2.93	+	0.00051	0.00391	Bio_process
mitotic cell cycle checkpoint	GO:0007093	33	10	3.4	2.94	+	0.0054	0.0307	Bio_process
positive gravitropism	GO:0009958	33	10	3.4	2.94	+	0.0054	0.0307	Bio_process
response to cadmium ion	GO:0046686	312	95	32.16	2.95	+	3.67e-17	1.24e-15	Bio_process
vacuole organization	GO:0007033	59	18	6.08	2.96	+	0.00021	0.00177	Bio_process
glucosinolate biosynthetic process	GO:0019761	39	12	4.02	2.99	+	0.00216	0.0139	Bio_process
monocarboxylic acid transport	GO:0015718	35	11	3.61	3.05	+	0.00285	0.0178	Bio_process
telomere maintenance	GO:0000723	35	11	3.61	3.05	+	0.00285	0.0178	Bio_process
hyperosmotic salinity response	GO:0042538	57	18	5.88	3.06	+	0.000147	0.00128	Bio_process
ncRNA catabolic process	GO:0034661	25	8	2.58	3.1	+	0.00952	0.0499	Bio_process
regulation of flavonoid biosynthetic process	GO:0009962	25	8	2.58	3.1	+	0.00952	0.0498	Bio_process
positive regulation of protein polymerization	GO:0032273	28	9	2.89	3.12	+	0.00596	0.0336	Bio_process
regulation of intracellular pH	GO:0051453	28	9	2.89	3.12	+	0.00596	0.0336	Bio_process
response to glucose	GO:0009749	58	19	5.98	3.18	+	6.51e-05	0.000615	Bio_process
anthocyanin-containing compound metabolic process	GO:0046283	24	8	2.47	3.23	+	0.00784	0.0423	Bio_process
glutamine family amino acid biosynthetic process	GO:0009084	27	9	2.78	3.23	+	0.00491	0.0283	Bio_process
leaf vascular tissue pattern formation	GO:0010305	30	10	3.09	3.23	+	0.00309	0.019	Bio_process
protein import into mitochondrial matrix	GO:0030150	27	9	2.78	3.23	+	0.00491	0.0283	Bio_process
regulation of cell size	GO:0008361	27	9	2.78	3.23	+	0.00491	0.0283	Bio_process
trichome branching	GO:0010091	27	9	2.78	3.23	+	0.00491	0.0284	Bio_process
positive regulation of cytoskeleton organization	GO:0051495	32	11	3.3	3.33	+	0.00159	0.0106	Bio_process
positive regulation of supramolecular fiber organization	GO:1902905	32	11	3.3	3.33	+	0.00159	0.0106	Bio_process
stomatal complex morphogenesis	GO:0010103	29	10	2.99	3.35	+	0.00252	0.0159	Bio_process
jasmonic acid biosynthetic process	GO:0009695	26	9	2.68	3.36	+	0.00401	0.0238	Bio_process
glucose homeostasis	GO:0042593	23	8	2.37	3.37	+	0.0064	0.0358	Bio_process
positive regulation of seed germination	GO:0010030	23	8	2.37	3.37	+	0.0064	0.0358	Bio_process
DNA duplex unwinding	GO:0032508	31	11	3.2	3.44	+	0.00129	0.00884	Bio_process
regulation of defense response to fungus	GO:1900150	25	9	2.58	3.49	+	0.00324	0.0198	Bio_process
auxin polar transport	GO:0009926	61	22	6.29	3.5	+	5.15e-06	6.32e-05	Bio_process
photomorphogenesis	GO:0009640	72	26	7.42	3.5	+	7.28e-07	1.05e-05	Bio_process
leaf senescence	GO:0010150	105	38	10.82	3.51	+	2.14e-09	4e-08	Bio_process
glutathione metabolic process	GO:0006749	44	16	4.54	3.53	+	8.94e-05	0.000812	Bio_process
protein peptidyl-prolyl isomerization	GO:0000413	33	12	3.4	3.53	+	0.000663	0.0049	Bio_process
response to hydrogen peroxide	GO:0042542	66	24	6.8	3.53	+	1.74e-06	2.34e-05	Bio_process
response to ozone	GO:0010193	33	12	3.4	3.53	+	0.000663	0.0049	Bio_process
tryptophan biosynthetic process	GO:0000162	22	8	2.27	3.53	+	0.00516	0.0294	Bio_process
ATP synthesis coupled proton transport	GO:0015986	41	15	4.23	3.55	+	0.000139	0.00122	Bio_process
chloroplast rRNA processing	GO:1901259	19	7	1.96	3.57	+	0.00826	0.0441	Bio_process
potassium ion homeostasis	GO:0055075	19	7	1.96	3.57	+	0.00826	0.0441	Bio_process
regulation of phenylpropanoid metabolic process	GO:2000762	19	7	1.96	3.57	+	0.00826	0.0441	Bio_process
response to mechanical stimulus	GO:0009612	19	7	1.96	3.57	+	0.00826	0.0439	Bio_process
lateral root formation	GO:0010311	54	20	5.57	3.59	+	9.93e-06	0.000113	Bio_process
nucleosome assembly	GO:0006334	40	15	4.12	3.64	+	0.000112	0.000998	Bio_process
regulation of phosphoprotein phosphatase activity	GO:0043666	24	9	2.47	3.64	+	0.0026	0.0162	Bio_process
regulation of root meristem growth	GO:0010082	29	11	2.99	3.68	+	0.000832	0.00595	Bio_process
aromatic amino acid family catabolic process	GO:0009074	21	8	2.16	3.7	+	0.00412	0.0243	Bio_process
blue light signaling pathway	GO:0009785	21	8	2.16	3.7	+	0.00412	0.0243	Bio_process
sulfate assimilation	GO:0000103	21	8	2.16	3.7	+	0.00412	0.0244	Bio_process
brassinosteroid mediated signaling pathway	GO:0009742	62	24	6.39	3.76	+	7.08e-07	1.02e-05	Bio_process
cytokinin-activated signaling pathway	GO:0009736	49	19	5.05	3.76	+	9.74e-06	0.000112	Bio_process
response to insect	GO:0009625	31	12	3.2	3.76	+	0.000422	0.00327	Bio_process
chromosome separation	GO:0051304	18	7	1.86	3.77	+	0.00655	0.036	Bio_process
pollen maturation	GO:0010152	18	7	1.86	3.77	+	0.00655	0.036	Bio_process
protein quality control for misfolded or incompletely synthesized proteins	GO:0006515	36	14	3.71	3.77	+	0.000138	0.00121	Bio_process
response to molecule of fungal origin	GO:0002238	18	7	1.86	3.77	+	0.00655	0.0361	Bio_process
positive regulation of small molecule metabolic process	GO:0062013	23	9	2.37	3.8	+	0.00206	0.0132	Bio_process
regulation of stomatal closure	GO:0090333	28	11	2.89	3.81	+	0.000658	0.00488	Bio_process
auxin homeostasis	GO:0010252	38	15	3.92	3.83	+	7.01e-05	0.000651	Bio_process
stomatal movement	GO:0010118	58	23	5.98	3.85	+	8.58e-07	1.22e-05	Bio_process
cytochrome complex assembly	GO:0017004	30	12	3.09	3.88	+	0.000332	0.00265	Bio_process
negative regulation of DNA recombination	GO:0045910	20	8	2.06	3.88	+	0.00324	0.0198	Bio_process
regulation of jasmonic acid mediated signaling pathway	GO:2000022	40	16	4.12	3.88	+	3.57e-05	0.000358	Bio_process
tricarboxylic acid cycle	GO:0006099	45	18	4.64	3.88	+	1.18e-05	0.000132	Bio_process
tricarboxylic acid metabolic process	GO:0072350	20	8	2.06	3.88	+	0.00324	0.0197	Bio_process
endoplasmic reticulum unfolded protein response	GO:0030968	27	11	2.78	3.95	+	0.000516	0.00395	Bio_process
ethylene biosynthetic process	GO:0009693	22	9	2.27	3.97	+	0.00161	0.0106	Bio_process
negative regulation of seed germination	GO:0010187	22	9	2.27	3.97	+	0.00161	0.0106	Bio_process
epithelium development	GO:0060429	17	7	1.75	3.99	+	0.00513	0.0293	Bio_process
protein autoubiquitination	GO:0051865	17	7	1.75	3.99	+	0.00513	0.0293	Bio_process
thylakoid membrane organization	GO:0010027	46	19	4.74	4.01	+	4.71e-06	5.84e-05	Bio_process
fatty acid beta-oxidation	GO:0006635	36	15	3.71	4.04	+	4.28e-05	0.000423	Bio_process
regulation of metal ion transport	GO:0010959	19	8	1.96	4.08	+	0.00252	0.0159	Bio_process
cellular response to water deprivation	GO:0042631	35	15	3.61	4.16	+	3.3e-05	0.000334	Bio_process
glutamine metabolic process	GO:0006541	14	6	1.44	4.16	+	0.00812	0.0436	Bio_process
mitochondrial electron transport, ubiquinol to cytochrome c	GO:0006122	14	6	1.44	4.16	+	0.00812	0.0435	Bio_process
pattern recognition receptor signaling pathway	GO:0002221	14	6	1.44	4.16	+	0.00812	0.0437	Bio_process
photorespiration	GO:0009853	42	18	4.33	4.16	+	5.55e-06	6.77e-05	Bio_process
positive regulation of mitotic cell cycle phase transition	GO:1901992	14	6	1.44	4.16	+	0.00812	0.0436	Bio_process
detection of chemical stimulus	GO:0009593	23	10	2.37	4.22	+	0.000617	0.00463	Bio_process
regulation of systemic acquired resistance	GO:0010112	23	10	2.37	4.22	+	0.000617	0.00463	Bio_process
interstrand cross-link repair	GO:0036297	16	7	1.65	4.24	+	0.00394	0.0235	Bio_process
posttranslational protein targeting to endoplasmic reticulum membrane	GO:0006620	16	7	1.65	4.24	+	0.00394	0.0236	Bio_process
amino acid transmembrane transport	GO:0003333	27	12	2.78	4.31	+	0.000153	0.00133	Bio_process
glutamine family amino acid catabolic process	GO:0009065	18	8	1.86	4.31	+	0.00193	0.0126	Bio_process
regulation of G2/M transition of mitotic cell cycle	GO:0010389	27	12	2.78	4.31	+	0.000153	0.00133	Bio_process
defense response to fungus, incompatible interaction	GO:0009817	49	22	5.05	4.36	+	2.79e-07	4.37e-06	Bio_process
anaphase-promoting complex-dependent catabolic process	GO:0031145	20	9	2.06	4.37	+	0.000949	0.00674	Bio_process
postreplication repair	GO:0006301	20	9	2.06	4.37	+	0.000949	0.00673	Bio_process
cellular response to metal ion	GO:0071248	22	10	2.27	4.41	+	0.000469	0.00362	Bio_process
glutamate metabolic process	GO:0006536	22	10	2.27	4.41	+	0.000469	0.00362	Bio_process
cellular response to biotic stimulus	GO:0071216	13	6	1.34	4.48	+	0.00616	0.0346	Bio_process
regulation of seed dormancy process	GO:2000033	13	6	1.34	4.48	+	0.00616	0.0346	Bio_process
response to nitrate	GO:0010167	26	12	2.68	4.48	+	0.000116	0.00103	Bio_process
sucrose biosynthetic process	GO:0005986	13	6	1.34	4.48	+	0.00616	0.0347	Bio_process
protein targeting to vacuole	GO:0006623	45	21	4.64	4.53	+	3.14e-07	4.87e-06	Bio_process
response to amino acid	GO:0043200	15	7	1.55	4.53	+	0.00298	0.0185	Bio_process
photosystem I assembly	GO:0048564	17	8	1.75	4.57	+	0.00145	0.00984	Bio_process
positive regulation of abscisic acid-activated signaling pathway	GO:0009789	40	19	4.12	4.61	+	9.23e-07	1.29e-05	Bio_process
hydrogen peroxide catabolic process	GO:0042744	25	12	2.58	4.66	+	8.65e-05	0.000788	Bio_process
protein import into chloroplast stroma	GO:0045037	25	12	2.58	4.66	+	8.65e-05	0.000787	Bio_process
potassium ion transmembrane transport	GO:0071805	35	17	3.61	4.71	+	2.71e-06	3.52e-05	Bio_process
cellular response to light intensity	GO:0071484	12	6	1.24	4.85	+	0.00458	0.0268	Bio_process
cellular response to red light	GO:0071491	12	6	1.24	4.85	+	0.00458	0.0268	Bio_process
DNA synthesis involved in DNA repair	GO:0000731	10	5	1.03	4.85	+	0.00958	0.0501	Bio_process
fructose 1,6-bisphosphate metabolic process	GO:0030388	12	6	1.24	4.85	+	0.00458	0.0268	Bio_process
guard mother cell differentiation	GO:0010444	10	5	1.03	4.85	+	0.00958	0.05	Bio_process
photosynthetic electron transport in photosystem II	GO:0009772	10	5	1.03	4.85	+	0.00958	0.0499	Bio_process
photosystem II repair	GO:0010206	12	6	1.24	4.85	+	0.00458	0.0268	Bio_process
proteasome assembly	GO:0043248	14	7	1.44	4.85	+	0.00221	0.0141	Bio_process
regulation of gibberellin biosynthetic process	GO:0010371	10	5	1.03	4.85	+	0.00958	0.05	Bio_process
regulation of vesicle targeting, to, from or within Golgi	GO:0048209	10	5	1.03	4.85	+	0.00958	0.0501	Bio_process
response to molecule of bacterial origin	GO:0002237	36	18	3.71	4.85	+	1e-06	1.39e-05	Bio_process
root hair cell tip growth	GO:0048768	22	11	2.27	4.85	+	0.000129	0.00114	Bio_process
gibberellic acid mediated signaling pathway	GO:0009740	45	23	4.64	4.96	+	2.39e-08	4.01e-07	Bio_process
ethylene-activated signaling pathway	GO:0009873	54	28	5.57	5.03	+	5.78e-10	1.16e-08	Bio_process
negative regulation of abscisic acid-activated signaling pathway	GO:0009788	50	26	5.15	5.04	+	2.25e-09	4.16e-08	Bio_process
regulation of anthocyanin metabolic process	GO:0031537	23	12	2.37	5.06	+	4.65e-05	0.000449	Bio_process
cytokinin biosynthetic process	GO:0009691	21	11	2.16	5.08	+	9.36e-05	0.000846	Bio_process
abscisic acid-activated signaling pathway	GO:0009738	97	51	10	5.1	+	3.76e-17	1.27e-15	Bio_process
negative regulation of ethylene-activated signaling pathway	GO:0010105	17	9	1.75	5.14	+	0.000383	0.00301	Bio_process
auxin efflux	GO:0010315	15	8	1.55	5.17	+	0.000781	0.00564	Bio_process
cellular response to reactive nitrogen species	GO:1902170	15	8	1.55	5.17	+	0.000781	0.00565	Bio_process
chiasma assembly	GO:0051026	15	8	1.55	5.17	+	0.000781	0.00562	Bio_process
double-strand break repair via nonhomologous end joining	GO:0006303	15	8	1.55	5.17	+	0.000781	0.00567	Bio_process
negative regulation of gibberellic acid mediated signaling pathway	GO:0009938	15	8	1.55	5.17	+	0.000781	0.00566	Bio_process
regulation of cytokinin-activated signaling pathway	GO:0080036	15	8	1.55	5.17	+	0.000781	0.00563	Bio_process
regulation of hydrogen peroxide metabolic process	GO:0010310	15	8	1.55	5.17	+	0.000781	0.00564	Bio_process
indole-containing compound catabolic process	GO:0042436	13	7	1.34	5.22	+	0.0016	0.0107	Bio_process
negative regulation of photomorphogenesis	GO:0010100	13	7	1.34	5.22	+	0.0016	0.0106	Bio_process
organic cation transport	GO:0015695	13	7	1.34	5.22	+	0.0016	0.0106	Bio_process
phosphate ion transmembrane transport	GO:0035435	13	7	1.34	5.22	+	0.0016	0.0107	Bio_process
photosystem II assembly	GO:0010207	26	14	2.68	5.22	+	8.34e-06	9.65e-05	Bio_process
gluconeogenesis	GO:0006094	22	12	2.27	5.29	+	3.34e-05	0.000337	Bio_process
neutral amino acid transport	GO:0015804	11	6	1.13	5.29	+	0.00331	0.0201	Bio_process
SRP-dependent cotranslational protein targeting to membrane, translocation	GO:0006616	11	6	1.13	5.29	+	0.00331	0.0201	Bio_process
defense response to bacterium, incompatible interaction	GO:0009816	42	23	4.33	5.31	+	8.94e-09	1.53e-07	Bio_process
positive regulation of programmed cell death	GO:0043068	20	11	2.06	5.34	+	6.71e-05	0.000631	Bio_process
cellular response to sucrose stimulus	GO:0071329	9	5	0.93	5.39	+	0.00691	0.0379	Bio_process
intraspecies interaction between organisms	GO:0051703	9	5	0.93	5.39	+	0.00691	0.0379	Bio_process
longitudinal axis specification	GO:0009942	9	5	0.93	5.39	+	0.00691	0.0378	Bio_process
malate transmembrane transport	GO:0071423	9	5	0.93	5.39	+	0.00691	0.0379	Bio_process
regulation of ethylene biosynthetic process	GO:0010364	9	5	0.93	5.39	+	0.00691	0.0377	Bio_process
regulation of lipid catabolic process	GO:0050994	9	5	0.93	5.39	+	0.00691	0.0378	Bio_process
response to low fluence blue light stimulus by blue low-fluence system	GO:0010244	9	5	0.93	5.39	+	0.00691	0.0377	Bio_process
jasmonic acid and ethylene-dependent systemic resistance	GO:0009861	16	9	1.65	5.46	+	0.000273	0.00224	Bio_process
plant-type hypersensitive response	GO:0009626	44	25	4.54	5.51	+	1.15e-09	2.2e-08	Bio_process
auxin-activated signaling pathway	GO:0009734	40	23	4.12	5.58	+	4.45e-09	7.79e-08	Bio_process
gibberellin biosynthetic process	GO:0009686	26	15	2.68	5.6	+	2.09e-06	2.78e-05	Bio_process
cellular response to phosphate starvation	GO:0016036	74	43	7.63	5.64	+	7.51e-16	2.23e-14	Bio_process
cellular response to sulfate starvation	GO:0009970	12	7	1.24	5.66	+	0.00113	0.00789	Bio_process
MAPK cascade	GO:0000165	12	7	1.24	5.66	+	0.00113	0.00792	Bio_process
proline metabolic process	GO:0006560	12	7	1.24	5.66	+	0.00113	0.0079	Bio_process
regulation of lateral root development	GO:2000023	12	7	1.24	5.66	+	0.00113	0.00788	Bio_process
regulation of MAP kinase activity	GO:0043405	12	7	1.24	5.66	+	0.00113	0.00786	Bio_process
inositol phosphate dephosphorylation	GO:0046855	17	10	1.75	5.71	+	9.47e-05	0.000854	Bio_process
phosphatidylinositol dephosphorylation	GO:0046856	22	13	2.27	5.73	+	8.26e-06	9.61e-05	Bio_process
mitotic recombination	GO:0006312	10	6	1.03	5.82	+	0.00232	0.0148	Bio_process
photoprotection	GO:0010117	10	6	1.03	5.82	+	0.00232	0.0147	Bio_process
trehalose biosynthetic process	GO:0005992	15	9	1.55	5.82	+	0.00019	0.00162	Bio_process
protein insertion into mitochondrial inner membrane	GO:0045039	13	8	1.34	5.97	+	0.000384	0.00301	Bio_process
regulation of meristem structural organization	GO:0009934	21	13	2.16	6.01	+	5.68e-06	6.89e-05	Bio_process
extracellular ATP signaling	GO:0106167	8	5	0.82	6.06	+	0.00481	0.028	Bio_process
hydrogen peroxide biosynthetic process	GO:0050665	8	5	0.82	6.06	+	0.00481	0.0279	Bio_process
microtubule nucleation by interphase microtubule organizing center	GO:0051415	8	5	0.82	6.06	+	0.00481	0.0279	Bio_process
response to X-ray	GO:0010165	8	5	0.82	6.06	+	0.00481	0.0279	Bio_process
salicylic acid biosynthetic process	GO:0009697	8	5	0.82	6.06	+	0.00481	0.0279	Bio_process
positive regulation of mitochondrial translation	GO:0070131	11	7	1.13	6.17	+	0.000777	0.00565	Bio_process
protein import into peroxisome matrix	GO:0016558	11	7	1.13	6.17	+	0.000777	0.00567	Bio_process
sulfate transport	GO:0008272	11	7	1.13	6.17	+	0.000777	0.00566	Bio_process
proteasomal ubiquitin-independent protein catabolic process	GO:0010499	25	16	2.58	6.21	+	3.43e-07	5.23e-06	Bio_process
mismatch repair	GO:0006298	15	10	1.55	6.47	+	4.37e-05	0.000429	Bio_process
stamen morphogenesis	GO:0048448	9	6	0.93	6.47	+	0.00158	0.0105	Bio_process
systemic acquired resistance, salicylic acid mediated signaling pathway	GO:0009862	15	10	1.55	6.47	+	4.37e-05	0.000428	Bio_process
response to arsenic-containing substance	GO:0046685	13	9	1.34	6.72	+	8.61e-05	0.000786	Bio_process
induced systemic resistance, jasmonic acid mediated signaling pathway	GO:0009864	10	7	1.03	6.79	+	0.000516	0.00393	Bio_process
protein deneddylation	GO:0000338	10	7	1.03	6.79	+	0.000516	0.00392	Bio_process
regulation of anion channel activity	GO:0010359	10	7	1.03	6.79	+	0.000516	0.00392	Bio_process
drug transport	GO:0015893	7	5	0.72	6.93	+	0.00321	0.0197	Bio_process
glycine decarboxylation via glycine cleavage system	GO:0019464	7	5	0.72	6.93	+	0.00321	0.0196	Bio_process
hexose mediated signaling	GO:0009757	7	5	0.72	6.93	+	0.00321	0.0197	Bio_process
modified amino acid transport	GO:0072337	7	5	0.72	6.93	+	0.00321	0.0196	Bio_process
negative regulation of plant-type hypersensitive response	GO:0034051	7	5	0.72	6.93	+	0.00321	0.0197	Bio_process
tripeptide transport	GO:0042939	7	5	0.72	6.93	+	0.00321	0.0196	Bio_process
camalexin biosynthetic process	GO:0010120	11	8	1.13	7.06	+	0.000169	0.00146	Bio_process
defense response by callose deposition in cell wall	GO:0052544	16	12	1.65	7.28	+	3.16e-06	4.03e-05	Bio_process
double-strand break repair via synthesis-dependent strand annealing	GO:0045003	8	6	0.82	7.28	+	0.00103	0.00723	Bio_process
galactolipid biosynthetic process	GO:0019375	13	10	1.34	7.46	+	1.82e-05	0.000193	Bio_process
positive regulation of gibberellic acid mediated signaling pathway	GO:0009939	9	7	0.93	7.55	+	0.00033	0.00264	Bio_process
regulation of chlorophyll biosynthetic process	GO:0010380	18	14	1.86	7.55	+	3.48e-07	5.26e-06	Bio_process
anthocyanin accumulation in tissues in response to UV light	GO:0043481	5	4	0.52	7.76	+	0.00652	0.0361	Bio_process
negative regulation of ion transport	GO:0043271	5	4	0.52	7.76	+	0.00652	0.0364	Bio_process
peptidyl-tyrosine dephosphorylation	GO:0035335	5	4	0.52	7.76	+	0.00652	0.0363	Bio_process
phenol-containing compound catabolic process	GO:0019336	5	4	0.52	7.76	+	0.00652	0.036	Bio_process
regulation of response to nutrient levels	GO:0032107	5	4	0.52	7.76	+	0.00652	0.0363	Bio_process
respiratory burst involved in defense response	GO:0002679	5	4	0.52	7.76	+	0.00652	0.0362	Bio_process
response to boron-containing substance	GO:0010036	5	4	0.52	7.76	+	0.00652	0.0364	Bio_process
response to indolebutyric acid	GO:0080026	5	4	0.52	7.76	+	0.00652	0.0362	Bio_process
response to nitric oxide	GO:0071731	5	4	0.52	7.76	+	0.00652	0.0364	Bio_process
ADP transport	GO:0015866	6	5	0.62	8.08	+	0.00203	0.0131	Bio_process
ATP transport	GO:0015867	6	5	0.62	8.08	+	0.00203	0.0132	Bio_process
cellular response to far red light	GO:0071490	6	5	0.62	8.08	+	0.00203	0.0131	Bio_process
cellular response to singlet oxygen	GO:0071452	6	5	0.62	8.08	+	0.00203	0.0131	Bio_process
cytokinin catabolic process	GO:0009823	6	5	0.62	8.08	+	0.00203	0.0131	Bio_process
hydrogen peroxide transmembrane transport	GO:0080170	6	5	0.62	8.08	+	0.00203	0.0131	Bio_process
protein import into chloroplast thylakoid membrane	GO:0045038	6	5	0.62	8.08	+	0.00203	0.0131	Bio_process
tubulin complex assembly	GO:0007021	6	5	0.62	8.08	+	0.00203	0.0132	Bio_process
reductive pentose-phosphate cycle	GO:0019253	13	11	1.34	8.21	+	3.67e-06	4.62e-05	Bio_process
pyrimidine dimer repair	GO:0006290	8	7	0.82	8.49	+	0.000202	0.0017	Bio_process
arsenite transport	GO:0015700	5	5	0.52	9.7	+	0.0012	0.00829	Bio_process
cellular response to gamma radiation	GO:0071480	4	4	0.41	9.7	+	0.00391	0.0235	Bio_process
COP9 signalosome assembly	GO:0010387	6	6	0.62	9.7	+	0.000372	0.00293	Bio_process
indolebutyric acid metabolic process	GO:0080024	5	5	0.52	9.7	+	0.0012	0.00827	Bio_process
negative regulation of response to water deprivation	GO:0080148	5	5	0.52	9.7	+	0.0012	0.00828	Bio_process
nucleotide-excision repair, DNA incision, 5'-to lesion	GO:0006296	4	4	0.41	9.7	+	0.00391	0.0235	Bio_process
osmosensory signaling pathway	GO:0007231	5	5	0.52	9.7	+	0.0012	0.0083	Bio_process
post-chaperonin tubulin folding pathway	GO:0007023	4	4	0.41	9.7	+	0.00391	0.0235	Bio_process
secondary growth	GO:0080117	4	4	0.41	9.7	+	0.00391	0.0234	Bio_process
somatic cell DNA recombination	GO:0016444	9	9	0.93	9.7	+	1.19e-05	0.000132	Bio_process
cell wall	GO:0005618	532	85	54.84	1.55	+	0.000342	0.00274	Cell_Comp
plasmodesma	GO:0009506	945	157	97.41	1.61	+	8.63e-08	1.22e-06	Cell_Comp
trans-Golgi network	GO:0005802	297	54	30.61	1.76	+	0.000285	0.00235	Cell_Comp
cell cortex	GO:0005938	109	23	11.24	2.05	+	0.00376	0.0237	Cell_Comp
secretory vesicle	GO:0099503	169	36	17.42	2.07	+	0.000241	0.00207	Cell_Comp
integral component of plasma membrane	GO:0005887	104	23	10.72	2.15	+	0.00189	0.0134	Cell_Comp
plastoglobule	GO:0010287	76	17	7.83	2.17	+	0.00648	0.0386	Cell_Comp
vesicle tethering complex	GO:0099023	78	18	8.04	2.24	+	0.00406	0.0252	Cell_Comp
apoplast	GO:0048046	286	67	29.48	2.27	+	1.93e-08	2.94e-07	Cell_Comp
host cell nucleus	GO:0042025	138	33	14.22	2.32	+	5.52e-05	0.000521	Cell_Comp
phragmoplast	GO:0009524	58	15	5.98	2.51	+	0.00351	0.0223	Cell_Comp
mitochondrial matrix	GO:0005759	130	34	13.4	2.54	+	9.21e-06	9.75e-05	Cell_Comp
condensed chromosome	GO:0000793	60	16	6.18	2.59	+	0.00212	0.0148	Cell_Comp
late endosome	GO:0005770	60	16	6.18	2.59	+	0.00212	0.0147	Cell_Comp
spindle	GO:0005819	69	20	7.11	2.81	+	0.000171	0.00149	Cell_Comp
chloroplast inner membrane	GO:0009706	64	19	6.6	2.88	+	0.00019	0.00165	Cell_Comp
chloroplast thylakoid membrane	GO:0009535	344	102	35.46	2.88	+	1.37e-17	3.49e-16	Cell_Comp
mitochondrial proton-transporting ATP synthase complex	GO:0005753	30	9	3.09	2.91	+	0.00857	0.0491	Cell_Comp
SCF ubiquitin ligase complex	GO:0019005	78	24	8.04	2.99	+	1.79e-05	0.000182	Cell_Comp
integral component of mitochondrial inner membrane	GO:0031305	32	10	3.3	3.03	+	0.00451	0.0278	Cell_Comp
plant-type vacuole membrane	GO:0009705	118	39	12.16	3.21	+	1.04e-08	1.63e-07	Cell_Comp
TIM23 mitochondrial import inner membrane translocase complex	GO:0005744	24	8	2.47	3.23	+	0.00784	0.0454	Cell_Comp
proton-transporting two-sector ATPase complex, catalytic domain	GO:0033178	24	9	2.47	3.64	+	0.0026	0.017	Cell_Comp
phagophore assembly site	GO:0000407	18	7	1.86	3.77	+	0.00655	0.0388	Cell_Comp
anaphase-promoting complex	GO:0005680	23	9	2.37	3.8	+	0.00206	0.0145	Cell_Comp
peroxisomal membrane	GO:0005778	30	12	3.09	3.88	+	0.000332	0.00272	Cell_Comp
mitochondrial respiratory chain complex III	GO:0005750	19	8	1.96	4.08	+	0.00252	0.0167	Cell_Comp
chloroplast outer membrane	GO:0009707	52	22	5.36	4.1	+	6.21e-07	7.67e-06	Cell_Comp
extrinsic component of organelle membrane	GO:0031312	14	6	1.44	4.16	+	0.00812	0.0468	Cell_Comp
mitochondrial respiratory chain complex I	GO:0005747	70	31	7.22	4.3	+	1.43e-09	2.47e-08	Cell_Comp
preprophase band	GO:0009574	17	8	1.75	4.57	+	0.00145	0.0104	Cell_Comp
integral component of mitochondrial outer membrane	GO:0031307	19	9	1.96	4.6	+	0.000713	0.00531	Cell_Comp
nuclear chromosome, telomeric region	GO:0000784	21	10	2.16	4.62	+	0.000352	0.00279	Cell_Comp
nuclear replisome	GO:0043601	20	10	2.06	4.85	+	0.00026	0.00218	Cell_Comp
signal recognition particle	GO:0048500	13	7	1.34	5.22	+	0.0016	0.0114	Cell_Comp
photosystem II oxygen evolving complex	GO:0009654	22	12	2.27	5.29	+	3.34e-05	0.000334	Cell_Comp
rough endoplasmic reticulum membrane	GO:0030867	11	6	1.13	5.29	+	0.00331	0.0212	Cell_Comp
proteasome regulatory particle, lid subcomplex	GO:0008541	14	8	1.44	5.54	+	0.000554	0.00418	Cell_Comp
stromule	GO:0010319	35	20	3.61	5.54	+	4.85e-08	6.97e-07	Cell_Comp
proteasome regulatory particle, base subcomplex	GO:0008540	17	10	1.75	5.71	+	9.47e-05	0.00085	Cell_Comp
cytosolic proteasome complex	GO:0031597	10	6	1.03	5.82	+	0.00232	0.0159	Cell_Comp
mitochondrial respiratory chain complex II, succinate dehydrogenase complex ubiquinone	GO:0005749	10	6	1.03	5.82	+	0.00232	0.0158	Cell_Comp
vacuolar proton-transporting V-type ATPase complex	GO:0016471	10	6	1.03	5.82	+	0.00232	0.016	Cell_Comp
proteasome core complex, alpha-subunit complex	GO:0019773	13	8	1.34	5.97	+	0.000384	0.00301	Cell_Comp
chloroplastic endopeptidase Clp complex	GO:0009840	8	5	0.82	6.06	+	0.00481	0.029	Cell_Comp
COP9 signalosome	GO:0008180	12	8	1.24	6.47	+	0.000259	0.00221	Cell_Comp
mismatch repair complex	GO:0032300	10	7	1.03	6.79	+	0.000516	0.00395	Cell_Comp
chloroplast thylakoid lumen	GO:0009543	45	32	4.64	6.9	+	6.59e-14	1.5e-12	Cell_Comp
DNA-binding transcription factor activity	GO:0003700	1595	225	164.41	1.37	+	1.23e-05	0.000325	Mol_func
ribonucleotide binding	GO:0032553	621	91	64.01	1.42	+	0.00215	0.0311	Mol_func
purine ribonucleoside triphosphate binding	GO:0035639	460	72	47.42	1.52	+	0.00152	0.024	Mol_func
transcription regulatory region sequence-specific DNA binding	GO:0000976	903	143	93.08	1.54	+	3.91e-06	0.000114	Mol_func
zinc ion binding	GO:0008270	540	95	55.66	1.71	+	4.65e-06	0.000134	Mol_func
GTPase activity	GO:0003924	146	30	15.05	1.99	+	0.00156	0.0244	Mol_func
ubiquitin-protein transferase activity	GO:0004842	452	93	46.59	2	+	1.13e-08	5.06e-07	Mol_func
magnesium ion binding	GO:0000287	112	24	11.54	2.08	+	0.00263	0.0371	Mol_func
dioxygenase activity	GO:0051213	115	26	11.85	2.19	+	0.000703	0.0128	Mol_func
protein self-association	GO:0043621	96	22	9.9	2.22	+	0.00208	0.0303	Mol_func
histone binding	GO:0042393	87	20	8.97	2.23	+	0.00235	0.0335	Mol_func
protein-macromolecule adaptor activity	GO:0030674	81	19	8.35	2.28	+	0.00274	0.038	Mol_func
cysteine-type endopeptidase activity	GO:0004197	76	18	7.83	2.3	+	0.00355	0.0477	Mol_func
omega peptidase activity	GO:0008242	70	17	7.22	2.36	+	0.0028	0.0388	Mol_func
carbon-carbon lyase activity	GO:0016830	110	27	11.34	2.38	+	0.000173	0.00361	Mol_func
unfolded protein binding	GO:0051082	106	26	10.93	2.38	+	0.000235	0.00467	Mol_func
ubiquitin-like protein-specific protease activity	GO:0019783	69	17	7.11	2.39	+	0.00251	0.0357	Mol_func
protein kinase binding	GO:0019901	84	21	8.66	2.43	+	0.00103	0.0175	Mol_func
calcium ion binding	GO:0005509	235	59	24.22	2.44	+	1.59e-08	7.04e-07	Mol_func
transmembrane receptor protein kinase activity	GO:0019199	75	19	7.73	2.46	+	0.00109	0.0182	Mol_func
intramolecular oxidoreductase activity	GO:0016860	58	15	5.98	2.51	+	0.00351	0.0473	Mol_func
protein homodimerization activity	GO:0042803	158	41	16.29	2.52	+	1.8e-06	5.65e-05	Mol_func
NAD binding	GO:0051287	71	19	7.32	2.6	+	0.000712	0.0128	Mol_func
copper ion binding	GO:0005507	186	50	19.17	2.61	+	3.16e-08	1.32e-06	Mol_func
calmodulin binding	GO:0005516	130	36	13.4	2.69	+	1.43e-06	4.59e-05	Mol_func
monocarboxylic acid binding	GO:0033293	46	13	4.74	2.74	+	0.0027	0.0377	Mol_func
monovalent cation:proton antiporter activity	GO:0005451	53	15	5.46	2.75	+	0.0013	0.0209	Mol_func
signal sequence binding	GO:0005048	45	13	4.64	2.8	+	0.0023	0.0331	Mol_func
DNA helicase activity	GO:0003678	50	15	5.15	2.91	+	0.000796	0.014	Mol_func
NADH dehydrogenase activity	GO:0003954	43	13	4.43	2.93	+	0.00164	0.0245	Mol_func
ion transmembrane transporter activity, phosphorylative mechanism	GO:0015662	56	17	5.77	2.95	+	0.000327	0.00642	Mol_func
FAD binding	GO:0071949	68	23	7.01	3.28	+	7.57e-06	0.000214	Mol_func
endodeoxyribonuclease activity	GO:0004520	32	11	3.3	3.33	+	0.00159	0.0244	Mol_func
single-stranded DNA binding	GO:0003697	80	28	8.25	3.4	+	4.64e-07	1.66e-05	Mol_func
polyU RNA binding	GO:0008266	28	10	2.89	3.46	+	0.00205	0.0299	Mol_func
water channel activity	GO:0015250	36	13	3.71	3.5	+	0.000423	0.00815	Mol_func
cobalt ion binding	GO:0050897	52	19	5.36	3.54	+	1.92e-05	0.000478	Mol_func
hormone binding	GO:0042562	30	11	3.09	3.56	+	0.00104	0.0176	Mol_func
nitrate transmembrane transporter activity	GO:0015112	27	10	2.78	3.59	+	0.00164	0.0245	Mol_func
DNA-directed DNA polymerase activity	GO:0003887	20	8	2.06	3.88	+	0.00324	0.0441	Mol_func
inorganic phosphate transmembrane transporter activity	GO:0005315	20	8	2.06	3.88	+	0.00324	0.0439	Mol_func
peptidyl-prolyl cis-trans isomerase activity	GO:0003755	55	22	5.67	3.88	+	1.32e-06	4.3e-05	Mol_func
acid phosphatase activity	GO:0003993	44	18	4.54	3.97	+	9.25e-06	0.000253	Mol_func
L-amino acid transmembrane transporter activity	GO:0015179	19	8	1.96	4.08	+	0.00252	0.0357	Mol_func
telomeric DNA binding	GO:0042162	26	11	2.68	4.1	+	0.0004	0.0078	Mol_func
calcium-dependent protein serine/threonine kinase activity	GO:0009931	47	20	4.84	4.13	+	1.85e-06	5.71e-05	Mol_func
iron ion transmembrane transporter activity	GO:0005381	23	10	2.37	4.22	+	0.000617	0.0115	Mol_func
isoprenoid binding	GO:0019840	23	10	2.37	4.22	+	0.000617	0.0113	Mol_func
protein tyrosine phosphatase activity	GO:0004725	23	10	2.37	4.22	+	0.000617	0.0114	Mol_func
calmodulin-dependent protein kinase activity	GO:0004683	47	21	4.84	4.33	+	5.51e-07	1.95e-05	Mol_func
monocarboxylic acid transmembrane transporter activity	GO:0008028	22	10	2.27	4.41	+	0.000469	0.00893	Mol_func
anion:anion antiporter activity	GO:0015301	32	15	3.3	4.55	+	1.45e-05	0.000375	Mol_func
phosphatidylinositol-4,5-bisphosphate 5-phosphatase activity	GO:0004439	17	8	1.75	4.57	+	0.00145	0.0231	Mol_func
ATPase binding	GO:0051117	18	9	1.86	4.85	+	0.000527	0.00986	Mol_func
P-P-bond-hydrolysis-driven protein transmembrane transporter activity	GO:0015450	16	8	1.65	4.85	+	0.00108	0.0181	Mol_func
nucleotidase activity	GO:0008252	13	7	1.34	5.22	+	0.0016	0.0242	Mol_func
magnesium-dependent protein serine/threonine phosphatase activity	GO:0004724	31	17	3.2	5.32	+	7.54e-07	2.63e-05	Mol_func
inositol phosphate phosphatase activity	GO:0052745	12	7	1.24	5.66	+	0.00113	0.0186	Mol_func
organic cation transmembrane transporter activity	GO:0015101	12	7	1.24	5.66	+	0.00113	0.0188	Mol_func
proton-transporting ATPase activity, rotational mechanism	GO:0046961	22	13	2.27	5.73	+	8.26e-06	0.000232	Mol_func
7S RNA binding	GO:0008312	10	6	1.03	5.82	+	0.00232	0.0333	Mol_func
auxin efflux transmembrane transporter activity	GO:0010329	15	9	1.55	5.82	+	0.00019	0.00391	Mol_func
sugar-phosphatase activity	GO:0050308	15	9	1.55	5.82	+	0.00019	0.00389	Mol_func
phosphorelay sensor kinase activity	GO:0000155	16	10	1.65	6.06	+	6.51e-05	0.0015	Mol_func
mitochondrial ribosome binding	GO:0097177	11	7	1.13	6.17	+	0.000777	0.0137	Mol_func
translation activator activity	GO:0008494	11	7	1.13	6.17	+	0.000777	0.0139	Mol_func
damaged DNA binding	GO:0003684	39	26	4.02	6.47	+	4.08e-11	2.47e-09	Mol_func
inward rectifier potassium channel activity	GO:0005242	9	6	0.93	6.47	+	0.00158	0.0244	Mol_func
ATP transmembrane transporter activity	GO:0005347	38	26	3.92	6.64	+	2.69e-11	1.76e-09	Mol_func
four-way junction DNA binding	GO:0000400	10	7	1.03	6.79	+	0.000516	0.00971	Mol_func
malate transmembrane transporter activity	GO:0015140	10	7	1.03	6.79	+	0.000516	0.00977	Mol_func
modified amino acid transmembrane transporter activity	GO:0072349	7	5	0.72	6.93	+	0.00321	0.044	Mol_func
outward rectifier potassium channel activity	GO:0015271	7	5	0.72	6.93	+	0.00321	0.0438	Mol_func
mismatched DNA binding	GO:0030983	11	8	1.13	7.06	+	0.000169	0.00354	Mol_func
trehalose-phosphatase activity	GO:0004805	11	8	1.13	7.06	+	0.000169	0.00357	Mol_func
ADP transmembrane transporter activity	GO:0015217	12	9	1.24	7.28	+	5.55e-05	0.0013	Mol_func
voltage-gated chloride channel activity	GO:0005247	8	6	0.82	7.28	+	0.00103	0.0175	Mol_func
auxin influx transmembrane transporter activity	GO:0010328	6	5	0.62	8.08	+	0.00203	0.0297	Mol_func
cytokinin dehydrogenase activity	GO:0019139	7	6	0.72	8.32	+	0.000637	0.0116	Mol_func
ADP dimethylallyltransferase activity	GO:0052623	7	7	0.72	9.7	+	0.000117	0.00256	Mol_func
AMP dimethylallyltransferase activity	GO:0009824	8	8	0.82	9.7	+	3.72e-05	0.000893	Mol_func
ATP dimethylallyltransferase activity	GO:0052622	7	7	0.72	9.7	+	0.000117	0.00254	Mol_func
monodehydroascorbate reductase NADH activity	GO:0016656	5	5	0.52	9.7	+	0.0012	0.0195	Mol_func
phosphatidylinositol monophosphate phosphatase activity	GO:0052744	5	5	0.52	9.7	+	0.0012	0.0196	Mol_func
tRNA dimethylallyltransferase activity	GO:0052381	9	9	0.93	9.7	+	1.19e-05	0.00032	Mol_func

## Sheet: S7b
Table S7-b: Enriched GO terms within common genes between GO and COEX based analysis for PLA
GO_term	GO_IDs	No_of_REF_genes	No_of_COEX_genes	expected	Fold_Enrichment	up/down	raw_P_value	FDR	Ontology
mitotic DNA replication initiation	GO:1902975	4	4	0.36	11.23	+	0.00239	0.0172	Bio_Process
arginine biosynthetic process	GO:0006526	10	10	0.89	11.23	+	1.13e-06	1.64e-05	Bio_Process
biotin biosynthetic process	GO:0009102	4	4	0.36	11.23	+	0.00239	0.0171	Bio_Process
Mo-molybdopterin cofactor biosynthetic process	GO:0006777	4	4	0.36	11.23	+	0.00239	0.0171	Bio_Process
nicotianamine biosynthetic process	GO:0030418	4	4	0.36	11.23	+	0.00239	0.0171	Bio_Process
shikimate metabolic process	GO:0019632	4	4	0.36	11.23	+	0.00239	0.017	Bio_Process
tyrosine biosynthetic process	GO:0006571	5	5	0.45	11.23	+	0.000647	0.00544	Bio_Process
photoprotection	GO:0010117	10	9	0.89	10.1	+	6.99e-06	8.88e-05	Bio_Process
acetyl-CoA biosynthetic process from pyruvate	GO:0006086	8	7	0.71	9.82	+	8.67e-05	0.000878	Bio_Process
ornithine metabolic process	GO:0006591	7	6	0.62	9.62	+	0.000308	0.00278	Bio_Process
reductive pentose-phosphate cycle	GO:0019253	13	11	1.16	9.5	+	9.8e-07	1.44e-05	Bio_Process
ammonia assimilation cycle	GO:0019676	6	5	0.53	9.36	+	0.00111	0.00884	Bio_Process
positive regulation of chlorophyll biosynthetic process	GO:1902326	6	5	0.53	9.36	+	0.00111	0.00885	Bio_Process
protein import into chloroplast thylakoid membrane	GO:0045038	6	5	0.53	9.36	+	0.00111	0.00886	Bio_Process
asparagine metabolic process	GO:0006528	5	4	0.45	8.98	+	0.00402	0.0263	Bio_Process
negative regulation of response to water deprivation	GO:0080148	5	4	0.45	8.98	+	0.00402	0.0263	Bio_Process
osmosensory signaling pathway	GO:0007231	5	4	0.45	8.98	+	0.00402	0.0264	Bio_Process
para-aminobenzoic acid metabolic process	GO:0046482	5	4	0.45	8.98	+	0.00402	0.0263	Bio_Process
phenol-containing compound catabolic process	GO:0019336	5	4	0.45	8.98	+	0.00402	0.0263	Bio_Process
phylloquinone biosynthetic process	GO:0042372	9	7	0.8	8.73	+	0.000143	0.00138	Bio_Process
chlorophyll catabolic process	GO:0015996	12	9	1.07	8.42	+	1.91e-05	0.000227	Bio_Process
fructose 1,6-bisphosphate metabolic process	GO:0030388	12	9	1.07	8.42	+	1.91e-05	0.000227	Bio_Process
jasmonic acid biosynthetic process	GO:0009695	26	19	2.32	8.2	+	6.25e-10	1.31e-08	Bio_Process
chorismate biosynthetic process	GO:0009423	11	8	0.98	8.16	+	6.57e-05	0.000681	Bio_Process
gluconeogenesis	GO:0006094	22	16	1.96	8.16	+	1.49e-08	2.77e-07	Bio_Process
fructose 6-phosphate metabolic process	GO:0006002	14	10	1.25	8.02	+	8.84e-06	0.000109	Bio_Process
glycine decarboxylation via glycine cleavage system	GO:0019464	7	5	0.62	8.02	+	0.00177	0.0133	Bio_Process
leucine catabolic process	GO:0006552	7	5	0.62	8.02	+	0.00177	0.0134	Bio_Process
pre-replicative complex assembly involved in nuclear cell cycle DNA replication	GO:0006267	7	5	0.62	8.02	+	0.00177	0.0134	Bio_Process
oxylipin biosynthetic process	GO:0031408	17	12	1.51	7.92	+	1.21e-06	1.74e-05	Bio_Process
abscisic acid biosynthetic process	GO:0009688	10	7	0.89	7.86	+	0.000226	0.00209	Bio_Process
threonine biosynthetic process	GO:0009088	10	7	0.89	7.86	+	0.000226	0.0021	Bio_Process
defense response by callose deposition in cell wall	GO:0052544	16	11	1.43	7.72	+	4.06e-06	5.41e-05	Bio_Process
carotene catabolic process	GO:0016121	9	6	0.8	7.48	+	0.000779	0.00642	Bio_Process
chlorophyll biosynthetic process	GO:0015995	39	26	3.47	7.48	+	2.02e-12	5.72e-11	Bio_Process
citrate metabolic process	GO:0006101	6	4	0.53	7.48	+	0.00627	0.0389	Bio_Process
detection of hormone stimulus	GO:0009720	6	4	0.53	7.48	+	0.00627	0.0387	Bio_Process
hydrogen peroxide transmembrane transport	GO:0080170	6	4	0.53	7.48	+	0.00627	0.0388	Bio_Process
L-phenylalanine biosynthetic process	GO:0009094	9	6	0.8	7.48	+	0.000779	0.00643	Bio_Process
male meiosis cytokinesis	GO:0007112	6	4	0.53	7.48	+	0.00627	0.0389	Bio_Process
NAD biosynthetic process	GO:0009435	9	6	0.8	7.48	+	0.000779	0.00644	Bio_Process
photosynthetic electron transport in photosystem I	GO:0009773	15	10	1.34	7.48	+	1.36e-05	0.000164	Bio_Process
photosystem II repair	GO:0010206	12	8	1.07	7.48	+	0.000102	0.00101	Bio_Process
positive regulation of gibberellic acid mediated signaling pathway	GO:0009939	9	6	0.8	7.48	+	0.000779	0.00639	Bio_Process
protoporphyrinogen IX biosynthetic process	GO:0006782	15	10	1.34	7.48	+	1.36e-05	0.000165	Bio_Process
regulation of chlorophyll catabolic process	GO:0010271	6	4	0.53	7.48	+	0.00627	0.0387	Bio_Process
response to low fluence blue light stimulus by blue low-fluence system	GO:0010244	9	6	0.8	7.48	+	0.000779	0.00638	Bio_Process
S-adenosylmethionine metabolic process	GO:0046500	9	6	0.8	7.48	+	0.000779	0.00641	Bio_Process
auxin-activated signaling pathway	GO:0009734	40	26	3.56	7.3	+	3.07e-12	8.58e-11	Bio_Process
negative regulation of ethylene-activated signaling pathway	GO:0010105	17	11	1.51	7.26	+	6.2e-06	7.97e-05	Bio_Process
pentose-phosphate shunt, oxidative branch	GO:0009051	14	9	1.25	7.22	+	4.57e-05	0.000488	Bio_Process
camalexin biosynthetic process	GO:0010120	11	7	0.98	7.14	+	0.000344	0.00306	Bio_Process
chloroplast fission	GO:0010020	22	14	1.96	7.14	+	3.89e-07	6.15e-06	Bio_Process
regulation of defense response to virus	GO:0050688	11	7	0.98	7.14	+	0.000344	0.00306	Bio_Process
extracellular ATP signaling	GO:0106167	8	5	0.71	7.02	+	0.00268	0.0187	Bio_Process
isopentenyl diphosphate biosynthetic process, methylerythritol 4-phosphate pathway	GO:0019288	8	5	0.71	7.02	+	0.00268	0.0188	Bio_Process
phosphatidylglycerol biosynthetic process	GO:0006655	8	5	0.71	7.02	+	0.00268	0.0188	Bio_Process
salicylic acid biosynthetic process	GO:0009697	8	5	0.71	7.02	+	0.00268	0.0187	Bio_Process
valine biosynthetic process	GO:0009099	8	5	0.71	7.02	+	0.00268	0.0187	Bio_Process
glycolytic process	GO:0006096	53	33	4.72	6.99	+	9.33e-15	3.07e-13	Bio_Process
photosystem II assembly	GO:0010207	26	16	2.32	6.91	+	8.11e-08	1.38e-06	Bio_Process
plant-type hypersensitive response	GO:0009626	44	27	3.92	6.89	+	3.18e-12	8.85e-11	Bio_Process
thylakoid membrane organization	GO:0010027	46	28	4.1	6.83	+	1.46e-12	4.25e-11	Bio_Process
induced systemic resistance, jasmonic acid mediated signaling pathway	GO:0009864	10	6	0.89	6.74	+	0.00116	0.00918	Bio_Process
isoleucine biosynthetic process	GO:0009097	10	6	0.89	6.74	+	0.00116	0.00922	Bio_Process
lysine biosynthetic process via diaminopimelate	GO:0009089	15	9	1.34	6.74	+	6.78e-05	0.000701	Bio_Process
systemic acquired resistance, salicylic acid mediated signaling pathway	GO:0009862	15	9	1.34	6.74	+	6.78e-05	0.000698	Bio_Process
L-ascorbic acid biosynthetic process	GO:0019853	17	10	1.51	6.6	+	3.02e-05	0.000341	Bio_Process
proline metabolic process	GO:0006560	12	7	1.07	6.55	+	0.000506	0.00438	Bio_Process
'de novo' IMP biosynthetic process	GO:0006189	14	8	1.25	6.42	+	0.000223	0.00208	Bio_Process
defense response signaling pathway, resistance gene-dependent	GO:0009870	14	8	1.25	6.42	+	0.000223	0.00208	Bio_Process
hydrogen peroxide catabolic process	GO:0042744	25	14	2.23	6.29	+	1.22e-06	1.75e-05	Bio_Process
cadmium ion transport	GO:0015691	9	5	0.8	6.24	+	0.00389	0.0258	Bio_Process
cell cycle G1/S phase transition	GO:0044843	9	5	0.8	6.24	+	0.00389	0.0259	Bio_Process
chloroplast-nucleus signaling pathway	GO:0010019	9	5	0.8	6.24	+	0.00389	0.026	Bio_Process
intraspecies interaction between organisms	GO:0051703	9	5	0.8	6.24	+	0.00389	0.0259	Bio_Process
NAD metabolic process	GO:0019674	9	5	0.8	6.24	+	0.00389	0.0257	Bio_Process
photosynthetic acclimation	GO:0009643	9	5	0.8	6.24	+	0.00389	0.0257	Bio_Process
response to xenobiotic stimulus	GO:0009410	9	5	0.8	6.24	+	0.00389	0.0259	Bio_Process
stamen morphogenesis	GO:0048448	9	5	0.8	6.24	+	0.00389	0.0257	Bio_Process
vitamin E biosynthetic process	GO:0010189	9	5	0.8	6.24	+	0.00389	0.0257	Bio_Process
histidine biosynthetic process	GO:0000105	11	6	0.98	6.12	+	0.00167	0.0128	Bio_Process
NAD PH dehydrogenase complex assembly	GO:0010275	11	6	0.98	6.12	+	0.00167	0.0128	Bio_Process
negative regulation of seed germination	GO:0010187	22	12	1.96	6.12	+	8.67e-06	0.000108	Bio_Process
tetrahydrofolate biosynthetic process	GO:0046654	11	6	0.98	6.12	+	0.00167	0.0128	Bio_Process
sugar mediated signaling pathway	GO:0010182	37	20	3.3	6.07	+	1.04e-08	1.99e-07	Bio_Process
galactolipid biosynthetic process	GO:0019375	13	7	1.16	6.05	+	0.000724	0.00604	Bio_Process
gibberellic acid mediated signaling pathway	GO:0009740	45	24	4.01	5.99	+	4.4e-10	9.34e-09	Bio_Process
negative regulation of gibberellic acid mediated signaling pathway	GO:0009938	15	8	1.34	5.99	+	0.000317	0.00285	Bio_Process
regulation of cytokinin-activated signaling pathway	GO:0080036	15	8	1.34	5.99	+	0.000317	0.00284	Bio_Process
starch catabolic process	GO:0005983	17	9	1.51	5.94	+	0.000139	0.00135	Bio_Process
chloroplast rRNA processing	GO:1901259	19	10	1.69	5.91	+	6.17e-05	0.000646	Bio_Process
phloem transport	GO:0010233	21	11	1.87	5.88	+	2.74e-05	0.000317	Bio_Process
protein import into chloroplast stroma	GO:0045037	25	13	2.23	5.84	+	5.46e-06	7.15e-05	Bio_Process
abscisic acid-activated signaling pathway	GO:0009738	97	49	8.64	5.67	+	2.4e-18	1.01e-16	Bio_Process
cell plate assembly	GO:0000919	14	7	1.25	5.61	+	0.00101	0.00812	Bio_Process
cellular response to light intensity	GO:0071484	12	6	1.07	5.61	+	0.00233	0.0169	Bio_Process
defense response to bacterium, incompatible interaction	GO:0009816	42	21	3.74	5.61	+	1.28e-08	2.41e-07	Bio_Process
ethylene-activated signaling pathway	GO:0009873	54	27	4.81	5.61	+	1.11e-10	2.53e-09	Bio_Process
gibberellin biosynthetic process	GO:0009686	26	13	2.32	5.61	+	7.57e-06	9.53e-05	Bio_Process
histone H3-K9 modification	GO:0061647	10	5	0.89	5.61	+	0.00545	0.0345	Bio_Process
isocitrate metabolic process	GO:0006102	12	6	1.07	5.61	+	0.00233	0.0168	Bio_Process
jasmonic acid and ethylene-dependent systemic resistance	GO:0009861	16	8	1.43	5.61	+	0.000441	0.00387	Bio_Process
long-chain fatty acid metabolic process	GO:0001676	14	7	1.25	5.61	+	0.00101	0.00813	Bio_Process
photosynthetic electron transport in photosystem II	GO:0009772	10	5	0.89	5.61	+	0.00545	0.0343	Bio_Process
plastid transcription	GO:0042793	10	5	0.89	5.61	+	0.00545	0.0345	Bio_Process
positive regulation of programmed cell death	GO:0043068	20	10	1.78	5.61	+	8.58e-05	0.000872	Bio_Process
primary alcohol metabolic process	GO:0034308	10	5	0.89	5.61	+	0.00545	0.0344	Bio_Process
regulation of anion channel activity	GO:0010359	10	5	0.89	5.61	+	0.00545	0.0344	Bio_Process
regulation of anthocyanin biosynthetic process	GO:0031540	14	7	1.25	5.61	+	0.00101	0.00811	Bio_Process
regulation of gibberellin biosynthetic process	GO:0010371	10	5	0.89	5.61	+	0.00545	0.0344	Bio_Process
regulation of vitamin metabolic process	GO:0030656	10	5	0.89	5.61	+	0.00545	0.0345	Bio_Process
iron-sulfur cluster assembly	GO:0016226	37	18	3.3	5.46	+	1.91e-07	3.12e-06	Bio_Process
negative regulation of abscisic acid-activated signaling pathway	GO:0009788	50	24	4.45	5.39	+	2.24e-09	4.51e-08	Bio_Process
methionine biosynthetic process	GO:0009086	21	10	1.87	5.35	+	0.000117	0.00116	Bio_Process
positive regulation of abscisic acid-activated signaling pathway	GO:0009789	40	19	3.56	5.33	+	1.17e-07	1.95e-06	Bio_Process
response to molecule of bacterial origin	GO:0002237	36	17	3.21	5.3	+	5.75e-07	8.91e-06	Bio_Process
ceramide biosynthetic process	GO:0046513	15	7	1.34	5.24	+	0.00138	0.0107	Bio_Process
xanthophyll metabolic process	GO:0016122	15	7	1.34	5.24	+	0.00138	0.0107	Bio_Process
indole-containing compound catabolic process	GO:0042436	13	6	1.16	5.18	+	0.00318	0.0215	Bio_Process
regulation of seed dormancy process	GO:2000033	13	6	1.16	5.18	+	0.00318	0.0214	Bio_Process
regulation of salicylic acid mediated signaling pathway	GO:2000031	24	11	2.14	5.15	+	7.04e-05	0.00072	Bio_Process
glycine biosynthetic process	GO:0006545	11	5	0.98	5.1	+	0.0074	0.0444	Bio_Process
indoleacetic acid biosynthetic process	GO:0009684	11	5	0.98	5.1	+	0.0074	0.0443	Bio_Process
purine nucleobase biosynthetic process	GO:0009113	11	5	0.98	5.1	+	0.0074	0.0444	Bio_Process
riboflavin biosynthetic process	GO:0009231	11	5	0.98	5.1	+	0.0074	0.0445	Bio_Process
SRP-dependent cotranslational protein targeting to membrane, translocation	GO:0006616	11	5	0.98	5.1	+	0.0074	0.0445	Bio_Process
sterol biosynthetic process	GO:0016126	33	15	2.94	5.1	+	3.81e-06	5.13e-05	Bio_Process
regulation of plant-type hypersensitive response	GO:0010363	20	9	1.78	5.05	+	0.000357	0.00316	Bio_Process
fatty acid elongation	GO:0030497	16	7	1.43	4.91	+	0.00184	0.0138	Bio_Process
defense response to fungus, incompatible interaction	GO:0009817	49	21	4.36	4.81	+	1.02e-07	1.72e-06	Bio_Process
reactive nitrogen species metabolic process	GO:2001057	14	6	1.25	4.81	+	0.00423	0.0275	Bio_Process
reactive oxygen species biosynthetic process	GO:1903409	14	6	1.25	4.81	+	0.00423	0.0275	Bio_Process
regulation of fatty acid biosynthetic process	GO:0042304	14	6	1.25	4.81	+	0.00423	0.0274	Bio_Process
regulation of meristem structural organization	GO:0009934	21	9	1.87	4.81	+	0.000473	0.00412	Bio_Process
regulation of post-embryonic root development	GO:2000069	14	6	1.25	4.81	+	0.00423	0.0274	Bio_Process
photosynthesis, light harvesting in photosystem I	GO:0009768	24	10	2.14	4.68	+	0.000276	0.00251	Bio_Process
photosystem I assembly	GO:0048564	17	7	1.51	4.62	+	0.00242	0.0171	Bio_Process
tryptophan biosynthetic process	GO:0000162	22	9	1.96	4.59	+	0.000619	0.00523	Bio_Process
cytokinin-activated signaling pathway	GO:0009736	49	20	4.36	4.58	+	3.81e-07	6.03e-06	Bio_Process
negative regulation of programmed cell death	GO:0043069	27	11	2.4	4.57	+	0.000162	0.00154	Bio_Process
brassinosteroid mediated signaling pathway	GO:0009742	62	25	5.52	4.53	+	1.69e-08	3.09e-07	Bio_Process
positive regulation of isoprenoid metabolic process	GO:0045828	15	6	1.34	4.49	+	0.00551	0.0346	Bio_Process
regulation of defense response to fungus	GO:1900150	25	10	2.23	4.49	+	0.000359	0.00318	Bio_Process
regulation of embryonic development	GO:0045995	15	6	1.34	4.49	+	0.00551	0.0346	Bio_Process
regulation of hydrogen peroxide metabolic process	GO:0010310	15	6	1.34	4.49	+	0.00551	0.0345	Bio_Process
response to amino acid	GO:0043200	15	6	1.34	4.49	+	0.00551	0.0347	Bio_Process
response to high light intensity	GO:0009644	60	24	5.34	4.49	+	3.66e-08	6.49e-07	Bio_Process
regulation of systemic acquired resistance	GO:0010112	23	9	2.05	4.39	+	0.000799	0.0065	Bio_Process
ether metabolic process	GO:0018904	18	7	1.6	4.37	+	0.00313	0.0213	Bio_Process
glutamine family amino acid catabolic process	GO:0009065	18	7	1.6	4.37	+	0.00313	0.0213	Bio_Process
inner mitochondrial membrane organization	GO:0007007	18	7	1.6	4.37	+	0.00313	0.0213	Bio_Process
malate metabolic process	GO:0006108	18	7	1.6	4.37	+	0.00313	0.0213	Bio_Process
regulation of alcohol biosynthetic process	GO:1902930	18	7	1.6	4.37	+	0.00313	0.0214	Bio_Process
response to molecule of fungal origin	GO:0002238	18	7	1.6	4.37	+	0.00313	0.0214	Bio_Process
response to insect	GO:0009625	31	12	2.76	4.35	+	0.000121	0.00119	Bio_Process
nucleotide transport	GO:0006862	16	6	1.43	4.21	+	0.00706	0.0428	Bio_Process
plastid translation	GO:0032544	16	6	1.43	4.21	+	0.00706	0.0427	Bio_Process
regulation of photosynthesis	GO:0010109	40	15	3.56	4.21	+	2.4e-05	0.000281	Bio_Process
response to fructose	GO:0009750	16	6	1.43	4.21	+	0.00706	0.0427	Bio_Process
regulation of G2/M transition of mitotic cell cycle	GO:0010389	27	10	2.4	4.16	+	0.000586	0.00499	Bio_Process
nucleotide salvage	GO:0043173	19	7	1.69	4.14	+	0.00398	0.0262	Bio_Process
regulation of phenylpropanoid metabolic process	GO:2000762	19	7	1.69	4.14	+	0.00398	0.0262	Bio_Process
carotenoid biosynthetic process	GO:0016117	22	8	1.96	4.08	+	0.00226	0.0165	Bio_Process
ethylene biosynthetic process	GO:0009693	22	8	1.96	4.08	+	0.00226	0.0165	Bio_Process
response to ozone	GO:0010193	33	12	2.94	4.08	+	0.000195	0.00184	Bio_Process
response to glucose	GO:0009749	58	21	5.17	4.06	+	9.63e-07	1.42e-05	Bio_Process
stomatal movement	GO:0010118	58	21	5.17	4.06	+	9.63e-07	1.42e-05	Bio_Process
proteasomal ubiquitin-independent protein catabolic process	GO:0010499	25	9	2.23	4.04	+	0.00129	0.0101	Bio_Process
very long-chain fatty acid metabolic process	GO:0000038	39	14	3.47	4.03	+	6.55e-05	0.00068	Bio_Process
regulation of stomatal closure	GO:0090333	28	10	2.49	4.01	+	0.000737	0.00611	Bio_Process
response to cadmium ion	GO:0046686	312	111	27.79	3.99	+	4.72e-29	3.09e-27	Bio_Process
response to sucrose	GO:0009744	68	24	6.06	3.96	+	2.43e-07	3.89e-06	Bio_Process
regulation of jasmonic acid mediated signaling pathway	GO:2000022	40	14	3.56	3.93	+	8.18e-05	0.000833	Bio_Process
positive regulation of lipid biosynthetic process	GO:0046889	23	8	2.05	3.9	+	0.00283	0.0196	Bio_Process
positive regulation of seed germination	GO:0010030	23	8	2.05	3.9	+	0.00283	0.0196	Bio_Process
regulation of generation of precursor metabolites and energy	GO:0043467	29	10	2.58	3.87	+	0.000919	0.00743	Bio_Process
primary root development	GO:0080022	32	11	2.85	3.86	+	0.000528	0.00454	Bio_Process
lipid oxidation	GO:0034440	50	17	4.45	3.82	+	1.99e-05	0.000234	Bio_Process
aromatic amino acid family catabolic process	GO:0009074	21	7	1.87	3.74	+	0.0062	0.0386	Bio_Process
cysteine metabolic process	GO:0006534	24	8	2.14	3.74	+	0.0035	0.0234	Bio_Process
glucosinolate biosynthetic process	GO:0019761	39	13	3.47	3.74	+	0.000217	0.00203	Bio_Process
lignin biosynthetic process	GO:0009809	42	14	3.74	3.74	+	0.000125	0.00122	Bio_Process
mitotic cell cycle checkpoint	GO:0007093	33	11	2.94	3.74	+	0.000652	0.00548	Bio_Process
photorespiration	GO:0009853	42	14	3.74	3.74	+	0.000125	0.00122	Bio_Process
ubiquinone biosynthetic process	GO:0006744	24	8	2.14	3.74	+	0.0035	0.0235	Bio_Process
unsaturated fatty acid metabolic process	GO:0033559	24	8	2.14	3.74	+	0.0035	0.0235	Bio_Process
regulation of auxin mediated signaling pathway	GO:0010928	34	11	3.03	3.63	+	0.0008	0.0065	Bio_Process
microtubule-based movement	GO:0007018	31	10	2.76	3.62	+	0.00139	0.0108	Bio_Process
negative regulation of innate immune response	GO:0045824	22	7	1.96	3.57	+	0.00761	0.0454	Bio_Process
hyperosmotic salinity response	GO:0042538	57	18	5.08	3.55	+	2.6e-05	0.000302	Bio_Process
leaf senescence	GO:0010150	105	33	9.35	3.53	+	1.54e-08	2.86e-07	Bio_Process
L-serine metabolic process	GO:0006563	29	9	2.58	3.48	+	0.00297	0.0205	Bio_Process
regulation of root meristem growth	GO:0010082	29	9	2.58	3.48	+	0.00297	0.0205	Bio_Process
water transport	GO:0006833	29	9	2.58	3.48	+	0.00297	0.0205	Bio_Process
response to freezing	GO:0050826	26	8	2.32	3.45	+	0.00522	0.0332	Bio_Process
monocarboxylic acid catabolic process	GO:0072329	59	18	5.26	3.43	+	3.8e-05	0.000417	Bio_Process
positive gravitropism	GO:0009958	33	10	2.94	3.4	+	0.00205	0.0152	Bio_Process
starch biosynthetic process	GO:0019252	33	10	2.94	3.4	+	0.00205	0.0152	Bio_Process
response to water deprivation	GO:0009414	347	104	30.91	3.36	+	1.53e-22	7.46e-21	Bio_Process
lateral root formation	GO:0010311	54	16	4.81	3.33	+	0.000134	0.0013	Bio_Process
nucleoside metabolic process	GO:0009116	64	19	5.7	3.33	+	3.2e-05	0.000356	Bio_Process
pyrimidine ribonucleotide biosynthetic process	GO:0009220	27	8	2.4	3.33	+	0.00629	0.0387	Bio_Process
wax biosynthetic process	GO:0010025	27	8	2.4	3.33	+	0.00629	0.0387	Bio_Process
auxin polar transport	GO:0009926	61	18	5.43	3.31	+	5.46e-05	0.000577	Bio_Process
chaperone-mediated protein folding	GO:0061077	62	18	5.52	3.26	+	6.52e-05	0.000678	Bio_Process
DNA duplex unwinding	GO:0032508	31	9	2.76	3.26	+	0.0043	0.0278	Bio_Process
auxin homeostasis	GO:0010252	38	11	3.38	3.25	+	0.0017	0.0129	Bio_Process
regulation of response to red or far red light	GO:2000030	42	12	3.74	3.21	+	0.00117	0.00921	Bio_Process
response to zinc ion	GO:0010043	42	12	3.74	3.21	+	0.00117	0.00923	Bio_Process
cellular response to phosphate starvation	GO:0016036	74	21	6.59	3.19	+	2.21e-05	0.00026	Bio_Process
cellular response to reactive oxygen species	GO:0034614	32	9	2.85	3.16	+	0.00511	0.0326	Bio_Process
cellular response to inorganic substance	GO:0071241	43	12	3.83	3.13	+	0.00138	0.0107	Bio_Process
photomorphogenesis	GO:0009640	72	20	6.41	3.12	+	4.43e-05	0.000474	Bio_Process
tRNA aminoacylation for protein translation	GO:0006418	54	15	4.81	3.12	+	0.000384	0.00339	Bio_Process
cellular detoxification	GO:1990748	37	10	3.3	3.03	+	0.00411	0.0268	Bio_Process
negative regulation of flower development	GO:0009910	52	14	4.63	3.02	+	0.000771	0.00638	Bio_Process
response to absence of light	GO:0009646	45	12	4.01	2.99	+	0.00192	0.0143	Bio_Process
mitotic nuclear division	GO:0140014	49	13	4.36	2.98	+	0.00131	0.0103	Bio_Process
mitotic cytokinesis	GO:0000281	38	10	3.38	2.95	+	0.00482	0.0309	Bio_Process
monocarboxylic acid transport	GO:0015718	35	9	3.12	2.89	+	0.0083	0.0494	Bio_Process
response to hydrogen peroxide	GO:0042542	66	17	5.88	2.89	+	0.000343	0.00306	Bio_Process
maintenance of meristem identity	GO:0010074	43	11	3.83	2.87	+	0.00382	0.0255	Bio_Process
defense response to oomycetes	GO:0002229	71	18	6.32	2.85	+	0.000274	0.00249	Bio_Process
response to red light	GO:0010114	62	15	5.52	2.72	+	0.00129	0.0101	Bio_Process
cell redox homeostasis	GO:0045454	140	33	12.47	2.65	+	4.26e-06	5.65e-05	Bio_Process
beta-glucan biosynthetic process	GO:0051274	51	12	4.54	2.64	+	0.00459	0.0295	Bio_Process
regulation of carbohydrate biosynthetic process	GO:0043255	51	12	4.54	2.64	+	0.00459	0.0295	Bio_Process
regulation of defense response to bacterium	GO:1900424	47	11	4.19	2.63	+	0.00673	0.041	Bio_Process
regulation of development, heterochronic	GO:0040034	47	11	4.19	2.63	+	0.00673	0.041	Bio_Process
response to UV	GO:0009411	121	28	10.78	2.6	+	3e-05	0.000344	Bio_Process
circadian rhythm	GO:0007623	111	25	9.89	2.53	+	0.000112	0.00111	Bio_Process
response to heat	GO:0009408	218	49	19.42	2.52	+	1.08e-07	1.8e-06	Bio_Process
oligosaccharide metabolic process	GO:0009311	76	17	6.77	2.51	+	0.00168	0.0128	Bio_Process
protein methylation	GO:0006479	78	17	6.95	2.45	+	0.00199	0.0148	Bio_Process
response to chitin	GO:0010200	137	29	12.2	2.38	+	8.94e-05	0.0009	Bio_Process
seed germination	GO:0009845	95	20	8.46	2.36	+	0.00161	0.0124	Bio_Process
microtubule cytoskeleton organization	GO:0000226	150	31	13.36	2.32	+	9.46e-05	0.000945	Bio_Process
leaf morphogenesis	GO:0009965	93	19	8.28	2.29	+	0.00256	0.018	Bio_Process
photoperiodism	GO:0009648	79	16	7.04	2.27	+	0.0071	0.0428	Bio_Process
gynoecium development	GO:0048467	85	17	7.57	2.25	+	0.00533	0.0339	Bio_Process
organic acid transport	GO:0015849	106	21	9.44	2.22	+	0.00172	0.0131	Bio_Process
response to nematode	GO:0009624	81	16	7.21	2.22	+	0.00769	0.0458	Bio_Process
embryo development ending in seed dormancy	GO:0009793	533	102	47.48	2.15	+	5.73e-11	1.37e-09	Bio_Process
phloem or xylem histogenesis	GO:0010087	102	19	9.09	2.09	+	0.00664	0.0405	Bio_Process
cellular response to hypoxia	GO:0071456	235	43	20.93	2.05	+	5.78e-05	0.000607	Bio_Process
energy derivation by oxidation of organic compounds	GO:0015980	149	27	13.27	2.03	+	0.00135	0.0105	Bio_Process
protein autophosphorylation	GO:0046777	185	33	16.48	2	+	0.00067	0.00562	Bio_Process
regulation of phosphate metabolic process	GO:0019220	152	27	13.54	1.99	+	0.00223	0.0164	Bio_Process
pollen development	GO:0009555	334	58	29.75	1.95	+	1.04e-05	0.000128	Bio_Process
vegetative to reproductive phase transition of meristem	GO:0010228	177	29	15.77	1.84	+	0.0045	0.029	Bio_Process
plant epidermis development	GO:0090558	252	41	22.45	1.83	+	0.000788	0.00643	Bio_Process
developmental maturation	GO:0021700	187	30	16.66	1.8	+	0.00409	0.0266	Bio_Process
peptidyl-amino acid modification	GO:0018193	336	53	29.93	1.77	+	0.00025	0.0023	Bio_Process
unidimensional cell growth	GO:0009826	276	40	24.58	1.63	+	0.00689	0.0419	Bio_Process
negative regulation of cellular macromolecule biosynthetic process	GO:2000113	340	49	30.28	1.62	+	0.00271	0.0188	Bio_Process
negative regulation of RNA metabolic process	GO:0051253	284	41	25.3	1.62	+	0.00569	0.0356	Bio_Process
regulation of catalytic activity	GO:0050790	305	43	27.17	1.58	+	0.0075	0.0449	Bio_Process
regulation of cellular component organization	GO:0051128	393	55	35.01	1.57	+	0.00298	0.0204	Bio_Process
cell differentiation	GO:0030154	566	72	50.41	1.43	+	0.0054	0.0343	Bio_Process
citrate lyase complex	GO:0009346	5	5	0.45	11.23	+	0.000647	0.00746	Cell
pyrophosphate-dependent phosphofructokinase complex	GO:0010316	4	4	0.36	11.23	+	0.00239	0.025	Cell
chloroplastic endopeptidase Clp complex	GO:0009840	8	6	0.71	8.42	+	0.000502	0.00592	Cell
stromule	GO:0010319	35	25	3.12	8.02	+	1.79e-12	4.58e-11	Cell
chloroplast thylakoid lumen	GO:0009543	45	32	4.01	7.98	+	1.57e-15	4.33e-14	Cell
chloroplast inner membrane	GO:0009706	64	43	5.7	7.54	+	1.06e-19	3.59e-18	Cell
plastid chromosome	GO:0009508	18	11	1.6	6.86	+	9.25e-06	0.000152	Cell
plastoglobule	GO:0010287	76	44	6.77	6.5	+	2.67e-18	7.99e-17	Cell
MCM complex	GO:0042555	9	5	0.8	6.24	+	0.00389	0.0378	Cell
photosystem II oxygen evolving complex	GO:0009654	22	12	1.96	6.12	+	8.67e-06	0.000147	Cell
integral component of plastid membrane	GO:0031351	18	9	1.6	5.61	+	0.000194	0.00242	Cell
NADPH dehydrogenase complex plastoquinone	GO:0010598	12	6	1.07	5.61	+	0.00233	0.0247	Cell
chloroplast nucleoid	GO:0042644	45	20	4.01	4.99	+	1.29e-07	2.54e-06	Cell
chloroplast outer membrane	GO:0009707	52	23	4.63	4.97	+	1.61e-08	3.37e-07	Cell
preprophase band	GO:0009574	17	7	1.51	4.62	+	0.00242	0.0251	Cell
photosystem I	GO:0009522	23	9	2.05	4.39	+	0.000799	0.00901	Cell
proteasome core complex	GO:0005839	24	9	2.14	4.21	+	0.00102	0.0114	Cell
chloroplast thylakoid membrane protein complex	GO:0098807	19	7	1.69	4.14	+	0.00398	0.0383	Cell
phragmoplast	GO:0009524	58	19	5.17	3.68	+	1.02e-05	0.000162	Cell
kinesin complex	GO:0005871	31	10	2.76	3.62	+	0.00139	0.0152	Cell
kinetochore	GO:0000776	25	8	2.23	3.59	+	0.0043	0.0406	Cell
nuclear replication fork	GO:0043596	30	9	2.67	3.37	+	0.00359	0.0352	Cell
apoplast	GO:0048046	286	82	25.47	3.22	+	4.11e-17	1.16e-15	Cell
side of membrane	GO:0098552	36	10	3.21	3.12	+	0.00349	0.0345	Cell
extrinsic component of membrane	GO:0019898	70	18	6.24	2.89	+	0.000237	0.00289	Cell
spindle	GO:0005819	69	17	6.15	2.77	+	0.00053	0.00618	Cell
condensed chromosome	GO:0000793	60	14	5.34	2.62	+	0.00245	0.0252	Cell
microtubule	GO:0005874	133	30	11.85	2.53	+	3.53e-05	0.000553	Cell
mitochondrial matrix	GO:0005759	130	28	11.58	2.42	+	0.0001	0.00142	Cell
cytosol	GO:0005829	3230	655	287.7	2.28	+	7.55e-82	6.09e-80	Cell
peroxisome	GO:0005777	307	60	27.35	2.19	+	2.4e-07	4.41e-06	Cell
secretory vesicle	GO:0099503	169	30	15.05	1.99	+	0.00104	0.0114	Cell
vacuolar membrane	GO:0005774	563	93	50.15	1.85	+	1.7e-07	3.24e-06	Cell
endoplasmic reticulum	GO:0005783	882	136	78.56	1.73	+	1.28e-08	2.75e-07	Cell
cell wall	GO:0005618	532	77	47.39	1.62	+	0.000129	0.00174	Cell
plasma membrane	GO:0005886	3508	475	312.46	1.52	+	1.06e-18	3.27e-17	Cell
plasmodesma	GO:0009506	945	122	84.17	1.45	+	0.000166	0.0022	Cell
6-phosphofructokinase activity	GO:0003872	7	7	0.62	11.23	+	4.97e-05	0.00139	Mol_funct
ATP citrate synthase activity	GO:0003878	5	5	0.45	11.23	+	0.000647	0.0135	Mol_funct
diphosphate-fructose-6-phosphate 1-phosphotransferase activity	GO:0047334	4	4	0.36	11.23	+	0.00239	0.041	Mol_funct
monodehydroascorbate reductase NADH activity	GO:0016656	5	5	0.45	11.23	+	0.000647	0.0134	Mol_funct
nicotianamine synthase activity	GO:0030410	4	4	0.36	11.23	+	0.00239	0.0408	Mol_funct
fructose-bisphosphate aldolase activity	GO:0004332	8	7	0.71	9.82	+	8.67e-05	0.00229	Mol_funct
glucose-6-phosphate dehydrogenase activity	GO:0004345	6	5	0.53	9.36	+	0.00111	0.0214	Mol_funct
heme oxygenase decyclizing activity	GO:0004392	6	5	0.53	9.36	+	0.00111	0.0212	Mol_funct
pyruvate dehydrogenase acetyl-transferring activity	GO:0004739	6	5	0.53	9.36	+	0.00111	0.0213	Mol_funct
long-chain fatty acid-CoA ligase activity	GO:0004467	10	8	0.89	8.98	+	4.1e-05	0.0012	Mol_funct
acyl carrier activity	GO:0000036	12	9	1.07	8.42	+	1.91e-05	0.000625	Mol_funct
9-cis-epoxycarotenoid dioxygenase activity	GO:0045549	7	5	0.62	8.02	+	0.00177	0.0316	Mol_funct
potassium ion binding	GO:0030955	14	9	1.25	7.22	+	4.57e-05	0.00129	Mol_funct
pyruvate kinase activity	GO:0004743	14	9	1.25	7.22	+	4.57e-05	0.00132	Mol_funct
phosphotransferase activity, carboxyl group as acceptor	GO:0016774	11	7	0.98	7.14	+	0.000344	0.00766	Mol_funct
transferase activity, transferring aldehyde or ketonic groups	GO:0016744	11	7	0.98	7.14	+	0.000344	0.00761	Mol_funct
phosphorelay sensor kinase activity	GO:0000155	16	10	1.43	7.02	+	2.05e-05	0.000659	Mol_funct
carbon-nitrogen ligase activity, with glutamine as amido-N-donor	GO:0016884	13	8	1.16	6.91	+	0.000153	0.00366	Mol_funct
2 iron, 2 sulfur cluster binding	GO:0051537	12	7	1.07	6.55	+	0.000506	0.011	Mol_funct
serine-type carboxypeptidase activity	GO:0004185	52	29	4.63	6.26	+	2.99e-12	2.94e-10	Mol_funct
C-acyltransferase activity	GO:0016408	11	6	0.98	6.12	+	0.00167	0.0309	Mol_funct
C-methyltransferase activity	GO:0008169	11	6	0.98	6.12	+	0.00167	0.0307	Mol_funct
sulfurtransferase activity	GO:0016783	13	7	1.16	6.05	+	0.000724	0.0148	Mol_funct
ATPase binding	GO:0051117	18	9	1.6	5.61	+	0.000194	0.00448	Mol_funct
diphosphotransferase activity	GO:0016778	12	6	1.07	5.61	+	0.00233	0.0405	Mol_funct
fatty acid synthase activity	GO:0004312	24	11	2.14	5.15	+	7.04e-05	0.00189	Mol_funct
aminopeptidase activity	GO:0004177	18	8	1.6	4.99	+	0.000809	0.0162	Mol_funct
isoprenoid binding	GO:0019840	23	10	2.05	4.88	+	0.000211	0.00479	Mol_funct
polyU RNA binding	GO:0008266	28	12	2.49	4.81	+	5.56e-05	0.00151	Mol_funct
ATP-dependent peptidase activity	GO:0004176	31	13	2.76	4.71	+	3.29e-05	0.000983	Mol_funct
NADP binding	GO:0050661	65	27	5.79	4.66	+	2.75e-09	1.76e-07	Mol_funct
oxidoreductase activity, acting on a sulfur group of donors, NADP as acceptor	GO:0016668	29	12	2.58	4.65	+	7.28e-05	0.00194	Mol_funct
adenylyltransferase activity	GO:0070566	30	12	2.67	4.49	+	9.44e-05	0.00239	Mol_funct
hormone binding	GO:0042562	30	12	2.67	4.49	+	9.44e-05	0.00241	Mol_funct
hydro-lyase activity	GO:0016836	87	34	7.75	4.39	+	9.41e-11	7.78e-09	Mol_funct
cobalt ion binding	GO:0050897	52	20	4.63	4.32	+	8.1e-07	3.44e-05	Mol_funct
transaminase activity	GO:0008483	52	20	4.63	4.32	+	8.1e-07	3.49e-05	Mol_funct
protein folding chaperone	GO:0044183	24	9	2.14	4.21	+	0.00102	0.02	Mol_funct
intramolecular oxidoreductase activity	GO:0016860	58	21	5.17	4.06	+	9.63e-07	3.98e-05	Mol_funct
NAD binding	GO:0051287	71	25	6.32	3.95	+	1.42e-07	7.58e-06	Mol_funct
microtubule motor activity	GO:0003777	37	13	3.3	3.94	+	0.000141	0.00344	Mol_funct
peptidyl-prolyl cis-trans isomerase activity	GO:0003755	55	19	4.9	3.88	+	5.46e-06	0.000197	Mol_funct
magnesium ion binding	GO:0000287	112	37	9.98	3.71	+	6.88e-10	4.91e-08	Mol_funct
monocarboxylic acid binding	GO:0033293	46	15	4.1	3.66	+	8.91e-05	0.00233	Mol_funct
oxidoreductase activity, acting on the aldehyde or oxo group of donors, NAD or NADP as acceptor	GO:0016620	43	14	3.83	3.66	+	0.000154	0.00366	Mol_funct
prenyltransferase activity	GO:0004659	43	14	3.83	3.66	+	0.000154	0.00363	Mol_funct
chlorophyll binding	GO:0016168	28	9	2.49	3.61	+	0.00244	0.0412	Mol_funct
pyridoxal phosphate binding	GO:0030170	87	27	7.75	3.48	+	3.73e-07	1.8e-05	Mol_funct
oxidoreductase activity, acting on the CH-NH group of donors	GO:0016645	33	10	2.94	3.4	+	0.00205	0.0362	Mol_funct
copper ion binding	GO:0005507	186	56	16.57	3.38	+	7.54e-13	8.46e-11	Mol_funct
protein homodimerization activity	GO:0042803	158	47	14.07	3.34	+	7.18e-11	6.09e-09	Mol_funct
4 iron, 4 sulfur cluster binding	GO:0051539	51	15	4.54	3.3	+	0.00023	0.00515	Mol_funct
ATP transmembrane transporter activity	GO:0005347	38	11	3.38	3.25	+	0.0017	0.031	Mol_funct
oxidoreductase activity, acting on the CH-CH group of donors, NAD or NADP as acceptor	GO:0016628	43	12	3.83	3.13	+	0.00138	0.026	Mol_funct
aminoacyl-tRNA ligase activity	GO:0004812	54	15	4.81	3.12	+	0.000384	0.00838	Mol_funct
transferase activity, transferring pentosyl groups	GO:0016763	56	15	4.99	3.01	+	0.000531	0.0114	Mol_funct
N-methyltransferase activity	GO:0008170	86	23	7.66	3	+	2.05e-05	0.000663	Mol_funct
metalloendopeptidase activity	GO:0004222	47	12	4.19	2.87	+	0.00261	0.0436	Mol_funct
S-adenosylmethionine-dependent methyltransferase activity	GO:0008757	184	47	16.39	2.87	+	7.25e-09	4.47e-07	Mol_funct
FAD binding	GO:0071949	68	16	6.06	2.64	+	0.00116	0.0221	Mol_funct
transmembrane receptor protein kinase activity	GO:0019199	75	17	6.68	2.54	+	0.00156	0.0292	Mol_funct
protein methyltransferase activity	GO:0008276	71	16	6.32	2.53	+	0.00229	0.04	Mol_funct
peptide binding	GO:0042277	89	20	7.93	2.52	+	0.000589	0.0124	Mol_funct
calmodulin binding	GO:0005516	130	29	11.58	2.5	+	5.38e-05	0.00148	Mol_funct
microtubule binding	GO:0008017	122	27	10.87	2.48	+	0.000114	0.00283	Mol_funct
GTPase activity	GO:0003924	146	32	13	2.46	+	2.33e-05	0.000731	Mol_funct
ATPase-coupled transmembrane transporter activity	GO:0042626	189	40	16.83	2.38	+	4.62e-06	0.000169	Mol_funct
antioxidant activity	GO:0016209	137	26	12.2	2.13	+	0.000873	0.0172	Mol_funct
oxidoreductase activity, acting on peroxide as acceptor	GO:0016684	116	22	10.33	2.13	+	0.00255	0.0428	Mol_funct
carboxylic acid transmembrane transporter activity	GO:0046943	117	22	10.42	2.11	+	0.00269	0.0447	Mol_funct
calcium ion binding	GO:0005509	235	42	20.93	2.01	+	9.6e-05	0.00241	Mol_funct
protein serine/threonine kinase activity	GO:0004674	545	83	48.54	1.71	+	1.7e-05	0.000581	Mol_funct
ATP binding	GO:0005524	351	51	31.26	1.63	+	0.00174	0.0315	Mol_funct
zinc ion binding	GO:0008270	540	75	48.1	1.56	+	0.000586	0.0124	Mol_funct
