# Supplementary material for: Prior Biological Knowledge Improves Genomic Prediction of Growth-Related Traits in Arabidopsis thaliana
Source: Front Genet. 2021 Jan 20;11:609117. doi: 10.3389/fgene.2020.609117 (PMC7855462; doi:10.3389/fgene.2020.609117)
Supplement: Supplementary Table 8 — Raw measurements of Projected Leaf Area. [file Table_8.XLSX]

## Sheet: s8
Genotype	Software	Basin	Replicate	Table_pos	Image_pos	x	y	Sowing_X	Sowing_Block	Sowing_Y	Sowing_Position	0	0.13	0.25	0.38	0.5	0.63	0.75	0.88	1	1.13	1.25	1.38	1.5	1.63	1.75	1.88	2	2.13	2.25	2.38	2.5	2.63	2.75	2.88	3	3.13	3.25	3.38	3.5	3.63	3.75	3.88	4	4.13	4.25	4.38	4.5	4.63
CS22689	178	1	1	27	1a	7	28	6	2	P	2P06	871	852	800	865	862	940	1051	1026	1001	909	932	1090	1103	1227	1235	1266	1322	1321	1331	1351	1341	1411	1436	1412	1436	1518	1559	1573	1591	1637	1653	1656	1671	1771	1803	1861	1916	1979
CS22689	134	1	2	43	1b	8	44	5	3	R	3R05	716	738	695	721	744	834	868	848	852	847	858	901	953	1021	1064	1068	1061	1049	1045	1097	1136	1205	1257	1194	1231	1349	1380	1413	1443	1487	1471	1445	1445	1562	1577	1628	1655	1724
CS22689	140	2	3	70	2b	17	11	5	6	E	600000	1219	1196	1160	1131	1138	1205	1351	1324	1315	1367	1393	1354	1371	1471	1464	1496	1499	1550	1559	1540	1502	1611	1835	1752	1807	1883	1863	1907	1929	1987	2049	2070	2090	2155	2157	2212	2255	2307
CS22689	346	2	4	108	4c	24	45	12	8	A	8A12	830	837	824	843	831	906	947	962	933	950	966	1015	1009	1075	1123	1154	1133	1191	1163	1198	1215	1286	1336	1277	1313	1370	1404	1440	1452	1491	1529	1520	1539	1627	1627	1689	1732	1791
CS28007	259	1	1	18	2a	4	19	9	2	D	2D09	1000	943	949	969	976	1017	1114	1091	1092	1104	1052	1066	1122	1184	1274	1300	1339	1322	1172	1219	1281	1378	1428	1407	1466	1596	1575	1615	1633	1696	1697	1712	1725	1831	1831	1856	1892	1939
CS28007	103	1	2	43	2c	9	43	4	3	P	3P04	1170	1174	1156	1195	1195	1224	1304	1289	1280	1316	1260	1315	1329	1373	1406	1441	1455	1446	1375	1415	1458	1516	1506	1489	1548	1685	1722	1770	1777	1807	1771	1802	1815	1934	1972	2024	2064	2095
CS28007	333	2	3	88	1c	24	28	12	5	C	5C12	862	870	865	880	895	923	921	881	855	859	864	871	887	893	885	850	817	829	850	866	870	882	848	756	715	775	818	857	858	872	821	789	755	833	870	872	876	885
CS28007	278	2	4	116	4a	22	53	10	7	H	7H10	416	444	428	434	441	446	500	512	508	495	477	486	497	511	556	569	589	585	575	583	594	610	648	640	672	701	697	705	724	750	783	795	815	851	824	846	876	905
CS28013	85	1	1	28	4a	10	25	3	2	K	2K03	226	218	202	198	204	214	236	235	237	237	233	230	242	269	308	323	306	305	290	301	313	350	432	405	436	455	450	448	460	487	524	521	530	572	573	590	611	646
CS28013	215	1	2	34	2b	5	35	8	3	E	300000000	NA	NA	NA	NA	NA	NA	NA	NA	NA	NA	NA	NA	NA	NA	NA	NA	NA	NA	NA	NA	NA	NA	NA	NA	NA	NA	NA	NA	NA	NA	NA	NA	NA	NA	NA	NA	NA	NA
CS28013	137	2	3	74	3b	17	14	5	6	B	6B05	291	278	273	271	288	313	327	327	314	314	317	329	364	396	421	438	426	405	397	431	457	500	549	524	545	569	565	561	571	599	618	631	649	663	661	683	698	736
CS28013	66	2	4	113	2c	15	55	3	7	F	7F03	972	1012	957	995	985	1032	1118	1133	1052	1108	1008	1061	1045	1137	1223	1258	1282	1257	1202	1257	1264	1295	1358	1277	1351	1418	1419	1431	1427	1436	1472	1499	1521	1619	1622	1653	1679	1743
CS28014	358	1	1	25	1a	1	28	12	2	P	2P12	521	517	446	464	519	575	607	590	638	610	559	606	664	731	785	793	789	780	672	758	761	834	902	873	915	956	945	957	955	977	1002	990	987	1058	1043	1092	1117	1147
CS28014	240	1	2	58	1b	5	60	8	4	S	4S08	798	825	599	600	707	822	945	914	917	933	738	831	890	989	1175	1186	1136	1112	972	1038	1049	1150	1389	1417	1466	1521	1473	1485	1487	1517	1552	1574	1588	1661	1569	1598	1646	1725
CS28014	91	2	3	90	3a	16	30	4	5	A	5A04	1106	1093	1053	1103	1105	1114	1213	1207	1204	1231	1168	1197	1211	1258	1359	1357	1396	1317	1290	1331	1345	1443	1547	1498	1566	1638	1650	1672	1686	1725	1765	1771	1781	1887	1890	1941	1984	2063
CS28014	85	2	4	93	1c	15	36	3	8	K	8K03	794	766	637	693	733	813	937	947	978	909	827	893	939	1009	1155	1172	1201	1209	1081	1148	1198	1299	1407	1394	1432	1485	1477	1502	1513	1546	1617	1628	1641	1734	1711	1778	1799	1861
CS28017	25	1	1	28	4c	12	25	1	2	K	2K01	906	827	704	856	927	996	1047	1019	974	818	704	944	997	1098	1092	1151	1180	1117	891	969	1034	1086	1223	1234	1287	1269	1244	1287	1289	1311	1391	1407	1415	1485	1425	1478	1530	1538
CS28017	230	1	2	50	3b	5	50	8	4	E	400000000	859	880	657	798	869	911	978	998	957	945	801	976	1027	1098	1149	1178	1184	1165	906	1066	1141	1206	1349	1328	1405	1435	1376	1418	1444	1498	1546	1558	1594	1676	1640	1701	1750	1756
CS28017	29	2	3	61	3a	13	2	1	6	R	6R01	650	617	594	657	659	743	790	780	754	678	686	762	832	907	929	915	910	810	808	880	960	1055	1125	1120	1179	1235	1138	1129	1147	1223	1257	1282	1296	1385	1310	1361	1387	1432
CS28017	127	2	4	114	3b	17	54	5	7	G	7G05	838	836	665	822	911	968	1029	1022	982	884	753	965	994	1156	1163	1188	1231	1131	973	1072	1148	1302	1448	1505	1554	1624	1564	1565	1576	1645	1687	1709	1735	1818	1760	1790	1829	1880
CS28018	166	1	1	15	1a	7	16	6	2	A	2A06	346	338	327	332	337	341	372	368	370	378	370	372	378	394	413	409	389	374	370	370	380	401	505	527	552	561	513	523	532	549	588	616	640	661	603	641	643	706
CS28018	284	1	2	41	1c	3	44	10	3	R	3R10	NA	NA	NA	NA	NA	NA	NA	NA	NA	NA	NA	NA	NA	NA	NA	NA	NA	NA	NA	NA	NA	NA	NA	NA	NA	NA	NA	NA	NA	NA	NA	NA	NA	NA	NA	NA	NA	NA
CS28018	266	2	3	67	4c	21	5	9	6	M	6M09	562	549	536	555	566	606	652	659	654	646	637	650	673	704	729	749	741	729	688	710	726	780	838	824	842	887	872	884	884	898	923	931	941	1010	971	994	1033	1074
CS28018	334	2	4	120	4c	24	57	12	7	D	7D12	409	418	397	404	404	424	448	455	463	415	418	433	444	494	531	555	546	552	542	557	554	598	634	626	654	677	678	680	703	713	749	757	767	815	787	793	801	835
CS28049	159	1	1	11	4a	7	9	6	1	J	1J06	732	730	712	743	741	764	792	784	773	747	766	810	848	907	951	965	954	945	956	1034	1050	1150	1178	1163	1201	1249	1270	1284	1282	1302	1321	1319	1318	1385	1392	1425	1436	1462
CS28049	77	1	2	48	2a	10	47	3	4	B	4B03	501	495	493	518	519	552	579	583	592	586	591	631	673	706	755	797	830	832	826	874	910	972	983	974	1017	1085	1078	1070	1091	1127	1146	1140	1126	1234	1179	1228	1258	1308
CS28049	239	2	3	63	3b	20	2	8	6	R	6R08	724	682	694	712	735	801	843	858	847	758	785	828	851	925	968	983	982	893	918	985	1010	1085	1089	1057	1089	1158	1113	1152	1165	1205	1233	1246	1257	1355	1268	1322	1363	1434
CS28049	264	2	4	99	4c	21	37	9	8	J	8J09	NA	NA	NA	NA	NA	NA	NA	NA	NA	NA	NA	NA	NA	NA	NA	NA	NA	NA	NA	NA	NA	NA	NA	NA	NA	NA	NA	NA	NA	NA	NA	NA	NA	NA	NA	NA	NA	NA
CS28053	334	1	1	1	1a	1	4	12	1	D	1D12	752	722	679	750	743	807	899	871	861	869	814	0	0	1013	1087	1129	1140	1158	1050	1194	1222	1292	1219	1194	1217	1329	1387	1403	1415	1430	1334	1354	1357	1484	1563	1613	1627	90
CS28053	52	1	2	52	1b	11	52	2	4	G	4G02	1158	1193	1166	1180	1166	1221	1293	1284	1304	1342	1188	1367	1403	1446	1521	1562	1631	1665	1502	1710	1721	1793	1816	1814	1832	1934	1995	2021	2047	2087	2093	2106	2116	2244	2274	2352	2382	2456
CS28053	56	2	3	65	4b	14	5	2	6	M	6M02	575	587	547	593	611	644	673	692	690	714	681	763	784	826	846	881	911	933	877	963	980	1048	1013	995	1010	1087	1136	1125	1134	1159	1158	1166	1180	1254	1299	1354	1397	1433
CS28053	297	2	4	96	3a	22	34	10	8	O	8O10	117	119	114	107	100	109	137	142	143	147	138	141	146	170	199	202	203	209	195	210	213	231	256	239	255	286	276	270	279	295	297	304	311	342	356	368	392	398
CS28054	337	1	1	5	2a	1	7	12	1	G	1G12	821	843	786	783	801	841	922	955	973	1023	940	984	1023	1090	1163	1181	1185	1219	1141	1200	1233	1283	1285	1200	1248	1393	1400	1451	1458	1490	1457	1462	1469	1590	1609	1629	1661	1692
CS28054	19	1	2	52	4c	12	49	1	4	D	4D01	NA	NA	NA	NA	NA	NA	NA	NA	NA	NA	NA	NA	NA	NA	NA	NA	NA	NA	NA	NA	NA	NA	NA	NA	NA	NA	NA	NA	NA	NA	NA	NA	NA	NA	NA	NA	NA	NA
CS28054	265	2	3	67	3c	21	6	9	6	K	6K09	302	301	283	266	274	298	345	355	360	351	321	345	358	390	425	439	433	437	394	416	437	493	508	511	526	588	582	589	606	642	650	660	667	720	702	726	739	772
CS28054	323	2	4	100	3b	23	38	11	8	H	8H11	1067	1105	1034	1104	1116	1156	1184	1206	1232	1258	1171	1211	1206	1267	1321	1358	1351	1390	1298	1356	1378	1431	1383	1331	1375	1538	1581	1647	1661	1695	1661	1667	1640	1780	1829	1859	1907	1947
CS28063	209	1	1	30	4c	6	29	7	2	R	2R07	679	685	657	694	694	755	819	796	813	830	760	888	927	996	1085	1097	1116	1112	963	1135	1187	1230	1218	1194	1223	977	971	1406	1418	1447	1408	1416	1411	1543	1560	1592	1627	1638
CS28063	322	1	2	49	1b	2	52	11	4	G	4G11	NA	NA	NA	NA	NA	NA	NA	NA	NA	NA	NA	NA	NA	NA	NA	NA	NA	NA	NA	NA	NA	NA	NA	NA	NA	NA	NA	NA	NA	NA	NA	NA	NA	NA	NA	NA	NA	NA
CS28063	183	2	3	87	1a	19	28	7	5	C	5C07	993	962	977	1037	1010	1063	1123	1106	1089	1080	1023	1112	1111	1192	1255	1294	1321	1337	1191	1322	1401	1482	1526	1518	1567	1664	1731	1744	1778	1819	1840	1867	1871	2006	2072	2134	2183	2220
CS28063	160	2	4	110	2c	18	51	6	7	K	7K06	712	862	811	807	800	884	931	941	990	1004	922	1018	1033	1103	1157	1171	1207	1278	1179	1280	1305	1360	1382	1273	1308	1419	1583	1552	1551	1569	1554	1561	1563	1663	1714	1769	1762	1792
CS28064	352	1	1	21	3a	1	22	12	2	G	2G12	502	500	496	505	511	543	570	590	596	588	569	589	609	655	710	712	719	709	697	732	767	787	797	748	763	851	853	885	895	925	914	903	908	987	984	988	1032	1055
CS28064	162	1	2	43	3a	7	42	6	3	O	3O06	NA	NA	NA	NA	NA	NA	NA	NA	NA	NA	NA	NA	NA	NA	NA	NA	NA	NA	NA	NA	NA	NA	NA	NA	NA	NA	NA	NA	NA	NA	NA	NA	NA	NA	NA	NA	NA	NA
CS28064	232	2	3	71	4b	20	9	8	6	G	6G08	NA	NA	NA	NA	NA	NA	NA	NA	NA	NA	NA	NA	NA	NA	NA	NA	NA	NA	NA	NA	NA	NA	NA	NA	NA	NA	NA	NA	NA	NA	NA	NA	NA	NA	NA	NA	NA	NA
CS28064	171	2	4	98	1c	18	40	6	8	F	8F06	995	942	986	1030	1042	1106	1145	1128	1109	1083	1163	1255	1273	1286	1320	1316	1304	1295	1321	1296	1314	1375	1356	1329	1395	1530	1519	1537	1562	1638	1629	1653	1651	1767	1770	1825	1851	1914
CS28090	66	1	1	8	3a	10	6	3	1	F	1F03	NA	NA	NA	NA	NA	NA	NA	NA	NA	NA	NA	NA	NA	NA	NA	NA	NA	NA	NA	NA	NA	NA	NA	NA	NA	NA	NA	NA	NA	NA	NA	NA	NA	NA	NA	NA	NA	NA
CS28090	110	1	2	51	3c	9	50	4	4	E	40000	1043	1009	1044	1062	1096	1161	1173	1176	1208	1166	1242	1334	1367	1426	1475	1493	1487	1472	1497	1542	1544	1604	1561	1504	1593	1758	1777	1795	1835	1867	1841	1869	1867	2006	2016	2090	2146	2166
CS28090	357	2	3	64	1c	24	4	12	6	O	6O12	247	235	227	234	240	267	291	303	297	277	262	292	312	351	343	366	373	348	331	356	359	403	443	431	456	483	477	475	486	513	549	559	577	600	591	616	639	654
CS28090	318	2	4	104	2b	23	43	11	8	C	8C11	828	787	803	844	868	917	930	944	945	923	951	1035	1052	1131	1197	1211	1209	1161	1143	1207	1257	1302	1443	1338	1370	1471	1431	1446	1468	1499	1523	1533	1558	1617	1588	1629	1660	1689
CS28091	253	1	1	14	4a	4	13	9	1	P	1P09	703	666	665	653	654	710	806	821	842	814	806	851	869	922	980	1026	1006	1008	986	1002	1028	1077	1122	1103	1127	1176	1183	1190	1207	1234	1247	1246	1251	1314	1311	1348	1351	1392
CS28091	135	1	2	47	4b	8	45	5	3	S	3S05	568	537	523	502	519	564	642	638	671	622	632	674	692	744	811	802	819	838	791	808	838	869	950	935	979	1014	987	997	1011	1057	1085	1096	1114	1174	1158	1185	1205	1241
CS28091	235	2	3	67	3b	20	6	8	6	K	6K08	629	596	578	589	617	674	748	749	756	714	722	766	797	867	896	923	946	896	899	924	937	998	1072	1027	1072	1103	1087	1094	1122	1183	1213	1224	1239	1301	1281	1306	1350	1401
CS28091	255	2	4	107	3c	21	46	9	7	S	7S09	868	871	854	861	858	921	1001	1025	1004	1023	1025	1065	1082	1139	1210	1247	1251	1193	1172	1231	1257	1308	1371	1357	1376	1456	1441	1447	1460	1537	1555	1549	1557	1711	1651	1740	1776	1875
CS28097	256	1	1	14	1a	4	16	9	2	A	2A09	456	466	454	460	480	519	559	558	561	570	567	590	618	677	740	751	739	748	737	747	780	832	855	856	886	938	951	966	973	996	1015	1008	1024	1103	1080	1110	1116	1154
CS28097	358	1	2	57	3a	1	58	12	4	P	4P12	844	859	847	846	863	940	987	972	979	953	957	1017	1056	1157	1208	1208	1239	1245	1219	1254	1313	1404	1425	1363	1427	1519	1532	1562	1572	1598	1614	1627	1640	1730	1712	1788	1805	1842
CS28097	115	2	3	66	3a	16	6	4	6	K	6K04	892	858	878	900	915	973	1024	1020	1022	998	1026	1102	1168	1212	1242	1264	1246	1268	1279	1314	1341	1438	1455	1414	1470	1564	1583	1616	1597	1617	1642	1640	1644	1710	1723	1779	1798	1839
CS28097	103	2	4	106	1a	16	48	4	7	P	7P04	1046	1051	1086	1112	1135	1165	1182	1188	1204	1233	1237	1282	1314	1392	1447	1457	1480	1524	1506	1572	1613	1740	1718	1657	1690	1768	1808	1814	1817	1842	1844	1852	1874	1950	1992	2061	2094	2142
CS28099	233	1	1	22	2b	5	23	8	2	H	2H08	NA	NA	NA	NA	NA	NA	NA	NA	NA	NA	NA	NA	NA	NA	NA	NA	NA	NA	NA	NA	NA	NA	NA	NA	NA	NA	NA	NA	NA	NA	NA	NA	NA	NA	NA	NA	NA	NA
CS28099	64	1	2	36	3a	10	34	3	3	D	3D03	1038	1047	977	995	994	1076	1169	1174	1198	1176	1149	1221	1245	1307	1395	1436	1458	1473	1406	1445	1450	1501	1557	1579	1622	1731	1741	1770	1779	1800	1820	1842	1868	1997	2041	2109	2159	2211
CS28099	281	2	3	80	1a	22	20	10	5	M	5M10	864	810	785	776	785	884	992	982	959	912	914	1096	1002	1141	1203	1303	1275	1150	1140	1184	1246	1340	1430	1414	1463	1558	1579	1606	1626	1648	1650	1622	1631	1731	1787	1813	1842	1885
CS28099	190	2	4	111	2a	19	51	7	7	K	7K07	863	957	951	969	964	1010	1066	1072	1082	1076	1063	1090	1119	1193	1235	1243	1247	1249	1233	1273	1326	1405	1342	1335	1381	1634	1523	1542	1571	1619	1617	1628	1642	1754	1823	1851	1892	1932
CS28128	7	1	1	8	2c	12	7	1	1	G	1G01	653	730	681	691	704	774	831	830	832	859	815	835	870	888	960	964	928	969	922	951	980	1037	1252	1108	1200	1258	1163	1180	1198	1242	1337	1364	1378	1428	1349	1406	1433	1463
CS28128	79	1	2	52	4a	10	49	3	4	D	4D03	789	770	781	840	852	859	914	920	938	963	965	1022	1041	1049	1084	1099	1122	1174	1156	1174	1193	1219	1135	1112	1161	1311	1299	1328	1348	1357	1342	1365	1378	1476	1459	1482	1523	1539
CS28128	330	2	3	64	4b	23	1	11	6	S	6S11	693	692	687	696	710	726	767	766	764	784	762	790	819	848	886	880	890	901	888	920	945	985	1008	973	1022	1088	1101	1111	1125	1147	1158	1162	1169	1255	1260	1289	1340	1361
CS28128	305	2	4	116	1b	23	56	11	7	E	700000000000	645	662	661	680	711	733	757	775	752	771	780	859	899	942	960	988	982	1014	1005	1055	1113	1162	1075	1043	1111	1235	1242	1265	1292	1310	1277	1283	1302	1409	1429	1466	1512	1529
CS28133	294	1	1	21	1c	3	24	10	2	J	2J10	956	956	946	984	1009	1096	1170	1165	1179	1163	1178	1220	1261	1322	1366	1354	1375	1387	1375	1403	1453	1500	1466	1439	1511	1671	1677	1720	1748	1759	1696	1705	1701	1855	1873	1924	1936	1958
CS28133	66	1	2	36	1a	10	36	3	3	F	3F03	641	661	622	627	643	702	760	757	763	776	760	795	842	909	969	979	1011	1012	991	1021	1058	1102	1088	1050	1084	1203	1192	1237	1258	1275	1258	1257	1288	1375	1372	1411	1430	1443
CS28133	123	2	3	86	1b	17	28	5	5	C	5C05	968	989	966	969	988	1048	1116	1110	1115	1115	1098	1141	1158	1246	1367	1361	1391	1411	1363	1411	1446	1506	1523	1501	1564	1684	1682	1735	1718	1738	1714	1733	1744	1921	1949	2019	2045	2071
CS28133	203	2	4	99	3a	19	38	7	8	H	8H07	1245	1282	1247	1287	1266	1312	1382	1382	1378	1394	1354	1378	1387	1426	1475	1487	1468	1474	1458	1460	1495	1563	1656	1625	1671	1752	1792	1829	1845	1875	1902	1910	1900	1972	1994	2023	2058	2086
CS28135	74	1	1	16	3a	10	14	3	1	R	1R03	760	763	746	768	805	862	899	927	925	914	917	973	1004	1043	1045	1085	1124	1117	1126	1193	1206	1239	1221	1148	1200	1326	1324	1354	1380	1418	1365	1385	1405	1506	1491	1533	1578	1643
CS28135	243	1	2	34	4a	4	33	9	3	C	3C09	643	688	651	670	678	743	785	780	778	799	804	868	908	897	946	984	1005	1044	1044	1093	1112	1113	1129	1081	1140	1219	1248	1278	1296	1316	1331	1326	1320	1403	1434	1475	1510	1496
CS28135	161	2	3	78	1c	18	20	6	5	M	5M06	811	793	753	739	777	901	980	967	996	1023	1006	1065	1096	1099	1150	1188	1190	1203	1192	1215	1268	1302	1323	1274	1316	1442	1466	1501	1521	1565	1582	1591	1596	1680	1642	1704	1727	1748
CS28135	218	2	4	115	4b	20	53	8	7	H	7H08	655	688	681	723	734	795	847	832	838	834	842	901	962	999	1087	1109	1125	1103	1052	1130	1198	1252	1242	1218	1282	1367	1378	1398	1405	1449	1464	1468	1477	1562	1571	1625	1623	1646
CS28140	200	1	1	18	1c	6	20	7	2	E	20000000	689	631	515	569	591	670	766	802	795	708	588	643	660	758	858	922	913	767	671	748	809	934	1095	1144	1175	1192	1151	1153	1169	1226	1265	1292	1342	1392	1357	1395	1447	1492
CS28140	228	1	2	46	1b	5	48	8	4	C	4C08	1160	981	888	979	1003	1098	1195	1238	1257	1097	1070	1151	1236	1306	1366	1398	1423	1428	1364	1324	1257	1308	1372	1387	1426	1451	1412	1440	1544	1587	1641	1695	1734	1823	1746	1782	1778	1971
CS28140	186	2	3	87	4a	19	25	7	5	F	5F07	916	929	855	836	855	896	999	1029	1019	1024	914	907	887	949	1033	1019	1020	1055	942	932	960	1035	1158	1150	1199	1269	1270	1297	1296	1407	1495	1533	1592	1680	1629	1689	1712	1753
CS28140	140	2	4	102	4b	17	41	5	8	E	800000	1023	850	815	899	889	1024	1174	1204	1245	1128	1042	1058	1062	1213	1348	1426	1406	1352	1202	1181	1138	1260	1409	1444	1482	1538	1564	1567	1559	1621	1722	1745	1774	1847	1853	1917	1929	1960
CS28141	214	1	1	2	1b	5	4	8	1	D	1D08	NA	NA	NA	NA	NA	NA	NA	NA	NA	NA	NA	NA	NA	NA	NA	NA	NA	NA	NA	NA	NA	NA	NA	NA	NA	NA	NA	NA	NA	NA	NA	NA	NA	NA	NA	NA	NA	NA
CS28141	92	1	2	31	1c	9	32	4	3	B	3B04	1068	1034	1033	1032	1000	1078	1159	1206	1237	1267	1200	1201	1257	1302	1378	1414	1428	1423	1403	1428	1427	1492	1479	1474	1510	1609	1644	1656	1678	1738	1737	1742	1753	1877	1893	1903	1898	1931
CS28141	326	2	3	68	4b	23	5	11	6	M	6M11	NA	NA	NA	NA	NA	NA	NA	NA	NA	NA	NA	NA	NA	NA	NA	NA	NA	NA	NA	NA	NA	NA	NA	NA	NA	NA	NA	NA	NA	NA	NA	NA	NA	NA	NA	NA	NA	NA
CS28141	209	2	4	91	1a	19	32	7	8	R	8R07	NA	NA	NA	NA	NA	NA	NA	NA	NA	NA	NA	NA	NA	NA	NA	NA	NA	NA	NA	NA	NA	NA	NA	NA	NA	NA	NA	NA	NA	NA	NA	NA	NA	NA	NA	NA	NA	NA
CS28142	315	1	1	13	2b	2	15	11	1	S	1S11	772	741	733	788	811	845	932	945	958	918	944	985	995	1031	1123	1158	1202	1147	1132	1181	1224	1278	1323	1250	1278	1374	1413	1431	1441	1460	1462	1474	1480	1575	1573	1633	1662	1693
CS28142	207	1	2	58	4c	6	57	7	4	O	4O07	971	1029	1050	1045	1040	1004	1079	1131	1193	1235	1223	1215	1224	1232	1318	1359	1407	1491	1475	1454	1496	1530	1513	1463	1551	1653	1619	1673	1699	1730	1837	1854	1869	2022	1980	1974	2024	2099
CS28142	159	2	3	82	3c	18	22	6	5	J	5J06	718	716	692	746	749	781	888	890	933	920	910	977	997	1020	1071	1104	1136	1102	1104	1140	1162	1191	1163	1130	1148	1223	1277	1295	1293	1305	1266	1264	1280	1362	1401	1450	1472	1489
CS28142	90	2	4	89	2c	15	31	3	8	S	8S03	750	727	669	696	678	729	854	883	915	871	833	899	936	965	1089	1109	1148	1131	1113	1159	1180	1181	1357	1256	1289	1397	1356	1377	1397	1425	1462	1483	1488	1586	1545	1573	1614	1651
CS28158	237	1	1	26	2b	5	27	8	2	O	2O08	714	735	695	696	708	743	804	793	801	837	827	827	850	900	983	983	1028	1065	1024	1042	1061	1166	1300	1244	1303	1367	1327	1321	1338	1391	1432	1450	1468	1520	1498	1550	1584	1668
CS28158	36	1	2	36	1b	11	36	2	3	F	3F02	NA	NA	NA	NA	NA	NA	NA	NA	NA	NA	NA	NA	NA	NA	NA	NA	NA	NA	NA	NA	NA	NA	NA	NA	NA	NA	NA	NA	NA	NA	NA	NA	NA	NA	NA	NA	NA	NA
CS28158	94	2	3	86	2a	16	27	4	5	D	5D04	449	462	432	425	429	449	501	474	462	498	476	498	515	551	601	618	623	651	609	650	677	719	764	748	784	814	805	826	832	870	898	898	900	946	922	963	983	1020
CS28158	41	2	4	109	3b	14	50	2	7	M	7M02	551	583	568	577	591	613	645	641	647	665	656	691	714	747	791	804	824	850	807	869	906	952	982	976	996	1033	1037	1057	1078	1122	1148	1132	1153	1200	1181	1224	1279	1322
CS28160	161	1	1	11	2a	7	11	6	1	M	1M06	NA	NA	NA	NA	NA	NA	NA	NA	NA	NA	NA	NA	NA	NA	NA	NA	NA	NA	NA	NA	NA	NA	NA	NA	NA	NA	NA	NA	NA	NA	NA	NA	NA	NA	NA	NA	NA	NA
CS28160	145	1	2	55	2b	8	55	5	4	K	4K05	1015	1055	1002	1014	1037	1081	1125	1141	1131	1166	1154	1220	1247	1302	1349	1371	1348	1381	1311	1416	1468	1526	1538	1483	1535	1631	1630	1653	1663	1686	1635	1631	1649	1778	1775	1799	1823	1849
CS28160	105	2	3	74	1a	16	16	4	5	S	5S04	722	642	608	643	647	753	802	777	778	835	791	910	924	948	1003	1025	950	979	970	1077	1109	1109	1114	1110	1146	1208	1211	1237	1260	1272	1281	1293	1306	1367	1393	1406	1415	1448
CS28160	105	2	4	106	3a	16	46	4	7	S	7S04	289	306	286	277	293	319	351	348	362	363	363	391	406	408	417	441	446	454	439	474	494	521	506	508	532	558	583	588	593	612	632	637	648	682	696	705	723	740
CS28163	75	1	1	16	2a	10	15	3	1	S	1S03	615	550	583	584	592	620	707	706	730	666	682	725	728	813	922	925	942	872	895	922	959	1037	1084	1050	1104	1133	1150	1178	1181	1226	1264	1268	1287	1343	1327	1382	1395	1420
CS28163	321	1	2	49	2b	2	51	11	4	F	4F11	621	591	571	602	619	673	750	752	759	681	722	772	802	849	920	937	936	932	900	919	966	1018	1079	1060	1104	1147	1146	1178	1184	1225	1232	1252	1260	1325	1321	1375	1393	1438
CS28163	86	2	3	65	4c	15	5	3	6	M	6M03	519	481	459	465	471	502	603	596	618	620	600	640	636	696	745	773	799	766	753	755	777	789	801	787	814	850	864	869	889	922	938	948	941	989	1013	1048	1077	1098
CS28163	11	2	4	109	3a	13	50	1	7	M	7M01	981	947	916	932	900	947	1097	1087	1090	999	1013	1036	1041	1133	1277	1258	1285	1171	1146	1281	1290	1379	1463	1424	1458	1539	1555	1601	1615	1646	1672	1696	1705	1788	1802	1883	1906	1945
CS28165	171	1	1	23	4a	7	21	6	2	F	2F06	588	574	515	510	562	587	704	681	657	612	575	590	633	723	856	866	826	788	714	805	837	873	951	968	991	991	994	1012	1026	1046	1076	1078	1073	1075	1086	1125	1144	1168
CS28165	211	1	2	30	2b	5	31	8	3	A	3A08	682	659	610	601	649	706	759	830	740	700	647	725	763	916	1006	1019	958	886	792	842	910	1018	1130	1144	1189	571	557	1285	1290	1286	1320	1351	1357	1338	1375	1395	1420	1429
CS28165	321	2	3	72	3b	23	10	11	6	F	6F11	1113	987	988	942	942	1083	1205	1245	1183	1023	1077	1071	1075	1281	1352	1374	1309	1246	1064	1209	1250	1315	1595	1604	1680	1697	1634	1628	1627	1650	1802	1875	1890	1859	1949	1992	2014	2048
CS28165	328	2	4	96	4b	23	33	11	8	P	8P11	633	603	557	577	571	586	675	670	668	624	548	579	602	682	804	862	836	792	673	739	746	895	978	987	1055	1082	1067	1060	1053	1071	1132	1153	1150	1128	1157	1194	1217	1225
CS28181	70	1	1	12	3a	10	10	3	1	K	1K03	NA	NA	NA	NA	NA	NA	NA	NA	NA	NA	NA	NA	NA	NA	NA	NA	NA	NA	NA	NA	NA	NA	NA	NA	NA	NA	NA	NA	NA	NA	NA	NA	NA	NA	NA	NA	NA	NA
CS28181	192	1	2	42	3c	6	42	7	3	O	3O07	705	694	613	630	642	676	786	781	780	782	725	776	824	864	986	1009	1042	1007	908	951	943	989	1079	1078	1133	1169	1134	1167	1187	1239	1274	1285	1315	1419	1435	1463	1509	1591
CS28181	124	2	3	86	2b	17	27	5	5	D	5D05	737	716	669	683	694	725	837	801	823	716	719	741	794	869	984	977	1011	951	904	897	959	1015	1179	1146	1189	1227	1194	1220	1241	1295	1342	1343	1357	1464	1479	1517	1591	1644
CS28181	232	2	4	99	2b	20	39	8	8	G	8G08	NA	NA	NA	NA	NA	NA	NA	NA	NA	NA	NA	NA	NA	NA	NA	NA	NA	NA	NA	NA	NA	NA	NA	NA	NA	NA	NA	NA	NA	NA	NA	NA	NA	NA	NA	NA	NA	NA
CS28193	221	1	1	10	2b	5	11	8	1	M	1M08	297	299	278	268	297	330	362	335	351	333	330	338	370	413	436	437	426	407	396	410	439	499	541	521	542	590	540	554	567	613	643	668	660	691	703	710	731	752
CS28193	155	1	2	35	2a	7	35	6	3	E	3000000	NA	NA	NA	NA	NA	NA	NA	NA	NA	NA	NA	NA	NA	NA	NA	NA	NA	NA	NA	NA	NA	NA	NA	NA	NA	NA	NA	NA	NA	NA	NA	NA	NA	NA	NA	NA	NA	NA
CS28193	40	2	3	81	4b	14	21	2	5	K	5K02	NA	NA	NA	NA	NA	NA	NA	NA	NA	NA	NA	NA	NA	NA	NA	NA	NA	NA	NA	NA	NA	NA	NA	NA	NA	NA	NA	NA	NA	NA	NA	NA	NA	NA	NA	NA	NA	NA
CS28193	224	2	4	107	2b	20	47	8	7	R	7R08	518	486	474	466	497	539	597	576	571	537	513	574	645	721	770	778	730	675	642	705	764	878	1064	967	999	1030	1001	1034	1055	1112	1152	1162	1172	1219	1213	1237	1276	1332
CS28200	291	1	1	21	4c	3	21	10	2	F	2F10	1035	1026	965	1030	995	1050	1151	1137	1165	1154	1116	1150	1111	1185	1290	1364	1374	1354	1282	1323	1363	1452	1540	1505	1550	1608	1633	1638	1640	1657	1691	1732	1744	1819	1835	1945	1997	2011
CS28200	41	1	2	44	4b	11	41	2	3	M	3M02	1215	1299	1217	1160	1145	1207	1272	1246	1268	1269	1134	1256	1269	1390	1524	1562	1563	1586	1447	1464	1512	1537	1513	1494	1576	1771	1796	1821	1860	1912	1871	1888	1905	2072	2115	2170	2204	2287
CS28200	258	2	3	75	4c	21	13	9	6	C	6C09	1115	1205	1164	1163	1145	1185	1286	1315	1315	1309	1194	1352	1363	1455	1549	1602	1615	1590	1409	1514	1511	1629	1657	1588	1610	1669	1621	1624	1638	1648	1719	1762	1792	1866	1895	1964	2035	2065
CS28200	77	2	4	101	1c	15	44	3	8	B	8B03	1026	1010	944	919	887	920	1050	1082	1157	1057	981	1088	1108	1233	1348	1358	1382	1383	1238	1300	1283	1285	1404	1399	1439	1542	1554	1566	1593	1652	1684	1694	1706	1855	1879	1945	1994	2048
CS28201	121	1	1	3	4b	8	1	5	1	A	1A05	754	769	770	784	784	769	820	833	851	888	878	904	915	946	1014	1040	1077	1104	1088	1111	1135	1166	1202	1194	1256	1308	1311	1339	1351	1395	1423	1438	1456	1527	1532	1593	1629	1674
CS28201	308	1	2	37	3b	2	38	11	3	H	3H11	910	922	877	930	947	959	1044	1044	1044	1072	1049	1094	1146	1224	1283	1306	1298	1335	1290	1328	1379	1441	1440	1434	1510	1593	1646	1641	1653	1684	1690	1721	1736	1854	1861	1913	1955	1984
CS28201	278	2	3	84	2a	22	23	10	5	H	5H10	823	843	841	849	872	870	903	899	883	882	898	936	953	1009	1060	1092	1070	1055	1034	1101	1142	1192	1300	1300	1318	1382	1391	1417	1457	1490	1535	1558	1582	1673	1674	1722	1762	1806
CS28201	288	2	4	104	2a	22	43	10	8	C	8C10	984	1005	978	978	993	1004	1043	1054	1070	1064	1048	1076	1074	1112	1232	1238	1259	1296	1241	1253	1277	1349	1403	1372	1443	1557	1534	1572	1596	1642	1676	1710	1725	1848	1833	1867	1915	1965
CS28202	331	1	1	1	4a	1	1	12	1	A	1A12	NA	NA	NA	NA	NA	NA	NA	NA	NA	NA	NA	NA	NA	NA	NA	NA	NA	NA	NA	NA	NA	NA	NA	NA	NA	NA	NA	NA	NA	NA	NA	NA	NA	NA	NA	NA	NA	NA
CS28202	24	1	2	56	3c	12	54	1	4	J	4J01	578	595	600	611	615	621	638	642	649	669	671	683	689	699	709	721	721	748	754	760	769	792	738	750	763	853	857	864	870	876	828	824	836	931	911	923	936	940
CS28202	14	2	3	77	4a	13	17	1	5	R	5R01	351	372	376	384	390	394	411	408	427	432	444	468	481	492	509	531	544	537	542	579	616	633	651	645	688	751	791	805	826	851	865	883	895	946	945	962	968	981
CS28202	321	2	4	100	1b	23	40	11	8	F	8F11	998	1020	1016	1061	1077	1095	1137	1139	1167	1174	1176	1240	1264	1296	1350	1352	1392	1374	1414	1460	1483	1500	1534	1536	1581	1636	1664	1698	1734	1776	1806	1824	1840	1909	1909	1959	2015	2051
CS28208	86	1	1	28	3a	10	26	3	2	M	2M03	751	719	624	678	655	730	843	835	872	824	734	817	861	940	1031	1055	1082	1082	1019	1028	1053	1122	1202	1185	1213	1258	1261	1272	1293	1327	1367	1383	1409	1480	1482	1522	1568	1609
CS28208	159	1	2	39	2a	7	39	6	3	J	3J06	673	652	601	631	661	724	803	817	814	779	735	805	821	906	966	992	1016	1009	922	997	1034	1093	1153	1139	1148	1179	1262	1288	1310	1348	1363	1371	1381	1433	1483	1548	1589	1622
CS28208	21	2	3	69	3a	13	10	1	6	F	6F01	710	697	637	673	682	750	824	871	866	849	834	853	889	991	1051	1076	1095	1084	994	1071	1118	1213	1271	1266	1287	1311	1356	1374	1423	1475	1493	1514	1533	1557	1586	1634	1653	1694
CS28208	83	2	4	97	3c	15	38	3	8	H	8H03	499	508	463	466	488	560	618	629	639	615	572	594	623	678	722	759	768	766	687	737	745	808	895	896	893	908	899	900	930	970	1048	1072	1085	1132	1141	1183	1222	1276
CS28210	120	1	1	31	3c	9	30	4	2	S	2S04	1314	1286	1279	1346	1314	1378	1445	1447	1486	1469	1503	1600	1467	1578	1656	1710	1773	1792	1792	1844	1828	1886	1869	1868	1930	2047	2078	2123	2125	2176	2133	2136	2148	2292	2335	2384	2434	2483
CS28210	88	1	2	60	3a	10	58	3	4	P	4P03	1139	1114	1065	1043	1060	1152	1275	1290	1327	1266	1308	1335	1285	1331	1412	1449	1478	1492	1480	1519	1537	1603	1600	1591	1653	1794	1829	1859	1888	1931	1888	1906	1928	2067	2098	2187	2224	2273
CS28210	280	2	3	84	4a	22	21	10	5	K	5K10	1116	1110	1099	1140	1088	1146	1246	1267	1262	1202	1192	1289	1266	1364	1375	1408	1421	1373	1391	1429	1465	1548	1564	1530	1598	1693	1723	1730	1738	1794	1774	1798	1793	1906	1901	1984	2020	2015
CS28210	332	2	4	120	2c	24	59	12	7	B	7B12	967	988	961	1003	981	1010	1073	1086	1090	1114	1095	1115	1149	1218	1292	1344	1386	1416	1393	1435	1467	1511	1622	1502	1562	1658	1644	1659	1662	1710	1717	1740	1749	1830	1805	1843	1874	1912
CS28214	320	1	1	17	1b	2	20	11	2	E	200000000000	791	790	771	767	780	829	890	840	856	857	856	869	899	937	1041	967	1039	1046	1031	1053	1070	1149	1265	1246	1307	1362	1349	1365	1368	1429	1473	1498	1534	1588	1570	1594	1628	1691
CS28214	286	1	2	45	3c	3	46	10	4	A	4A10	932	946	902	883	884	963	1028	976	1008	1018	968	985	1033	1158	1264	1255	1260	1300	1214	1203	1182	1362	1505	1546	1592	1647	1655	1676	1678	1763	1822	1860	1866	1954	2001	2025	2057	2106
CS28214	76	2	3	73	2c	15	15	3	6	A	6A03	968	991	866	886	856	974	1053	1003	995	1006	918	952	942	1057	1196	1189	1199	1217	1081	1123	1117	1292	1515	1465	1531	1574	1555	1562	1574	1635	1722	1763	1783	1848	1829	1838	1869	1920
CS28214	18	2	4	101	2a	13	43	1	8	C	8C01	781	814	771	775	773	825	894	889	881	875	868	898	914	994	1078	1063	1068	1053	997	1051	1096	1184	1289	1277	1330	1391	1391	1397	1418	1480	1521	1569	1585	1653	1673	1695	1737	1785
CS28217	30	1	1	32	3c	12	30	1	2	S	2S01	1167	1166	1143	1161	1198	1271	1321	1336	1352	1326	1311	1364	1445	1529	1563	1579	1609	1581	1584	1635	1636	1741	1762	1737	1762	1814	1839	1863	1885	1920	1972	1977	1992	2075	2066	2138	2201	2281
CS28217	298	1	2	57	3c	3	58	10	4	P	4P10	651	655	628	635	675	726	778	781	824	788	776	851	894	985	1042	1059	1065	1069	1019	1020	1101	1187	1261	1255	1298	1350	1297	1341	1379	1441	1488	1495	1502	1604	1603	1642	1685	1791
CS28217	119	2	3	62	3a	16	2	4	6	R	6R04	431	432	406	398	412	448	466	451	443	456	451	450	515	551	569	576	565	556	548	573	636	676	710	687	716	733	755	768	802	819	856	856	867	903	912	938	967	1017
CS28217	239	2	4	91	1b	20	32	8	8	R	8R08	1009	996	1009	986	989	1065	1116	1123	1126	1086	1065	1148	1221	1295	1301	1350	1345	1352	1278	1344	1404	1497	1544	1517	1562	1616	1624	2011	1693	1733	1788	1780	1783	1896	1878	1936	1951	2050
CS28236	156	1	1	7	3a	7	6	6	1	F	1F06	599	596	597	585	587	634	706	702	733	686	703	739	770	804	867	885	888	911	885	885	912	944	993	980	1020	1084	1090	1112	1126	1143	1162	1180	1195	1243	1274	1298	1324	1363
CS28236	340	1	2	37	1a	1	40	12	3	K	3K12	586	555	540	508	524	588	685	700	712	638	650	667	699	757	830	847	861	833	791	811	833	907	944	913	952	1025	1455	1024	1031	1072	1062	1072	1094	1164	1177	1201	1227	1258
CS28236	236	2	3	67	4b	20	5	8	6	M	6M08	768	721	701	664	708	783	863	869	895	845	859	898	906	971	1011	1005	1044	1026	1066	1090	1087	1151	1192	1186	1235	1318	1339	1350	1359	1375	1369	1384	1394	1483	1499	1536	1553	1583
CS28236	95	2	4	114	1a	16	56	4	7	E	70000	677	669	665	643	659	718	766	789	810	777	805	829	851	895	962	983	1019	975	996	1045	1080	1142	1143	1114	1175	1263	1296	1290	1298	1312	1320	1313	1355	1409	1459	1498	1536	1594
CS28241	10	1	1	12	3c	12	10	1	1	K	1K01	903	925	884	896	868	923	1032	1030	1054	1040	977	980	972	1035	1155	1180	1191	1201	1135	1182	1158	1245	1361	1382	1414	1475	1468	1478	1497	1530	1557	1556	1562	1652	1670	1704	1738	1784
CS28241	273	1	2	33	4c	3	33	10	3	C	3C10	714	727	700	721	713	744	784	812	835	832	812	812	778	830	900	927	948	952	868	920	914	957	1052	1034	1071	1116	1105	1126	1146	1175	1192	1191	1202	1281	1294	1329	1356	1391
CS28241	319	2	3	72	1b	23	12	11	6	D	6D11	764	753	729	708	671	722	834	802	774	760	739	757	759	849	994	977	998	898	911	948	959	1039	1217	1237	1264	1327	1307	1337	1351	1397	1440	1455	1470	1547	1540	1558	1607	1651
CS28241	82	2	4	97	2c	15	39	3	8	G	8G03	938	1012	855	919	885	935	1115	1108	1106	1098	1036	1067	1052	1143	1293	1325	1350	1365	1237	1273	1264	1345	1720	1594	1659	1692	1519	1556	1581	1631	1836	1867	1889	1942	1808	1831	1884	1933
CS28243	181	1	1	2	4c	6	1	7	1	A	1A07	586	604	551	528	513	532	651	628	711	724	693	681	663	709	837	854	863	895	887	862	854	884	967	962	1013	1056	1042	1064	1083	1111	1153	1169	1186	1239	1248	1274	1304	1345
CS28243	291	1	2	49	2c	3	51	10	4	F	4F10	723	723	643	652	659	727	794	778	781	844	772	859	872	951	1013	1006	1037	1023	904	981	976	1066	1106	1094	1127	1224	1208	1243	1274	1327	1280	1291	1307	1415	1418	1450	1517	1580
CS28243	262	2	3	71	4c	21	9	9	6	G	6G09	452	418	380	388	408	455	519	525	531	558	532	548	547	626	671	677	690	679	636	675	683	805	924	912	958	1008	880	885	927	1011	1062	1096	1119	1186	1158	1142	1186	1254
CS28243	132	2	4	110	4b	17	49	5	7	O	7O05	694	664	619	611	615	676	800	784	828	851	815	836	829	900	1024	1017	1021	1038	970	1038	1035	1136	1213	1231	1298	1358	1353	1373	1380	1433	1470	1488	1512	1568	1587	1630	1660	1694
CS28252	154	1	1	3	1a	7	4	6	1	D	1D06	834	852	799	858	848	928	951	907	908	919	881	1032	1104	1230	1225	1222	1199	1238	1126	1232	1269	1405	1397	1383	1433	1538	1590	1607	1622	1652	1635	1631	1645	1735	1808	1835	1869	1864
CS28252	51	1	2	52	2b	11	51	2	4	F	4F02	950	960	912	966	970	1051	1053	1032	1048	1072	1001	1106	1178	1286	1321	1334	1357	1390	1261	1380	1443	1572	1567	1574	1635	1732	1756	1776	1782	1824	1822	1834	1833	1925	1953	1981	2010	2026
CS28252	46	2	3	73	2b	14	15	2	6	A	6A02	781	800	761	787	816	906	934	914	926	943	901	987	1045	1165	1210	1234	1159	1202	1083	1197	1257	1412	1585	1452	1531	1621	1625	1633	1660	1709	1716	1736	1765	1848	1818	1848	1909	1964
CS28252	184	2	4	119	4a	19	57	7	7	D	7D07	320	320	312	324	326	380	404	398	398	398	390	436	484	519	535	525	527	531	518	561	591	651	636	624	659	716	733	744	756	758	748	753	758	825	821	852	856	897
CS28268	137	1	1	19	4b	8	17	5	2	B	2B05	950	915	855	853	911	986	1036	1048	1076	1073	1037	1106	1141	1195	1240	1272	1279	1265	1234	1291	1339	1391	1397	1401	1436	1479	1472	1497	1524	1540	1567	1602	1621	1662	1648	1696	1726	1750
CS28268	196	1	2	46	3c	6	46	7	4	A	4A07	NA	NA	NA	NA	NA	NA	NA	NA	NA	NA	NA	NA	NA	NA	NA	NA	NA	NA	NA	NA	NA	NA	NA	NA	NA	NA	NA	NA	NA	NA	NA	NA	NA	NA	NA	NA	NA	NA
CS28268	55	2	3	65	3b	14	6	2	6	K	6K02	859	831	817	854	894	934	957	949	966	979	982	1025	1065	1094	1107	1127	1129	1142	1142	1172	1182	1217	1216	1173	1210	1278	1284	1303	1322	1332	1347	1353	1355	1416	1437	1467	1502	1533
CS28268	71	2	4	109	3c	15	50	3	7	M	7M03	995	970	952	972	1035	1060	1161	1148	1197	1164	1168	1223	1241	1322	1426	1457	1453	1452	1405	1465	1491	1568	1664	1661	1715	1821	1850	1898	1935	1991	2020	2038	2064	2153	2168	2220	2257	2292
CS28274	57	1	1	28	2b	11	27	2	2	O	2O02	1007	980	942	941	981	1028	1135	1131	1118	1079	1080	1159	1189	1276	1339	1350	1350	1300	1323	1336	1368	1461	1548	1515	1537	1626	1624	1616	1633	1686	1702	1725	1750	1834	1809	1870	1887	1944
CS28274	45	1	2	48	4b	11	45	2	3	S	3S02	458	447	457	462	473	505	546	569	551	539	535	579	597	670	752	775	766	721	701	784	807	874	894	881	899	936	997	1005	1001	1021	1039	1037	1035	1105	1148	1182	1200	1235
CS28274	9	2	3	81	3a	13	22	1	5	J	5J01	NA	NA	NA	NA	NA	NA	NA	NA	NA	NA	NA	NA	NA	NA	NA	NA	NA	NA	NA	NA	NA	NA	NA	NA	NA	NA	NA	NA	NA	NA	NA	NA	NA	NA	NA	NA	NA	NA
CS28274	74	2	4	105	2c	15	47	3	7	R	7R03	888	814	827	874	899	999	1119	1137	1083	977	1053	1172	1221	1319	1402	1468	1461	1341	1315	1347	1370	1500	1622	1553	1609	1702	1667	1658	1679	1745	1826	1826	1854	1966	1925	1962	2002	2076
CS28277	260	1	1	18	1a	4	20	9	2	E	2000000000	979	918	941	963	975	1029	1051	1020	978	943	1019	1066	1096	1218	1299	1344	1294	1173	1263	1332	1367	1500	1590	1571	1610	1736	1664	1682	1705	1770	1777	1778	1790	1918	1925	1988	2026	2066
CS28277	297	1	2	57	4c	3	57	10	4	O	4O10	847	878	854	901	928	949	1017	1018	978	926	946	1066	1093	1187	1267	1293	1291	1247	1226	1336	1341	1384	1382	1335	1383	1481	1527	1523	1542	1602	1646	1633	1651	1763	1769	1807	1831	1907
CS28277	189	2	3	83	3a	19	22	7	5	J	5J07	865	847	860	865	881	902	944	924	954	935	944	1002	1049	1080	1136	1135	1140	1133	1095	1142	1146	1200	1275	1271	1308	1384	1323	1383	1382	1455	1467	1493	1502	1598	1612	1641	1680	1742
CS28277	256	2	4	107	4c	21	45	9	8	A	8A09	1298	1301	1300	1313	1297	1326	1383	1369	1333	1314	1332	1395	1371	1425	1502	1523	1466	1517	1484	1516	1594	1642	1619	1587	1637	1731	1799	1825	1822	1864	1889	1890	1920	2011	2022	2109	2155	2187
CS28279	170	1	1	19	1a	7	20	6	2	E	2000000	96	95	91	93	97	105	118	119	124	120	117	132	143	153	170	170	180	165	156	173	179	199	209	209	215	218	215	220	224	235	249	253	261	271	260	266	274	288
CS28279	223	1	2	42	2b	5	43	8	3	P	3P08	NA	NA	NA	NA	NA	NA	NA	NA	NA	NA	NA	NA	NA	NA	NA	NA	NA	NA	NA	NA	NA	NA	NA	NA	NA	NA	NA	NA	NA	NA	NA	NA	NA	NA	NA	NA	NA	NA
CS28279	204	2	3	67	2a	19	7	7	6	J	6J07	NA	NA	NA	NA	NA	NA	NA	NA	NA	NA	NA	NA	NA	NA	NA	NA	NA	NA	NA	NA	NA	NA	NA	NA	NA	NA	NA	NA	NA	NA	NA	NA	NA	NA	NA	NA	NA	NA
CS28279	174	2	4	98	4c	18	37	6	8	J	8J06	698	707	617	715	739	781	832	852	874	880	803	863	924	992	1055	1086	1116	1122	1022	1113	1139	1196	1238	1220	1249	1296	1313	1326	1351	1410	1441	1448	1456	1530	1547	1555	1601	1623
CS28280	342	1	1	9	1a	1	12	12	1	O	1O12	792	795	790	809	825	855	898	893	886	887	909	933	972	1015	1065	1085	1066	1097	1067	1110	1142	1172	1178	1143	1179	1237	1295	1298	1326	1346	1333	1324	1327	1431	1504	1513	1552	1575
CS28280	132	1	2	43	3b	8	42	5	3	O	3O05	503	516	494	501	522	546	592	588	600	612	598	623	645	684	717	738	726	747	745	756	767	830	881	866	896	922	926	949	959	989	1023	1034	1038	1081	1087	1110	1130	1179
CS28280	113	2	3	66	1a	16	8	4	6	H	6H04	NA	NA	NA	NA	NA	NA	NA	NA	NA	NA	NA	NA	NA	NA	NA	NA	NA	NA	NA	NA	NA	NA	NA	NA	NA	NA	NA	NA	NA	NA	NA	NA	NA	NA	NA	NA	NA	NA
CS28280	108	2	4	102	2a	16	43	4	8	C	8C04	919	958	936	906	907	966	1087	1096	1071	1142	1112	1130	1125	1229	1323	1367	1345	1399	1400	1428	1427	1523	1615	1589	1625	1755	1776	1802	1833	1895	1939	1947	1957	2070	2101	2147	2200	2260
CS28282	310	1	1	9	3b	2	10	11	1	K	1K11	498	495	489	506	509	531	544	559	557	535	544	613	627	683	708	691	707	686	683	712	727	817	874	877	908	957	969	1002	1026	1064	1077	1088	1098	1151	1171	1197	1231	1277
CS28282	11	1	2	44	4c	12	41	1	3	M	3M01	114	112	104	99	104	112	126	124	130	132	120	122	127	143	156	159	177	169	154	157	164	200	241	243	264	282	280	310	311	317	334	343	351	392	367	380	393	402
CS28282	237	2	3	63	1b	20	4	8	6	O	6O08	201	201	190	214	217	236	252	236	256	253	254	277	290	353	383	373	379	377	376	382	401	447	499	481	509	526	532	537	546	566	589	603	607	623	613	626	639	665
CS28282	258	2	4	103	2c	21	43	9	8	C	8C09	521	531	510	533	547	585	588	587	615	602	598	644	650	721	737	742	746	764	716	766	766	845	967	883	934	964	951	984	997	1044	1077	1087	1102	1153	1137	1170	1191	1236
CS28326	149	1	1	31	4b	8	29	5	2	R	2R05	945	929	887	891	910	942	995	1037	1032	1025	944	1029	1076	1171	1244	1312	1309	1316	1221	1335	1387	1462	1533	1515	1538	1600	1652	1659	1671	1675	1678	1684	1683	1743	1812	1884	1926	1931
CS28326	310	1	2	37	1b	2	40	11	3	K	3K11	753	751	723	712	736	811	813	865	880	860	829	819	894	961	1022	1068	1103	1134	1041	1090	1116	1216	1197	1199	1243	1347	747	1374	1376	1424	1411	1433	1436	1548	1517	1560	1578	1611
CS28326	248	2	3	83	2c	21	23	9	5	H	5H09	1064	1021	1004	1022	1045	1094	1161	1177	1176	1147	1113	1203	1260	1352	1412	1529	1576	1510	1431	1511	1586	1722	1742	1733	1777	1854	1844	1867	1871	1878	1900	1900	1904	1985	2033	2102	2132	2154
CS28326	231	2	4	99	1b	20	40	8	8	F	8F08	1202	1220	1186	1241	1248	1318	1292	1334	1361	1373	1393	1360	1391	1502	1555	1638	1693	1702	1617	1619	1613	1762	1773	1760	1800	1921	1957	2011	2046	2091	2083	2090	2079	2212	2266	2309	2362	2414
CS28332	339	1	1	9	4a	1	9	12	1	J	1J12	825	716	687	727	810	916	951	919	864	773	737	872	977	1129	1205	1149	1041	991	930	1038	1152	1340	1453	1443	1470	1523	1572	1589	1613	1625	1642	1671	1689	1744	1813	1857	1901	1920
CS28332	337	1	2	37	4a	1	37	12	3	G	3G12	1036	891	852	877	971	1079	1181	1142	991	926	816	953	1134	1320	1445	1447	1298	1235	1084	1262	1416	1618	1714	1696	1745	1797	821	1890	1913	1924	1928	1946	1948	2007	2081	2061	2104	2100
CS28332	89	2	3	61	3c	15	2	3	6	R	6R03	635	548	517	556	622	709	755	701	648	599	575	684	774	909	963	948	843	792	781	862	980	1113	1182	1165	1188	1252	1265	1287	1304	1347	1373	1376	1386	1465	1508	1520	1559	1577
CS28332	210	2	4	91	2a	19	31	7	8	S	8S07	NA	NA	NA	NA	NA	NA	NA	NA	NA	NA	NA	NA	NA	NA	NA	NA	NA	NA	NA	NA	NA	NA	NA	NA	NA	NA	NA	NA	NA	NA	NA	NA	NA	NA	NA	NA	NA	NA
CS28336	129	1	1	11	4b	8	9	5	1	J	1J05	1104	1110	1101	1137	1143	1171	1187	1195	1214	1221	1214	1275	1307	1347	1386	1386	1400	1438	1420	1449	1488	1516	1514	1489	1526	1607	1627	1648	1674	1699	1703	1700	1704	1768	1792	1853	1882	1924
CS28336	277	1	2	37	4c	3	37	10	3	G	3G10	480	480	490	492	507	502	547	560	567	580	580	608	619	640	646	665	692	709	706	741	765	798	824	823	829	858	954	886	898	912	931	934	934	961	979	1000	1013	1031
CS28336	134	2	3	78	4b	17	17	5	5	R	5R05	1288	1332	1320	1347	1310	1357	1402	1390	1418	1462	1447	1511	1515	1537	1575	1587	1583	1653	1615	1687	1712	1773	1790	1736	1806	1909	1956	1977	2007	2076	2100	2121	2138	2196	2254	2319	2360	2430
CS28336	68	2	4	113	4c	15	53	3	7	H	7H03	912	918	922	961	988	1037	1085	1048	1053	1056	1101	1150	1195	1266	1359	1386	1404	1388	1355	1345	1369	1402	1549	1510	1558	1616	1601	1599	1617	1700	1800	1802	1796	1857	1838	1850	1870	1943
CS28343	1	1	1	4	4c	12	1	1	1	A	1A01	636	655	608	644	650	662	705	712	719	741	716	738	749	740	769	798	832	836	838	859	879	869	907	885	927	967	970	998	1013	1026	1051	1058	1068	1122	1134	1160	1172	1198
CS28343	9	1	2	40	2c	12	39	1	3	J	3J01	900	846	806	887	896	976	1051	1044	1096	1000	1029	1098	1149	1248	1366	1404	1357	1271	1292	1356	1358	1412	1473	1372	1497	1638	1659	1697	1728	1784	1726	1740	1750	1952	1950	1987	2011	2046
CS28343	289	2	3	72	1a	22	12	10	6	D	6D10	1172	1095	1082	1089	1058	1138	1187	1263	1184	1084	1040	1096	1170	1191	1296	1367	1361	1455	1427	1434	1471	1581	1607	1603	1676	1844	1895	1810	1828	1914	1923	1957	1980	2149	2162	2175	2195	2246
CS28343	285	2	4	108	3a	22	46	10	7	S	7S10	929	869	878	915	948	1004	1028	1028	1029	1013	960	1032	1081	1168	1220	1263	1200	1066	1161	1307	1333	1422	1397	1354	1436	1628	1588	1615	1649	1728	1633	1652	1661	1873	1888	1962	1991	2022
CS28344	9	1	1	12	4c	12	9	1	1	J	1J01	821	788	706	726	699	763	885	976	973	974	882	883	900	939	1027	1093	1122	1167	1045	1014	1014	1062	1148	1102	1139	1214	1197	1220	1243	1308	1358	1379	1359	1446	1501	1509	1530	1541
CS28344	253	1	2	42	2a	4	43	9	3	P	3P09	NA	NA	NA	NA	NA	NA	NA	NA	NA	NA	NA	NA	NA	NA	NA	NA	NA	NA	NA	NA	NA	NA	NA	NA	NA	NA	NA	NA	NA	NA	NA	NA	NA	NA	NA	NA	NA	NA
CS28344	78	2	3	73	4c	15	13	3	6	C	6C03	830	764	677	758	702	804	894	961	987	954	860	994	992	1063	1138	1178	1188	1172	1079	1144	1175	1253	1304	1269	1304	1339	1390	1415	1441	1452	1486	1493	1514	1566	1590	1625	1658	1674
CS28344	176	2	4	94	2c	18	35	6	8	M	8M06	910	890	822	867	842	908	998	1043	1053	1030	951	1044	1043	1127	1265	1294	1325	1295	1189	1240	1272	1382	1547	1501	1547	1632	1640	1673	1692	1749	1790	1806	1815	1902	1898	1939	1975	2017
CS28345	47	1	1	20	4b	11	17	2	2	B	2B02	425	400	366	377	390	447	473	425	460	439	462	494	511	580	637	608	641	635	628	636	675	765	817	803	837	877	877	881	886	919	952	958	962	1004	1001	1010	1040	1081
CS28345	170	1	2	51	3a	7	50	6	4	E	4000000	160	148	134	134	159	182	189	194	210	205	195	219	236	268	290	296	304	297	252	271	308	371	387	397	421	443	430	440	449	474	509	514	530	550	530	538	556	575
CS28345	305	2	3	88	3b	23	26	11	5	E	500000000000	NA	NA	NA	NA	NA	NA	NA	NA	NA	NA	NA	NA	NA	NA	NA	NA	NA	NA	NA	NA	NA	NA	NA	NA	NA	NA	NA	NA	NA	NA	NA	NA	NA	NA	NA	NA	NA	NA
CS28345	348	2	4	104	2c	24	43	12	8	C	8C12	1210	1181	1174	1144	1162	1277	1376	1279	1266	1256	1257	1346	1426	1545	1660	1686	1639	1652	1680	1752	1750	1893	1999	1980	2055	2120	2113	2145	2179	2249	2282	2313	2331	2392	2357	2408	2490	2549
CS28350	27	1	1	28	2c	12	27	1	2	O	2O01	795	837	800	820	819	836	892	892	916	890	854	925	962	1014	1067	1067	1061	1067	1040	1087	1104	1150	1185	1145	1196	1269	1291	1312	1319	1369	1351	1373	1396	1471	1471	1508	1526	1580
CS28350	315	1	2	45	4b	2	45	11	3	S	3S11	779	782	727	731	740	739	853	837	864	816	791	797	792	856	1002	999	1009	1006	958	1004	1010	1063	1150	1159	1209	1250	1254	1282	1282	1315	1337	1372	1383	1464	1443	1480	1496	1561
CS28350	31	2	3	89	3b	14	30	2	5	A	5A02	544	533	503	539	556	599	620	618	617	629	631	662	668	736	787	791	788	787	794	819	855	910	988	974	1007	1030	996	1023	1033	1072	1124	1132	1155	1182	1174	1209	1246	1289
CS28350	94	2	4	118	4a	16	57	4	7	D	7D04	698	719	673	735	728	738	797	779	824	834	782	846	848	875	985	996	1005	1032	936	1009	1032	1151	1215	1223	1257	1306	1324	1348	1375	1389	1435	1429	1450	1530	1527	1621	1661	1708
CS28364	210	1	1	30	3c	6	30	7	2	S	2S07	829	755	715	800	842	915	996	1012	1024	925	850	981	1025	1117	1220	1242	1258	1195	1042	1158	1188	1274	1347	1330	1349	697	672	1400	1417	1450	1476	1447	1445	1514	1591	1611	1628	1657
CS28364	268	1	2	58	3a	4	58	9	4	P	4P09	923	918	882	935	946	1026	1097	1116	1120	1101	1032	1081	1138	1212	1287	1305	1334	1278	1165	1317	1334	1389	1390	1359	1430	1483	1468	1480	1499	1528	1524	1542	1540	1616	1615	1638	1664	1706
CS28364	314	2	3	80	4b	23	17	11	5	R	5R11	1053	970	884	1011	991	1074	1169	1156	1136	999	1010	0	1120	1163	1318	1334	1418	1218	1157	1297	1326	1425	1514	1507	1551	1613	1584	1586	1594	1631	1692	1726	1722	1816	1814	1827	1850	1870
CS28364	215	2	4	115	1b	20	56	8	7	E	700000000	786	760	715	791	800	839	922	938	919	798	795	915	943	1026	1134	1176	1189	1118	1000	1105	1162	1251	1315	1294	1326	1392	1366	1364	1387	1425	1432	1445	1450	1526	1539	1553	1570	1601
CS28369	213	1	1	2	2b	5	3	8	1	C	1C08	528	533	546	537	519	528	583	600	621	636	662	640	652	674	704	733	750	768	777	779	775	788	876	833	867	899	911	926	940	973	1020	1017	1027	1072	1080	1099	1134	1167
CS28369	181	1	2	30	2c	6	31	7	3	A	3A07	NA	NA	NA	NA	NA	NA	NA	NA	NA	NA	NA	NA	NA	NA	NA	NA	NA	NA	NA	NA	NA	NA	NA	NA	NA	NA	NA	NA	NA	NA	NA	NA	NA	NA	NA	NA	NA	NA
CS28369	68	2	3	81	2c	15	23	3	5	H	5H03	582	597	600	629	621	652	704	724	735	742	758	796	805	859	936	920	955	929	914	1006	1046	1091	1177	1186	1223	1325	1329	1380	1391	1436	1461	1466	1480	1553	1581	1627	1656	1703
CS28369	320	2	4	104	4b	23	41	11	8	E	800000000000	624	644	634	631	632	631	693	708	726	743	755	749	733	753	799	812	845	862	864	857	847	862	937	945	992	1057	1062	1114	1119	1143	1173	1203	1213	1264	1285	1303	1322	1340
CS28373	99	1	1	11	4c	9	9	4	1	J	1J04	330	340	303	296	297	315	365	391	406	408	371	393	424	462	506	515	532	548	495	525	550	609	605	604	621	673	686	708	712	726	731	743	744	797	787	821	844	850
CS28373	269	1	2	58	2a	4	59	9	4	R	4R09	724	779	700	691	682	729	810	832	847	855	750	825	871	942	1008	1026	1037	1076	974	1003	1024	1092	1132	1118	1186	1240	1222	1252	1273	1310	1322	1332	1339	1401	1431	1469	1505	1547
CS28373	167	2	3	74	3c	18	14	6	6	B	6B06	930	961	871	917	927	957	1068	1092	1106	1124	980	1062	1083	1141	1241	1280	1333	1328	1182	1237	1278	1370	1451	1473	1517	1604	1593	1629	1645	1692	1694	1707	1708	1797	1795	1873	1900	1925
CS28373	161	2	4	110	3c	18	50	6	7	M	7M06	NA	NA	NA	NA	NA	NA	NA	NA	NA	NA	NA	NA	NA	NA	NA	NA	NA	NA	NA	NA	NA	NA	NA	NA	NA	NA	NA	NA	NA	NA	NA	NA	NA	NA	NA	NA	NA	NA
CS28382	194	1	1	14	3c	6	14	7	1	R	1R07	721	661	693	678	719	790	837	846	870	818	847	874	884	947	997	1024	1043	1009	998	1036	1048	1135	1114	1092	1145	1226	1250	1263	1277	1320	1291	1302	1311	1409	1406	1453	1474	1514
CS28382	147	1	2	59	4b	8	57	5	4	O	4O05	NA	NA	NA	NA	NA	NA	NA	NA	NA	NA	NA	NA	NA	NA	NA	NA	NA	NA	NA	NA	NA	NA	NA	NA	NA	NA	NA	NA	NA	NA	NA	NA	NA	NA	NA	NA	NA	NA
CS28382	240	2	3	63	4b	20	1	8	6	S	6S08	669	573	617	567	592	671	714	728	750	623	679	696	696	783	858	884	893	771	802	866	878	997	1044	1046	1063	1124	1123	1140	1136	1178	1234	1240	1252	1315	1324	1326	1389	1403
CS28382	98	2	4	114	4a	16	53	4	7	H	7H04	648	648	673	678	704	722	759	796	822	772	818	832	835	845	853	874	900	853	830	833	819	909	995	985	1030	1069	1089	1111	1139	1186	1214	1211	1224	1282	1334	1374	1417	1415
CS28394	235	1	1	26	4b	5	25	8	2	K	2K08	778	779	771	806	813	819	879	888	912	904	903	989	1008	1050	1107	1116	1116	1106	1090	1143	1175	1196	1244	1252	1296	1340	1353	1397	1418	1449	1495	1513	1533	1584	1613	1660	1704	1747
CS28394	205	1	2	54	2c	6	55	7	4	K	4K07	936	958	919	957	964	980	1028	1035	1086	1075	1060	1130	1144	1167	1191	1219	1247	1252	1221	1300	1318	1370	1345	1305	1384	1490	1551	1590	1628	1657	1639	1670	1685	1790	1854	1918	1948	1995
CS28394	195	2	3	75	1a	19	16	7	5	S	5S07	844	824	798	842	851	874	943	945	925	910	905	968	981	1010	1054	1071	1092	1092	1056	1116	1129	1180	1203	1175	1231	1320	1368	1403	1429	1453	1444	1469	1485	1595	1663	1723	1743	1783
CS28394	200	2	4	103	4a	19	41	7	8	E	80000000	NA	NA	NA	NA	NA	NA	NA	NA	NA	NA	NA	NA	NA	NA	NA	NA	NA	NA	NA	NA	NA	NA	NA	NA	NA	NA	NA	NA	NA	NA	NA	NA	NA	NA	NA	NA	NA	NA
CS28395	180	1	1	31	3a	7	30	6	2	S	2S06	942	963	859	937	907	958	1023	1043	1049	1051	974	1074	1076	1140	1207	1249	1279	1281	1174	1299	1320	1389	1374	1373	1436	1520	1549	1590	1608	1626	1610	1641	1646	1755	1799	1809	1844	1884
CS28395	255	1	2	46	4a	4	45	9	3	S	3S09	NA	NA	NA	NA	NA	NA	NA	NA	NA	NA	NA	NA	NA	NA	NA	NA	NA	NA	NA	NA	NA	NA	NA	NA	NA	NA	NA	NA	NA	NA	NA	NA	NA	NA	NA	NA	NA	NA
CS28395	335	2	3	88	3c	24	26	12	5	E	5000000000000	1170	1131	1081	1060	1026	1100	1241	1329	1380	1299	1205	1333	1331	1403	1502	1554	1602	1627	1580	1620	1614	1686	1736	1748	1795	1891	1893	1931	1954	2002	2008	2028	2037	2130	2145	2172	2180	2218
CS28395	265	2	4	95	1c	21	36	9	8	K	8K09	433	393	380	410	415	437	504	502	512	444	414	475	478	539	620	614	620	580	521	596	624	719	767	769	797	848	841	852	852	879	900	907	920	982	972	995	1009	1072
CS28407	318	1	1	17	3b	2	18	11	2	C	2C11	1078	1127	1099	1158	1174	1271	1321	1292	1228	1252	1315	1385	1462	1572	1619	691	1632	1717	1704	1753	1794	1827	1849	1748	1791	1970	1998	2043	2073	2099	2111	2094	2083	2244	2244	2294	2351	2373
CS28407	193	1	2	42	2c	6	43	7	3	P	3P07	NA	NA	NA	NA	NA	NA	NA	NA	NA	NA	NA	NA	NA	NA	NA	NA	NA	NA	NA	NA	NA	NA	NA	NA	NA	NA	NA	NA	NA	NA	NA	NA	NA	NA	NA	NA	NA	NA
CS28407	45	2	3	73	1b	14	16	2	5	S	5S02	898	878	874	927	977	1022	1040	1038	1052	1018	1046	1075	1130	1192	1210	1239	1287	1270	1289	1353	1404	1487	1410	1330	1380	1579	1624	1674	1679	1727	1686	1653	1639	1818	1840	1892	1934	1963
CS28407	230	2	4	103	4b	20	41	8	8	E	800000000	892	810	768	868	880	972	1008	986	1025	983	1014	1099	1144	1220	1232	1247	1270	1281	1273	1344	1396	1414	1221	1181	1221	1484	1476	1530	1539	1565	1472	1432	1419	1643	1652	1708	1747	1780
CS28419	173	1	1	23	2a	7	23	6	2	H	2H06	722	750	652	693	702	775	839	827	809	787	741	785	797	852	904	950	972	966	864	955	931	1013	1044	1033	1098	1147	1178	1195	1195	1224	1226	1247	1275	1338	1312	1295	1303	1350
CS28419	127	1	2	39	4b	8	37	5	3	G	3G05	895	823	689	749	758	857	1003	982	958	1011	855	986	1029	1141	1265	1257	1261	1237	1073	1254	1280	1432	1474	1450	1509	1566	1612	1642	1650	1697	1716	1731	1748	1805	1868	1888	1914	1930
CS28419	136	2	3	74	2b	17	15	5	6	A	6A05	1008	947	829	874	904	1049	1183	1182	1154	1127	1024	1183	1145	1320	1417	1419	1394	1374	1211	1329	1365	1469	1584	1538	1593	1668	1691	1709	1732	1779	1826	1874	1914	1994	2004	1999	2000	2055
CS28419	216	2	4	115	2b	20	55	8	7	F	7F08	827	780	684	717	758	849	938	914	949	918	865	949	1015	1147	1246	1267	1277	1241	1141	1253	1292	1380	1559	1497	1550	1596	1620	1622	1635	1660	1680	1713	1745	1818	1837	1836	1855	1912
CS28420	163	1	1	15	4a	7	13	6	1	P	1P06	330	338	276	249	274	313	371	379	370	323	295	330	365	451	575	595	567	510	473	536	552	652	728	722	751	792	789	823	815	834	851	864	883	934	930	952	977	1025
CS28420	112	1	2	51	1c	9	52	4	4	G	4G04	NA	NA	NA	NA	NA	NA	NA	NA	NA	NA	NA	NA	NA	NA	NA	NA	NA	NA	NA	NA	NA	NA	NA	NA	NA	NA	NA	NA	NA	NA	NA	NA	NA	NA	NA	NA	NA	NA
CS28420	156	2	3	86	4c	18	25	6	5	F	5F06	626	562	522	528	545	642	748	759	725	640	579	622	658	806	961	1004	1004	937	789	890	901	1020	1159	1142	1190	1293	1282	1299	1318	1353	1376	1399	1415	1511	1511	1541	1584	1632
CS28420	93	2	4	118	3a	16	58	4	7	C	7C04	731	718	669	673	699	776	850	838	866	884	775	859	886	989	1088	1113	1134	1153	1083	1143	1162	1243	1335	1300	1365	1439	1444	1446	1439	1492	1494	1495	1516	1602	1623	1666	1706	1753
CS28423	196	1	1	14	1c	6	16	7	2	A	2A07	647	636	600	622	653	699	757	770	768	721	737	712	748	817	937	903	942	894	888	917	933	1031	1072	1055	1105	1186	1196	1239	1263	1298	1310	1327	1340	1399	1414	1465	1489	1531
CS28423	261	1	2	50	2a	4	51	9	4	F	4F09	692	705	695	664	666	708	813	834	859	837	836	825	844	912	1011	1014	1049	1074	1020	1058	1074	1107	1180	1176	1232	1301	1307	1342	1370	1407	1425	1443	1449	1516	1541	1589	1628	1665
CS28423	338	2	3	84	2c	24	23	12	5	H	5H12	960	973	969	976	964	1017	1113	1127	1158	1103	1161	1136	1137	1252	1364	1378	1431	1388	1357	1365	1369	1459	1540	1531	1540	1601	1609	1630	1669	1699	1738	1747	1766	1840	1843	1907	1939	2009
CS28423	195	2	4	107	3a	19	46	7	7	S	7S07	842	828	845	770	794	845	960	982	1029	1043	1053	1020	1044	1105	1237	1249	1296	1268	1222	1245	1302	1376	1497	1497	1546	1655	1650	1673	1697	1728	1748	1770	1802	1888	1906	1944	1977	2021
CS28454	265	1	1	26	4a	4	25	9	2	K	2K09	NA	NA	NA	NA	NA	NA	NA	NA	NA	NA	NA	NA	NA	NA	NA	NA	NA	NA	NA	NA	NA	NA	NA	NA	NA	NA	NA	NA	NA	NA	NA	NA	NA	NA	NA	NA	NA	NA
CS28454	15	1	2	48	4c	12	45	1	3	S	3S01	139	137	127	130	124	147	158	172	176	180	169	177	180	203	212	228	223	225	213	219	222	248	258	263	271	287	293	297	299	301	307	317	333	344	352	368	388	402
CS28454	181	2	3	91	3a	19	30	7	5	A	5A07	1019	985	938	912	922	1032	1182	1176	1231	1254	1215	1261	1297	1341	1413	1459	1451	1426	1399	1497	1489	1572	1596	1609	1663	1747	1742	1829	1790	1838	1887	1928	1947	2022	2016	2034	2073	2179
CS28454	313	2	4	108	1b	23	48	11	7	P	7P11	299	293	280	302	308	315	338	354	371	380	365	375	387	409	439	447	458	470	460	468	482	506	515	505	525	550	546	557	573	578	580	589	586	610	610	618	625	640
CS28457	114	1	1	23	1c	9	24	4	2	J	2J04	NA	NA	NA	NA	NA	NA	NA	NA	NA	NA	NA	NA	NA	NA	NA	NA	NA	NA	NA	NA	NA	NA	NA	NA	NA	NA	NA	NA	NA	NA	NA	NA	NA	NA	NA	NA	NA	NA
CS28457	3	1	2	36	4c	12	33	1	3	C	3C01	798	800	778	815	834	881	906	871	865	836	864	963	988	1093	1154	1186	1157	1166	1128	1233	1258	1360	1393	1322	1366	1439	1470	1496	1516	1573	1579	1592	1584	1668	1666	1686	1707	1721
CS28457	254	2	3	79	4c	21	17	9	5	R	5R09	NA	NA	NA	NA	NA	NA	NA	NA	NA	NA	NA	NA	NA	NA	NA	NA	NA	NA	NA	NA	NA	NA	NA	NA	NA	NA	NA	NA	NA	NA	NA	NA	NA	NA	NA	NA	NA	NA
CS28457	1	2	4	117	1a	13	60	1	7	A	7A01	NA	NA	NA	NA	NA	NA	NA	NA	NA	NA	NA	NA	NA	NA	NA	NA	NA	NA	NA	NA	NA	NA	NA	NA	NA	NA	NA	NA	NA	NA	NA	NA	NA	NA	NA	NA	NA	NA
CS28459	87	1	1	28	2a	10	27	3	2	O	2O03	NA	NA	NA	NA	NA	NA	NA	NA	NA	NA	NA	NA	NA	NA	NA	NA	NA	NA	NA	NA	NA	NA	NA	NA	NA	NA	NA	NA	NA	NA	NA	NA	NA	NA	NA	NA	NA	NA
CS28459	81	1	2	52	2a	10	51	3	4	F	4F03	1038	1079	957	1055	1042	1061	1131	1116	1132	1097	1030	1181	1185	1282	1365	1391	1381	1391	1305	1381	1365	1462	1493	1484	1527	1597	1578	1595	1602	1642	1661	1659	1669	1764	1770	1826	1862	1912
CS28459	318	2	3	76	4b	23	13	11	6	C	6C11	369	335	320	325	337	352	416	436	440	437	425	447	439	485	547	566	565	539	503	540	552	592	671	669	691	717	700	695	712	765	824	849	865	924	923	939	983	1034
CS28459	151	2	4	118	1c	18	60	6	7	A	7A06	763	807	692	739	739	778	897	870	880	844	810	867	873	957	1079	1123	1129	1131	952	1088	1097	1171	1277	1257	1289	1331	1317	1327	1321	1384	1408	1412	1443	1545	1512	1540	1582	1623
CS28461	185	1	1	6	4c	6	5	7	1	E	10000000	621	577	537	554	565	620	700	670	707	642	609	696	718	811	900	877	868	823	752	859	909	1003	1049	1046	1053	1090	1130	1169	1183	1198	1207	1206	1218	1252	1303	1321	1354	1409
CS28461	189	1	2	38	2c	6	39	7	3	J	3J07	628	589	529	554	548	600	677	645	655	664	591	685	705	814	862	862	839	838	729	851	894	969	1043	1002	1027	1077	1112	1147	1151	1177	1208	1217	1221	1268	1293	1340	1359	1391
CS28461	60	2	3	61	4b	14	1	2	6	S	6S02	711	689	650	669	694	721	780	804	830	806	772	810	825	865	916	954	960	955	908	939	968	996	1069	1067	1094	1117	1158	1173	1181	1214	1267	1287	1297	1374	1348	1402	1450	1501
CS28461	236	2	4	95	2b	20	35	8	8	M	8M08	NA	NA	NA	NA	NA	NA	NA	NA	NA	NA	NA	NA	NA	NA	NA	NA	NA	NA	NA	NA	NA	NA	NA	NA	NA	NA	NA	NA	NA	NA	NA	NA	NA	NA	NA	NA	NA	NA
CS28490	272	1	1	1	3c	3	2	10	1	B	1B10	657	673	645	680	688	723	786	778	777	781	763	345	358	867	935	949	973	916	877	946	970	1067	1128	1104	1116	1168	1190	1201	1207	1232	1239	1254	1248	1322	1296	1323	1375	772
CS28490	335	1	2	33	2a	1	35	12	3	E	3000000000000	518	534	518	531	549	584	604	602	615	625	612	652	682	717	734	742	759	776	759	789	805	846	843	813	849	905	913	921	928	955	938	939	942	1004	997	1033	1051	1076
CS28490	24	2	3	65	2a	13	7	1	6	J	6J01	821	852	828	864	902	934	957	992	1005	1021	971	1044	1091	1124	1165	1189	1192	1213	1195	1228	1242	1285	1346	1290	1325	1400	1384	1400	1414	1447	1452	1477	1496	1566	1536	1577	1619	1683
CS28490	345	2	4	108	3c	24	46	12	7	S	7S12	975	1000	973	1007	1044	1085	1119	1139	1155	1164	1157	1194	1227	1275	1344	1363	1370	1359	1339	1375	1401	1487	1529	1524	1540	1619	1620	1656	1670	1697	1713	1695	1711	1789	1806	1825	1855	1899
CS28492	293	1	1	21	2c	3	23	10	2	H	2H10	NA	NA	NA	NA	NA	NA	NA	NA	NA	NA	NA	NA	NA	NA	NA	NA	NA	NA	NA	NA	NA	NA	NA	NA	NA	NA	NA	NA	NA	NA	NA	NA	NA	NA	NA	NA	NA	NA
CS28492	176	1	2	55	1a	7	56	6	4	M	4M06	NA	NA	NA	NA	NA	NA	NA	NA	NA	NA	NA	NA	NA	NA	NA	NA	NA	NA	NA	NA	NA	NA	NA	NA	NA	NA	NA	NA	NA	NA	NA	NA	NA	NA	NA	NA	NA	NA
CS28492	243	2	3	87	1c	21	28	9	5	C	5C09	746	698	650	635	668	763	897	901	880	823	761	790	857	950	1107	1095	1107	1121	1030	1019	1090	1197	1291	1307	1349	1422	1432	1430	1439	1491	1508	1544	1579	1674	1711	1740	1764	1863
CS28492	296	2	4	96	2a	22	35	10	8	M	8M10	791	763	690	697	708	760	947	891	885	846	797	764	761	924	1071	1069	1046	1091	986	973	1030	1129	1256	1247	1307	1420	1369	1367	1402	1438	1465	1484	1470	1572	1515	1545	1585	1630
CS28495	64	1	1	4	1a	10	4	3	1	D	1D03	299	290	289	306	303	308	350	346	361	382	378	385	395	427	466	446	463	477	441	450	486	528	589	578	607	622	627	633	639	653	664	674	668	689	708	721	741	756
CS28495	289	1	2	49	4c	3	49	10	4	D	4D10	856	843	827	846	895	943	981	961	991	986	961	1052	1100	1210	1267	1245	1272	1293	1231	1328	1398	1515	1493	1492	1545	1625	1682	1703	1729	1764	1710	1716	1721	1813	1873	1882	1906	1931
CS28495	225	2	3	75	1b	20	16	8	5	S	5S08	847	796	792	848	862	957	986	956	989	983	956	1034	1082	1166	1247	1212	1237	1213	1155	1263	1319	1421	1481	1461	1516	1589	1639	1677	1693	1726	1730	1753	1749	1813	1895	1949	1982	2011
CS28495	113	2	4	98	3a	16	38	4	8	H	8H04	822	811	830	861	896	967	985	1000	1022	1019	974	1038	1121	1213	1250	1272	1264	1268	1201	1318	1406	1492	1488	1443	1480	1566	1590	1624	1649	1682	1648	1660	1653	1746	1759	1785	1801	1817
CS28510	80	1	1	20	1a	10	20	3	2	E	2000	1152	1131	1008	919	919	888	1065	1043	1071	1045	924	947	1056	1143	1298	1347	1357	1343	1103	1166	1236	1333	1472	1500	1568	1630	1621	1656	1700	1756	1716	1717	1762	1889	1908	1949	1975	2025
CS28510	287	1	2	45	2c	3	47	10	4	B	4B10	964	1025	959	946	917	890	974	976	1014	1025	883	918	972	1060	1175	1251	1241	1235	1049	1137	1188	1319	1494	1503	1561	1636	1645	1664	1676	1714	1729	1730	1758	1834	1853	1890	1924	1981
CS28510	97	2	3	82	1a	16	24	4	5	G	5G04	574	570	512	558	565	603	666	670	694	703	611	693	665	739	795	833	836	818	697	746	771	893	905	902	939	1028	1014	1065	1095	1143	1051	1065	1076	1210	1209	1228	1250	1285
CS28510	57	2	4	93	3b	14	34	2	8	O	8O02	1168	1217	1167	1125	1106	1127	1238	1244	1250	1226	1124	1137	1159	1299	1497	1561	1556	1545	1342	1350	1422	1646	1792	1783	1831	1905	1928	1979	2012	2061	2040	2033	2046	2167	2185	2214	2266	2317
CS28513	53	1	1	24	2b	11	23	2	2	H	2H02	1212	1236	1247	1271	1265	1300	1317	1331	1363	1402	1429	1439	1471	1495	1554	1561	1579	1638	1653	1652	1660	1701	1751	1690	1775	1879	1903	1946	1973	2022	2030	2033	2086	2182	2222	2273	2318	2353
CS28513	39	1	2	40	2b	11	39	2	3	J	3J02	949	968	969	985	1005	1037	1080	1100	1140	1148	1184	1209	1233	1269	1312	1349	1377	1401	1423	1462	1472	1495	1546	1498	1566	1655	1660	1707	1732	1773	1800	1817	1848	1939	1948	2037	2078	2115
CS28513	194	2	3	79	4a	19	17	7	5	R	5R07	756	782	783	776	777	786	817	850	885	898	901	868	881	889	937	974	1001	1019	1019	963	988	990	1027	1012	1063	1146	1133	1167	1185	1193	1191	1227	1251	1341	1321	1412	1459	1466
CS28513	289	2	4	104	3a	22	42	10	8	D	8D10	839	854	815	829	855	902	930	926	970	997	965	985	1026	1064	1127	1099	1138	1177	1203	1200	1195	1261	1280	1253	1296	1359	1373	1417	1444	1478	1502	1513	1534	1591	1608	1673	1711	1760
CS28527	135	1	1	15	2b	8	15	5	1	S	1S05	862	731	719	801	846	933	1085	1036	1019	874	917	985	1060	1185	1240	1235	1221	1075	1080	1198	1274	1388	1508	1470	1549	1646	1568	1595	1629	1702	1723	1745	1765	1878	1824	1890	1923	1987
CS28527	267	1	2	58	4a	4	57	9	4	O	4O09	778	700	617	682	681	786	906	872	852	692	699	779	858	962	1035	1035	984	887	855	947	1018	1208	1259	1256	1338	1373	1344	1384	1416	1489	1503	1483	1522	1578	1619	1678	1684	1748
CS28527	310	2	3	84	4b	23	21	11	5	K	5K11	644	558	490	561	562	662	745	751	736	585	615	674	709	796	942	946	905	670	741	826	883	1052	1192	1179	1226	1301	1202	1245	1264	1317	1359	1374	1403	1496	1450	1478	1532	1574
CS28527	319	2	4	104	3b	23	42	11	8	D	8D11	411	341	348	351	381	452	518	506	475	412	421	480	532	581	627	625	618	570	545	593	594	688	730	724	753	797	764	756	771	803	833	854	868	927	921	941	961	1004
CS28550	152	1	1	3	3a	7	2	6	1	B	1B06	1030	1052	1011	1041	1055	1089	1169	1185	1183	1199	1139	1184	1241	1283	1342	1382	1393	1397	1340	1396	1422	1497	1471	1485	1554	1661	1630	1634	1656	1694	1730	1770	1798	1913	1837	1904	1961	2054
CS28550	7	1	2	40	4c	12	37	1	3	G	3G01	972	976	876	934	946	1010	1090	1122	1157	1116	1094	1160	1236	1272	1324	1356	1385	1417	1344	1409	1475	1547	1342	1355	1465	1695	1693	1673	1695	1775	1678	1701	1730	1879	1845	1869	1928	2035
CS28550	49	2	3	69	1b	14	12	2	6	D	6D02	NA	NA	NA	NA	NA	NA	NA	NA	NA	NA	NA	NA	NA	NA	NA	NA	NA	NA	NA	NA	NA	NA	NA	NA	NA	NA	NA	NA	NA	NA	NA	NA	NA	NA	NA	NA	NA	NA
CS28550	247	2	4	115	3c	21	54	9	7	G	7G09	1059	1032	957	1043	1073	1143	1232	1236	1248	1214	1191	1250	1296	1372	1486	1532	1512	1483	1405	1503	1576	1649	1588	1606	1661	1842	1846	1846	1861	1939	1872	1897	1917	2096	2110	2145	2195	2273
CS28564	285	1	1	13	2c	3	15	10	1	S	1S10	NA	NA	NA	NA	NA	NA	NA	NA	NA	NA	NA	NA	NA	NA	NA	NA	NA	NA	NA	NA	NA	NA	NA	NA	NA	NA	NA	NA	NA	NA	NA	NA	NA	NA	NA	NA	NA	NA
CS28564	278	1	2	37	3c	3	38	10	3	H	3H10	1108	982	1072	1100	1123	1185	1278	1310	1284	1274	1290	1347	1338	1418	1470	1513	1514	1527	1532	1570	1628	1598	1682	1684	1716	1762	1655	1827	1866	1921	1963	1962	1960	2024	2080	2123	2180	2241
CS28564	72	2	3	77	2c	15	19	3	5	O	5O03	1596	1500	1559	1588	1515	1576	1609	1645	1684	1641	1604	1689	1572	1646	1718	1762	1778	1764	1739	1838	1806	1828	1837	1810	1826	1962	1989	2035	2071	2137	2162	2167	2180	2290	2333	2410	2461	2506
CS28564	303	2	4	120	3b	23	58	11	7	C	7C11	1041	1049	1048	1041	1052	1064	1113	1115	1149	1115	1161	1160	1169	1240	1316	1390	1408	1435	1459	1429	1434	1534	1663	1607	1639	1703	1735	1794	1824	1866	1911	1919	1940	1983	2006	2066	2112	2158
CS28568	46	1	1	16	1b	11	16	2	2	A	2A02	175	186	181	183	196	200	211	216	226	232	212	231	233	258	269	267	277	292	263	285	294	317	339	327	332	350	369	362	360	379	395	394	401	418	419	432	439	454
CS28568	114	1	2	55	3c	9	54	4	4	J	4J04	NA	NA	NA	NA	NA	NA	NA	NA	NA	NA	NA	NA	NA	NA	NA	NA	NA	NA	NA	NA	NA	NA	NA	NA	NA	NA	NA	NA	NA	NA	NA	NA	NA	NA	NA	NA	NA	NA
CS28568	223	2	3	79	3b	20	18	8	5	P	5P08	NA	NA	NA	NA	NA	NA	NA	NA	NA	NA	NA	NA	NA	NA	NA	NA	NA	NA	NA	NA	NA	NA	NA	NA	NA	NA	NA	NA	NA	NA	NA	NA	NA	NA	NA	NA	NA	NA
CS28568	144	2	4	98	4b	17	37	5	8	J	8J05	642	663	595	636	679	749	791	782	799	826	731	816	873	935	981	996	1002	1040	947	1034	1058	1136	1118	1116	1163	1246	1254	1306	1324	1360	1388	1396	1420	1487	1470	1515	1548	1590
CS28573	92	1	1	3	3c	9	2	4	1	B	1B04	609	584	569	583	594	630	665	702	734	731	725	755	765	816	875	892	897	912	874	920	933	1019	1055	1046	1083	1149	1184	1203	1224	1259	1293	1284	1287	1351	1379	1424	1443	1463
CS28573	25	1	2	56	2c	12	55	1	4	K	4K01	956	974	929	969	992	1027	1116	1115	1118	1142	1033	1153	1204	1287	1367	1392	1408	1434	1334	1389	1410	1436	1633	1486	1587	1653	1619	1646	1674	1739	1817	1859	1882	1969	1906	1966	2015	2057
CS28573	112	2	3	70	4a	16	9	4	6	G	6G04	362	336	327	323	327	348	402	401	418	433	393	438	449	486	524	537	524	545	520	535	554	569	627	621	654	693	703	715	728	748	785	785	797	833	840	859	889	919
CS28573	59	2	4	89	1b	14	32	2	8	R	8R02	NA	NA	NA	NA	NA	NA	NA	NA	NA	NA	NA	NA	NA	NA	NA	NA	NA	NA	NA	NA	NA	NA	NA	NA	NA	NA	NA	NA	NA	NA	NA	NA	NA	NA	NA	NA	NA	NA
CS28575	286	1	1	13	1c	3	16	10	2	A	2A10	793	746	691	689	655	803	934	908	848	797	801	882	922	1065	1161	1124	1124	1032	969	1015	1026	1211	1257	1263	1326	1463	1478	1505	1531	1575	1545	1571	1580	1699	1720	1736	1762	1802
CS28575	317	1	2	45	2b	2	47	11	4	B	4B11	231	208	197	177	170	207	269	276	294	251	245	273	279	335	374	385	364	353	347	371	392	448	479	470	500	538	532	541	557	583	578	584	592	637	649	666	677	692
CS28575	37	2	3	81	1b	14	24	2	5	G	5G02	1049	1022	925	965	997	1092	1162	1196	1223	1196	1186	1219	1234	1344	1398	1432	1422	1362	1371	1449	1463	1543	1534	1536	1611	1766	1782	1838	1861	1917	1867	1931	1979	2122	2137	2205	2254	2296
CS28575	194	2	4	107	2a	19	47	7	7	R	7R07	676	629	634	653	671	727	742	755	760	762	778	804	841	868	919	915	928	950	929	943	955	987	1044	1005	1063	1145	1172	1216	1228	1233	1212	1224	1237	1337	1356	1395	1415	1437
CS28578	12	1	1	12	1c	12	12	1	1	O	1O01	956	951	870	905	904	989	1102	1134	1155	1098	972	1052	1070	1166	1271	1306	1375	1417	1198	1292	1318	1413	1470	1465	1517	1601	1653	1683	1684	1709	1727	1740	1752	1875	1883	1931	1967	1987
CS28578	113	1	2	55	4c	9	53	4	4	H	4H04	734	744	609	685	690	761	815	819	859	846	743	844	879	927	988	1006	1053	1086	1003	1054	1084	1144	1109	1111	1140	1191	1183	1220	1261	1303	1270	1302	1300	1415	1447	1509	1543	1567
CS28578	228	2	3	75	4b	20	13	8	6	C	6C08	1048	1026	813	970	976	1034	1177	1185	1226	1189	1045	1175	1258	1291	1377	1384	1404	1399	1266	1371	1385	1482	1528	1514	1545	1638	1655	1705	1724	1744	1697	1710	1718	1830	1888	1931	1962	1965
CS28578	355	2	4	96	1c	24	36	12	8	K	8K12	870	877	773	824	836	874	970	988	1002	995	805	987	1061	1101	1111	1156	1175	1191	1031	1047	1041	1175	1222	1198	1224	1313	1309	1337	1365	1409	1386	1400	1401	1510	1543	1565	1604	1618
CS28580	6	1	1	8	3c	12	6	1	1	F	1F01	738	715	713	680	743	792	847	850	856	845	867	905	943	1047	1131	1149	1176	1176	1159	1187	1233	1288	1304	1294	1338	1390	1411	1438	1451	1485	1484	1502	1528	1596	1638	1682	1710	1751
CS28580	38	1	2	40	3b	11	38	2	3	H	3H02	1033	1036	1006	1047	1082	1132	1192	1196	1173	1196	1135	1198	1273	1371	1436	1442	1473	1504	1448	1503	1526	1616	1619	1578	1628	1759	1770	1821	1845	1882	1897	1902	1922	2036	2060	2120	2160	2194
CS28580	12	2	3	77	2a	13	19	1	5	O	5O01	NA	NA	NA	NA	NA	NA	NA	NA	NA	NA	NA	NA	NA	NA	NA	NA	NA	NA	NA	NA	NA	NA	NA	NA	NA	NA	NA	NA	NA	NA	NA	NA	NA	NA	NA	NA	NA	NA
CS28580	312	2	4	112	4b	23	49	11	7	O	7O11	NA	NA	NA	NA	NA	NA	NA	NA	NA	NA	NA	NA	NA	NA	NA	NA	NA	NA	NA	NA	NA	NA	NA	NA	NA	NA	NA	NA	NA	NA	NA	NA	NA	NA	NA	NA	NA	NA
CS28583	340	1	1	9	3a	1	10	12	1	K	1K12	844	859	807	840	869	941	959	967	958	919	872	934	967	1069	1130	1133	1137	1104	998	1059	1081	1249	1262	1230	1277	1386	1356	1375	1391	1430	1367	1375	1389	1495	1494	1546	1561	1614
CS28583	48	1	2	48	1b	11	48	2	4	C	4C02	1140	1108	963	959	1003	1185	1288	1254	1266	1226	1059	1164	1224	1385	1510	1497	1535	1556	1418	1456	1500	1597	1571	1580	1676	1784	1827	1867	1888	1931	1938	1950	1975	2074	2062	2121	2204	2273
CS28583	18	2	3	73	4a	13	13	1	6	C	6C01	943	943	875	923	967	1043	1086	1100	1090	1144	974	1084	1131	1186	1223	1233	1267	1299	1105	1178	1205	1333	1350	1326	1405	1500	1484	1558	1587	1643	1627	1645	1673	1771	1786	1883	1925	1969
CS28583	147	2	4	94	3b	17	34	5	8	O	8O05	739	696	617	672	725	784	893	889	906	885	756	888	901	1025	1107	1136	1160	1185	1029	1110	1174	1297	1275	1254	1286	1382	1386	1428	1447	1492	1457	1460	1474	1572	1590	1630	1678	1710
CS28587	28	1	1	28	1c	12	28	1	2	P	2P01	386	383	379	389	378	392	423	432	456	470	492	504	500	529	565	571	592	608	614	615	630	670	698	702	720	752	802	816	842	862	857	870	882	937	966	989	1019	1059
CS28587	182	1	2	30	1c	6	32	7	3	B	3B07	771	770	784	779	783	818	866	914	955	988	976	1001	1014	1051	1075	1094	1120	1159	1130	1179	1194	1251	1241	1247	1285	436	435	1446	1457	1491	1503	1508	1512	1544	1607	1660	1682	1682
CS28587	128	2	3	82	2b	17	23	5	5	H	5H05	875	853	882	919	942	997	1051	1060	1060	1085	1135	1185	1207	1266	1332	1339	1348	1381	1399	1442	1463	1543	1572	1553	1601	1668	1697	1733	1766	1804	1829	1843	1853	1915	1948	1983	2019	2041
CS28587	62	2	4	117	2c	15	59	3	7	B	7B03	632	656	661	667	648	669	708	723	771	786	807	838	857	896	911	906	935	964	972	997	1038	1096	1146	1105	1165	1200	1271	1294	1324	1346	1392	1399	1432	1481	1516	1575	1614	1642
CS28595	49	1	1	20	2b	11	19	2	2	D	2D02	753	711	682	751	749	785	866	858	831	712	748	847	901	960	1077	1091	1074	1039	997	1074	1088	1187	1430	1314	1388	1469	1399	1419	1444	1476	1541	1562	1585	1666	1608	1625	1648	1729
CS28595	115	1	2	55	2c	9	55	4	4	K	4K04	801	778	707	773	771	827	921	927	938	881	853	918	923	998	1151	1166	1152	1148	1093	1071	1153	1259	1326	1306	1408	1463	1491	1530	1530	1542	1577	1598	1607	1717	1704	1751	1789	1826
CS28595	356	2	3	68	4c	24	5	12	6	M	6M12	NA	NA	NA	NA	NA	NA	NA	NA	NA	NA	NA	NA	NA	NA	NA	NA	NA	NA	NA	NA	NA	NA	NA	NA	NA	NA	NA	NA	NA	NA	NA	NA	NA	NA	NA	NA	NA	NA
CS28595	30	2	4	89	2a	13	31	1	8	S	8S01	762	709	662	721	738	783	889	911	895	853	809	873	879	947	1103	1113	1117	1073	992	1092	1127	1236	1296	1239	1276	1341	1359	1394	1404	1454	1484	1515	1524	1601	1608	1655	1687	1772
CS28610	257	1	1	18	4a	4	17	9	2	B	2B09	NA	NA	NA	NA	NA	NA	NA	NA	NA	NA	NA	NA	NA	NA	NA	NA	NA	NA	NA	NA	NA	NA	NA	NA	NA	NA	NA	NA	NA	NA	NA	NA	NA	NA	NA	NA	NA	NA
CS28610	96	1	2	35	1c	9	36	4	3	F	3F04	887	818	757	769	840	916	971	959	976	895	814	867	967	1069	1121	1140	1172	1100	1018	1072	1115	1256	1226	1185	1254	1385	1318	1356	1370	1407	1392	1387	1377	1501	1477	1509	1538	1580
CS28610	125	2	3	86	3b	17	26	5	5	E	500000	588	555	502	516	496	563	631	632	605	577	539	557	630	694	755	757	683	626	530	558	605	753	882	881	944	996	906	914	936	1014	1102	1105	1117	1174	1161	1179	1218	1274
CS28610	7	2	4	113	3a	13	54	1	7	G	7G01	384	372	355	355	360	402	433	436	453	443	423	440	464	511	570	584	583	535	508	533	563	634	680	653	699	732	678	687	704	750	770	792	796	839	817	830	849	890
CS28613	345	1	1	13	2a	1	15	12	1	S	1S12	721	723	720	748	757	799	846	828	822	814	843	912	954	1007	1057	1060	1049	1032	1050	1112	1137	1176	1201	1146	1188	1267	1263	1264	1275	1307	1311	1336	1338	1426	1393	1431	1474	1515
CS28613	63	1	2	36	4a	10	33	3	3	C	3C03	754	762	744	737	721	772	809	835	838	850	859	900	934	942	1023	1043	1082	1097	1082	1119	1145	1157	1146	1117	1149	1216	1248	1271	1288	1316	1306	1328	1326	1390	1399	1450	1482	1506
CS28613	257	2	3	75	3c	21	14	9	6	B	6B09	325	323	321	344	378	409	424	424	424	440	430	458	476	507	539	547	548	541	515	550	587	648	674	657	689	774	796	813	847	932	931	941	949	1048	1017	1047	1101	1164
CS28613	237	2	4	95	3b	20	34	8	8	O	8O08	NA	NA	NA	NA	NA	NA	NA	NA	NA	NA	NA	NA	NA	NA	NA	NA	NA	NA	NA	NA	NA	NA	NA	NA	NA	NA	NA	NA	NA	NA	NA	NA	NA	NA	NA	NA	NA	NA
CS28614	169	1	1	19	2a	7	19	6	2	D	2D06	561	581	572	539	551	597	617	624	637	636	591	625	651	712	778	801	801	836	831	853	853	881	906	898	922	967	974	979	997	1009	1024	1036	1038	1090	1094	1114	1133	1165
CS28614	236	1	2	54	1b	5	56	8	4	M	4M08	767	791	756	781	790	809	851	860	896	925	910	977	1020	1041	1092	1098	1102	1140	1091	1143	1187	1242	1169	1153	1206	1371	1390	1403	1415	1437	1376	1394	1407	1552	1573	1632	1659	1679
CS28614	211	2	3	91	3b	20	30	8	5	A	5A08	732	730	706	644	673	723	791	841	877	886	855	852	880	960	1044	1092	1094	1111	1067	1123	1182	1242	1304	1280	1332	1462	1465	1808	1510	1560	1591	1593	1615	1740	1744	1766	1855	1940
CS28614	315	2	4	108	3b	23	46	11	7	S	7S11	NA	NA	NA	NA	NA	NA	NA	NA	NA	NA	NA	NA	NA	NA	NA	NA	NA	NA	NA	NA	NA	NA	NA	NA	NA	NA	NA	NA	NA	NA	NA	NA	NA	NA	NA	NA	NA	NA
CS28620	151	1	1	3	4a	7	1	6	1	A	1A06	NA	NA	NA	NA	NA	NA	NA	NA	NA	NA	NA	NA	NA	NA	NA	NA	NA	NA	NA	NA	NA	NA	NA	NA	NA	NA	NA	NA	NA	NA	NA	NA	NA	NA	NA	NA	NA	NA
CS28620	346	1	2	45	3a	1	46	12	4	A	4A12	404	381	324	337	377	406	456	447	473	432	407	424	461	537	598	603	605	516	483	538	579	686	744	724	771	811	772	797	834	877	899	897	907	954	966	986	1009	1037
CS28620	90	2	3	61	4c	15	1	3	6	S	6S03	640	594	533	554	568	628	720	742	721	639	575	674	734	835	883	899	937	882	883	927	911	967	914	876	912	1000	1033	1084	1095	1110	1113	1099	1101	1202	1254	1278	1306	1319
CS28620	304	2	4	120	4b	23	57	11	7	D	7D11	439	412	369	350	391	449	501	498	512	433	425	438	468	556	632	631	622	595	508	509	555	655	738	734	769	753	701	701	732	790	847	870	892	920	913	935	964	995
CS28622	63	1	1	4	2a	10	3	3	1	C	1C03	737	751	687	630	644	694	829	830	827	858	817	839	859	907	974	978	1010	1040	984	1014	1081	1145	1300	1198	1228	1247	1263	1271	1286	1317	1358	1358	1378	1432	1411	1442	1475	1493
CS28622	212	1	2	30	1b	5	32	8	3	B	3B08	557	551	546	563	578	625	708	705	711	726	705	759	794	840	877	892	890	873	889	948	937	998	1017	967	1020	449	452	1130	1146	1179	1196	1198	1218	1292	1307	1355	1366	1417
CS28622	285	2	3	76	1a	22	16	10	5	S	5S10	522	483	456	473	489	549	635	643	653	635	576	651	675	712	744	775	759	710	722	785	780	877	940	921	956	959	977	996	1017	1046	1071	1064	1072	1145	1170	1230	1275	1311
CS28622	351	2	4	100	1c	24	40	12	8	F	8F12	743	738	702	730	745	799	835	817	860	860	847	881	900	962	976	998	1026	1022	1005	1078	1102	1169	1184	1155	1192	1242	1253	1277	1295	1309	1316	1314	1337	1390	1400	1458	1472	1482
CS28626	20	1	1	20	1c	12	20	1	2	E	20	773	773	747	766	793	825	924	933	890	872	846	916	1035	1113	1227	1284	1225	1056	1092	1231	1208	1280	1283	1298	1401	1467	1527	1527	1555	1600	1574	1564	1560	1699	1687	1731	1768	1793
CS28626	265	1	2	54	2a	4	55	9	4	K	4K09	751	731	718	741	786	844	907	903	917	857	898	978	1013	1052	1084	1107	1116	1095	1107	1146	1171	1198	1195	1176	1233	1294	1294	1334	1354	1413	1415	1413	1433	1521	1554	1586	1625	1655
CS28626	27	2	3	61	1a	13	4	1	6	O	6O01	NA	NA	NA	NA	NA	NA	NA	NA	NA	NA	NA	NA	NA	NA	NA	NA	NA	NA	NA	NA	NA	NA	NA	NA	NA	NA	NA	NA	NA	NA	NA	NA	NA	NA	NA	NA	NA	NA
CS28626	316	2	4	108	4b	23	45	11	8	A	8A11	969	856	859	949	1013	1091	1162	1179	1172	1049	1094	1232	1231	1380	1479	1495	1518	1425	1376	1489	1547	1665	1722	1623	1688	1852	1883	1899	1929	1994	2002	1986	1989	2146	2173	2247	2286	2338
CS28628	54	1	1	24	1b	11	24	2	2	J	2J02	880	694	718	725	743	901	1055	1028	882	802	803	903	939	1127	1287	1288	1181	1116	1046	1134	1135	1320	1424	1421	1465	1552	1573	1589	1590	1639	1670	1663	1671	1779	1803	1836	1860	1916
CS28628	122	1	2	31	1b	8	32	5	3	B	3B05	231	195	183	177	196	229	280	267	249	220	229	232	253	302	360	354	337	314	311	307	326	416	466	465	508	546	527	541	547	568	589	594	614	660	646	662	663	696
CS28628	110	2	3	70	2a	16	11	4	6	E	60000	596	519	503	446	473	600	710	730	666	627	615	627	675	799	894	908	869	768	755	794	833	950	1022	986	1030	1121	1083	1102	1114	1144	1167	1187	1178	1299	1273	1301	1333	1388
CS28628	131	2	4	110	3b	17	50	5	7	M	7M05	675	581	601	550	602	710	814	800	723	682	690	696	728	839	992	1021	956	880	869	871	940	1084	1220	1220	1267	1327	1400	1407	1419	1455	1500	1508	1534	1596	1621	1661	1690	1719
CS28633	308	1	1	5	1b	2	8	11	1	H	1H11	721	726	682	745	787	820	825	823	808	769	825	901	943	1008	1040	1038	1006	1012	983	1094	1142	1187	1175	1111	1134	1228	1274	1303	1301	1317	1334	1325	1320	1424	1439	1501	1546	1554
CS28633	84	1	2	56	3a	10	54	3	4	J	4J03	440	457	446	465	472	507	543	537	539	540	517	573	605	641	661	656	661	673	583	671	684	741	748	727	735	796	801	808	812	824	818	819	815	877	877	891	906	904
CS28633	25	2	3	65	3a	13	6	1	6	K	6K01	788	818	779	810	840	861	884	904	910	900	857	918	930	1004	1052	1060	1080	1059	991	1097	1134	1226	1265	1164	1198	1275	1302	1328	1345	1375	1381	1389	1383	1476	1518	1566	1583	1593
CS28633	183	2	4	119	3a	19	58	7	7	C	7C07	432	436	421	461	464	496	512	506	528	523	509	548	585	637	665	688	700	685	625	698	730	819	863	828	831	879	905	920	932	958	953	974	981	1046	1058	1084	1119	1151
CS28635	328	1	1	25	1b	2	28	11	2	P	2P11	149	152	133	134	139	154	173	173	179	169	162	162	170	182	197	202	200	199	194	196	203	220	250	243	257	267	270	277	283	298	317	323	328	352	323	335	344	372
CS28635	234	1	2	54	3b	5	54	8	4	J	4J08	671	578	543	629	658	722	785	806	807	731	695	745	790	858	954	965	965	945	831	891	954	1040	1066	1076	1131	1229	1228	1274	1310	1379	1340	1371	1381	1507	1511	1506	1545	1600
CS28635	196	2	3	75	2a	19	15	7	6	A	6A07	376	361	362	371	374	400	458	446	459	432	428	445	470	507	545	549	548	544	532	542	560	581	642	624	651	653	677	681	691	731	760	770	786	821	807	838	831	852
CS28635	5	2	4	113	1a	13	56	1	7	E	70	266	268	256	260	264	272	292	288	290	284	279	287	291	298	322	323	333	319	303	324	346	365	413	421	436	440	460	469	468	472	496	497	519	551	550	573	598	630
CS28636	198	1	1	18	3c	6	18	7	2	C	2C07	921	925	828	884	852	884	1017	1036	1057	1000	925	1024	1060	1131	1234	1246	1295	1293	1192	1237	1292	1322	1388	1371	1408	1466	1474	1482	1495	1527	1539	1539	1554	1651	1703	1714	1758	1801
CS28636	10	1	2	40	1c	12	40	1	3	K	3K01	1123	1073	976	1087	1041	1162	1295	1293	1309	1340	1163	1333	1320	1458	1548	1568	1574	1531	1439	1563	1523	1640	1637	1635	1665	1794	1840	1839	1866	1912	1924	1949	1963	2098	2129	2177	2233	2288
CS28636	282	2	3	80	2a	22	19	10	5	O	5O10	1260	1164	1104	1163	1081	1178	1277	1201	1227	1246	1166	1058	1230	1378	1478	1450	1502	1383	1472	1362	1461	1472	1523	1524	1558	1618	1706	1746	1766	1799	1835	1855	1864	1979	2000	1972	2020	2059
CS28636	129	2	4	110	1b	17	52	5	7	J	7J05	NA	NA	NA	NA	NA	NA	NA	NA	NA	NA	NA	NA	NA	NA	NA	NA	NA	NA	NA	NA	NA	NA	NA	NA	NA	NA	NA	NA	NA	NA	NA	NA	NA	NA	NA	NA	NA	NA
CS28637	290	1	1	17	1c	3	20	10	2	E	20000000000	463	350	298	371	438	520	611	613	578	519	467	530	585	687	796	551	781	680	611	696	763	878	956	949	957	987	981	989	983	999	1029	1048	1066	1133	1108	1133	1156	1201
CS28637	188	1	2	38	3c	6	38	7	3	H	3H07	308	273	228	256	269	318	392	393	382	323	284	323	390	457	512	530	521	431	356	414	499	574	634	619	662	697	672	671	676	701	709	713	715	757	760	792	807	853
CS28637	96	2	3	86	4a	16	25	4	5	F	5F04	604	495	438	499	513	564	691	680	648	555	512	598	636	706	825	838	795	714	614	726	753	879	1008	995	1044	1069	1077	1060	1072	1071	1110	1136	1137	1151	1097	1131	1147	1176
CS28637	115	2	4	94	1a	16	36	4	8	K	8K04	541	435	406	443	462	497	614	610	617	537	497	568	590	645	724	761	728	646	597	683	722	785	922	928	980	1026	949	959	975	1000	1028	1058	1065	1144	1111	1128	1156	1209
CS28640	300	1	1	29	3c	3	30	10	2	S	2S10	383	345	324	286	294	323	453	449	464	421	397	371	394	462	553	576	592	551	536	520	508	589	707	720	746	794	762	757	756	801	885	909	924	974	960	970	980	1027
CS28640	49	1	2	52	4b	11	49	2	4	D	4D02	1226	1178	1114	1077	974	1045	1272	1339	1353	1337	1282	1272	1231	1307	1505	1530	1611	1677	1491	1474	1413	1523	1721	1710	1739	1882	1896	1937	1963	2047	2044	2062	2063	2186	2232	2321	2390	2444
CS28640	135	2	3	74	1b	17	16	5	5	S	5S05	420	386	375	359	359	401	521	506	511	473	458	437	460	511	623	584	593	574	571	586	582	695	811	797	824	885	889	901	911	947	992	993	1018	1101	1046	1071	1095	1160
CS28640	149	2	4	90	1b	17	32	5	8	R	8R05	1106	1065	1079	1075	1054	1166	1232	1293	1290	1231	1240	1293	1290	1373	1483	1589	1626	1595	1627	1677	1671	1760	1744	1703	1729	1781	1722	1765	1768	1844	1865	1882	1885	1946	1927	1980	2019	2108
CS28645	73	1	1	16	4a	10	13	3	1	P	1P03	377	347	337	336	348	388	426	432	444	420	397	441	465	525	563	584	601	569	566	604	622	691	732	691	713	736	756	761	786	820	823	797	801	842	861	877	894	938
CS28645	231	1	2	50	2b	5	51	8	4	F	4F08	NA	NA	NA	NA	NA	NA	NA	NA	NA	NA	NA	NA	NA	NA	NA	NA	NA	NA	NA	NA	NA	NA	NA	NA	NA	NA	NA	NA	NA	NA	NA	NA	NA	NA	NA	NA	NA	NA
CS28645	343	2	3	80	3c	24	18	12	5	P	5P12	1028	959	969	930	928	1045	1131	1156	1181	1128	1148	786	1138	1215	1279	1375	1427	1414	1437	1430	1415	1505	1570	1565	1578	1640	1627	1675	1697	1757	1800	1785	1788	1857	1865	1903	1939	1973
CS28645	37	2	4	113	3b	14	54	2	7	G	7G02	NA	NA	NA	NA	NA	NA	NA	NA	NA	NA	NA	NA	NA	NA	NA	NA	NA	NA	NA	NA	NA	NA	NA	NA	NA	NA	NA	NA	NA	NA	NA	NA	NA	NA	NA	NA	NA	NA
CS28650	110	1	1	19	1c	9	20	4	2	E	20000	481	479	465	440	458	497	523	517	512	503	496	526	544	608	646	649	618	608	590	621	661	727	805	811	825	822	846	876	903	918	971	974	971	979	1009	1054	1098	1115
CS28650	262	1	2	50	1a	4	52	9	4	G	4G09	NA	NA	NA	NA	NA	NA	NA	NA	NA	NA	NA	NA	NA	NA	NA	NA	NA	NA	NA	NA	NA	NA	NA	NA	NA	NA	NA	NA	NA	NA	NA	NA	NA	NA	NA	NA	NA	NA
CS28650	309	2	3	84	3b	23	22	11	5	J	5J11	883	843	759	785	789	936	1006	992	919	886	791	909	947	1098	1207	1223	1138	1117	1005	1123	1154	1374	1494	1535	1568	1627	1602	1657	1685	1742	1805	1824	1837	1903	1907	1923	1976	2043
CS28650	97	2	4	114	3a	16	54	4	7	G	7G04	126	125	116	108	116	126	143	145	143	143	134	131	133	149	181	180	179	168	154	150	179	206	255	262	287	319	259	273	303	347	380	377	397	422	377	398	415	456
CS28651	317	1	1	17	4b	2	17	11	2	B	2B11	302	273	266	255	258	289	334	351	358	315	330	336	350	403	442	1513	461	436	410	423	435	486	564	557	579	610	587	579	591	603	654	682	699	749	733	730	749	798
CS28651	174	1	2	55	3a	7	54	6	4	J	4J06	742	659	611	567	515	622	767	791	848	759	727	787	770	907	962	974	1056	975	855	906	937	1068	1224	1213	1237	1249	1260	1271	1281	1321	1384	1390	1380	1407	1437	1462	1475	1510
CS28651	150	2	3	62	4b	17	1	5	6	S	6S05	619	525	484	411	382	502	617	642	656	558	560	577	599	709	755	774	800	736	711	727	749	824	891	874	910	950	962	966	976	1016	1082	1081	1109	1146	1191	1203	1217	1268
CS28651	294	2	4	100	4a	22	37	10	8	J	8J10	666	675	669	667	673	705	750	784	814	783	782	800	819	877	965	994	1022	961	937	996	982	1085	1236	1237	1262	1293	1288	1286	1303	1310	1377	1399	1429	1452	1390	1408	1384	1414
CS28663	335	1	1	5	4a	1	5	12	1	E	1000000000000	1119	1122	1084	1073	1041	1123	1275	1299	1321	1317	1335	1316	1259	1294	1437	1480	1509	1468	1500	1469	1458	1481	1500	1496	1510	1581	1654	1673	1697	1728	1723	1755	1754	1815	1877	1906	1961	1986
CS28663	304	1	2	33	3b	2	34	11	3	D	3D11	1291	1324	1270	1320	1332	1420	1558	1596	1635	1615	1585	1685	1618	1724	1866	1913	1952	1979	1907	1968	1959	1988	2044	1998	2029	2117	2146	2175	2184	2209	2229	2254	2246	2302	2304	2317	2346	2373
CS28663	277	2	3	84	1a	22	24	10	5	G	5G10	994	938	894	904	861	948	1069	1078	1075	1094	1108	1060	971	1107	1295	1332	1357	1279	1329	1399	1313	1378	1481	1482	1517	1606	1590	1618	1626	1697	1726	1759	1790	1867	1867	1887	1929	1986
CS28663	63	2	4	117	3c	15	58	3	7	C	7C03	457	490	479	492	492	544	571	582	609	594	611	616	610	635	703	733	782	771	757	773	765	804	863	852	876	909	909	952	965	983	1004	1027	1035	1085	1089	1112	1142	1181
CS28685	212	1	1	2	3b	5	2	8	1	B	1B08	NA	NA	NA	NA	NA	NA	NA	NA	NA	NA	NA	NA	NA	NA	NA	NA	NA	NA	NA	NA	NA	NA	NA	NA	NA	NA	NA	NA	NA	NA	NA	NA	NA	NA	NA	NA	NA	NA
CS28685	86	1	2	56	1a	10	56	3	4	M	4M03	508	499	478	504	503	557	590	596	601	619	584	576	594	640	685	712	723	750	684	713	737	765	781	762	806	859	856	886	897	939	909	920	936	1032	1054	1107	1145	1168
CS28685	2	2	3	89	4a	13	29	1	5	B	5B01	NA	NA	NA	NA	NA	NA	NA	NA	NA	NA	NA	NA	NA	NA	NA	NA	NA	NA	NA	NA	NA	NA	NA	NA	NA	NA	NA	NA	NA	NA	NA	NA	NA	NA	NA	NA	NA	NA
CS28685	6	2	4	113	2a	13	55	1	7	F	7F01	492	496	481	518	521	547	577	591	593	609	614	642	654	666	696	703	724	744	696	735	757	795	844	789	820	872	872	893	900	910	925	927	930	978	987	1029	1052	1069
CS28692	112	1	1	23	3c	9	22	4	2	G	2G04	456	473	466	478	470	480	516	535	532	536	538	551	565	599	657	693	696	706	715	736	745	788	825	794	828	867	889	922	929	948	965	960	979	1017	1042	1045	1076	1087
CS28692	67	1	2	40	4a	10	37	3	3	G	3G03	NA	NA	NA	NA	NA	NA	NA	NA	NA	NA	NA	NA	NA	NA	NA	NA	NA	NA	NA	NA	NA	NA	NA	NA	NA	NA	NA	NA	NA	NA	NA	NA	NA	NA	NA	NA	NA	NA
CS28692	168	2	3	74	4c	18	13	6	6	C	6C06	352	350	346	355	348	367	385	390	405	425	425	436	435	454	471	475	507	504	508	551	544	581	610	593	604	675	684	701	724	749	783	793	813	849	856	872	896	925
CS28692	69	2	4	109	1c	15	52	3	7	J	7J03	NA	NA	NA	NA	NA	NA	NA	NA	NA	NA	NA	NA	NA	NA	NA	NA	NA	NA	NA	NA	NA	NA	NA	NA	NA	NA	NA	NA	NA	NA	NA	NA	NA	NA	NA	NA	NA	NA
CS28713	146	1	1	27	3b	8	26	5	2	M	2M05	559	511	499	529	581	672	722	726	686	589	581	653	763	880	966	990	923	846	828	949	1027	1155	1092	1098	1144	1241	1298	1316	1321	1374	1319	1340	1323	1448	1446	1485	1520	1554
CS28713	341	1	2	41	4a	1	41	12	3	M	3M12	NA	NA	NA	NA	NA	NA	NA	NA	NA	NA	NA	NA	NA	NA	NA	NA	NA	NA	NA	NA	NA	NA	NA	NA	NA	NA	NA	NA	NA	NA	NA	NA	NA	NA	NA	NA	NA	NA
CS28713	118	2	3	62	2a	16	3	4	6	P	6P04	435	425	428	440	440	497	521	524	514	480	504	533	574	584	606	629	612	576	599	638	666	700	694	680	735	776	797	810	820	836	854	864	872	925	909	926	962	999
CS28713	142	2	4	98	2b	17	39	5	8	G	8G05	813	776	792	805	898	996	1031	1033	1013	897	878	976	1091	1186	1248	1252	1186	1131	1117	1227	1305	1452	1422	1372	1439	1540	1590	1596	1602	1630	1588	1618	1637	1757	1738	1764	1777	1822
CS28720	138	1	1	19	3b	8	18	5	2	C	2C05	749	743	625	711	745	817	907	925	924	885	814	886	926	980	1077	1104	1106	1071	977	1076	1149	1223	1288	1251	1288	1346	1341	1356	1381	1426	1434	1448	1454	1543	1552	1575	1634	1687
CS28720	331	1	2	29	2a	1	31	12	3	A	3A12	553	566	494	531	543	584	625	642	656	661	620	652	663	706	743	747	756	779	749	763	800	844	849	810	845	910	908	947	954	968	969	981	998	1061	1039	1067	1093	1129
CS28720	216	2	3	87	4b	20	25	8	5	F	5F08	NA	NA	NA	NA	NA	NA	NA	NA	NA	NA	NA	NA	NA	NA	NA	NA	NA	NA	NA	NA	NA	NA	NA	NA	NA	NA	NA	NA	NA	NA	NA	NA	NA	NA	NA	NA	NA	NA
CS28720	330	2	4	92	2b	23	31	11	8	S	8S11	482	469	409	413	442	481	534	540	536	483	405	476	495	580	667	684	692	680	603	679	707	760	820	812	834	863	870	891	905	946	969	967	979	1032	1028	1042	1078	1123
CS28724	288	1	1	17	3c	3	18	10	2	C	2C10	163	157	154	155	167	176	204	197	201	193	195	217	206	233	256	780	260	236	236	250	278	314	355	366	384	417	424	435	440	448	466	470	487	522	478	501	507	524
CS28724	148	1	2	59	3b	8	58	5	4	P	4P05	699	699	686	719	738	790	841	855	873	854	865	932	983	1062	1113	1148	1169	1137	1101	1198	1238	1326	1387	1391	1432	1522	1527	1520	1539	1584	1582	1608	1633	1699	1727	1760	1811	1853
CS28724	302	2	3	92	4b	23	29	11	5	B	5B11	NA	NA	NA	NA	NA	NA	NA	NA	NA	NA	NA	NA	NA	NA	NA	NA	NA	NA	NA	NA	NA	NA	NA	NA	NA	NA	NA	NA	NA	NA	NA	NA	NA	NA	NA	NA	NA	NA
CS28724	33	2	4	117	3b	14	58	2	7	C	7C02	480	463	453	480	477	536	562	565	596	583	589	622	646	692	719	750	761	719	705	723	755	793	872	839	870	902	897	913	927	959	995	1013	1025	1062	1078	1088	1095	1142
CS28725	144	1	1	23	1b	8	24	5	2	J	2J05	NA	NA	NA	NA	NA	NA	NA	NA	NA	NA	NA	NA	NA	NA	NA	NA	NA	NA	NA	NA	NA	NA	NA	NA	NA	NA	NA	NA	NA	NA	NA	NA	NA	NA	NA	NA	NA	NA
CS28725	130	1	2	39	1b	8	40	5	3	K	3K05	972	929	980	934	956	1065	1133	1127	1149	1123	1169	1186	1231	1291	1302	1317	1345	1311	1341	1357	1385	1439	1438	1454	1513	1580	1602	1654	1676	1722	1708	1727	1744	1843	1866	1936	1963	2008
CS28725	169	2	3	70	1c	18	12	6	6	D	6D06	NA	NA	NA	NA	NA	NA	NA	NA	NA	NA	NA	NA	NA	NA	NA	NA	NA	NA	NA	NA	NA	NA	NA	NA	NA	NA	NA	NA	NA	NA	NA	NA	NA	NA	NA	NA	NA	NA
CS28725	287	2	4	104	1a	22	44	10	8	B	8B10	861	800	859	747	779	880	939	925	902	895	943	959	1022	1115	1128	1147	1138	1166	1151	1109	1142	1203	1249	1281	1332	1453	1423	1447	1472	1537	1526	1537	1551	1685	1673	1664	1711	1769
CS28729	321	1	1	21	4b	2	21	11	2	F	2F11	626	605	562	619	616	679	794	787	788	724	656	725	733	848	992	1017	1035	1025	908	1005	1041	1125	1172	1150	1180	1234	1238	1260	1251	1252	1288	1299	1317	1377	1389	1415	1457	1474
CS28729	40	1	2	40	1b	11	40	2	3	K	3K02	1099	1077	931	976	1006	1126	1325	1301	1361	1349	1221	1307	1389	1449	1500	1503	1511	1544	1444	1479	1492	1563	1642	1632	1650	1757	1785	1808	1832	1884	1920	1927	1919	2031	2110	2160	2192	2226
CS28729	202	2	3	71	4a	19	9	7	6	G	6G07	398	369	330	339	341	367	437	440	452	397	390	396	412	492	579	611	596	538	472	558	582	658	742	735	775	818	807	821	821	845	850	865	883	937	969	969	989	1025
CS28729	350	2	4	104	4c	24	41	12	8	E	8000000000000	NA	NA	NA	NA	NA	NA	NA	NA	NA	NA	NA	NA	NA	NA	NA	NA	NA	NA	NA	NA	NA	NA	NA	NA	NA	NA	NA	NA	NA	NA	NA	NA	NA	NA	NA	NA	NA	NA
CS28732	350	1	1	17	1a	1	20	12	2	E	2000000000000	746	736	742	760	805	840	862	865	836	827	851	916	971	1021	1059	1085	1039	1057	1056	1107	1144	1187	1202	1182	1203	1247	1256	1280	1301	1315	1336	1349	1354	1418	1429	1448	1468	1494
CS28732	343	1	2	41	2a	1	43	12	3	P	3P12	927	890	916	936	979	1038	1078	1081	1041	1007	1051	1161	1210	1264	1322	1352	1367	1309	1348	1416	1481	1521	1538	1529	1574	1647	1661	1675	1706	1716	1732	1749	1756	1819	1852	1874	1913	1943
CS28732	32	2	3	89	4b	14	29	2	5	B	5B02	NA	NA	NA	NA	NA	NA	NA	NA	NA	NA	NA	NA	NA	NA	NA	NA	NA	NA	NA	NA	NA	NA	NA	NA	NA	NA	NA	NA	NA	NA	NA	NA	NA	NA	NA	NA	NA	NA
CS28732	306	2	4	116	2b	23	55	11	7	F	7F11	940	918	964	1002	1034	1079	1112	1109	1100	1049	1106	1190	1263	1335	1370	1371	1363	1328	1376	1445	1511	1552	1604	1537	1584	1631	1679	1732	1755	1802	1823	1812	1835	1889	1938	1992	2049	2083
CS28734	33	1	1	4	2b	11	3	2	1	C	1C02	866	897	863	830	782	827	929	937	931	934	942	952	962	1048	1146	1169	1155	1154	1106	1137	1163	1265	1592	1422	1484	1546	1477	1500	1500	1538	1675	1688	1734	1808	1677	1706	1724	1798
CS28734	202	1	2	50	1c	6	52	7	4	G	4G07	NA	NA	NA	NA	NA	NA	NA	NA	NA	NA	NA	NA	NA	NA	NA	NA	NA	NA	NA	NA	NA	NA	NA	NA	NA	NA	NA	NA	NA	NA	NA	NA	NA	NA	NA	NA	NA	NA
CS28734	238	2	3	63	2b	20	3	8	6	P	6P08	1014	1001	1014	1019	1014	1066	1114	1133	1146	1110	1152	1149	1131	1190	1299	1329	1351	1288	1255	1305	1363	1432	1526	1500	1547	1614	1606	1634	1654	1701	1732	1751	1773	1847	1839	1861	1921	1960
CS28734	175	2	4	94	1c	18	36	6	8	K	8K06	636	637	638	620	626	647	733	726	742	677	707	713	739	815	923	947	977	932	905	952	1002	1079	1146	1147	1164	1207	1224	1228	1232	1267	1291	1325	1341	1404	1394	1438	1468	1548
CS28739	341	1	1	9	2a	1	11	12	1	M	1M12	1032	1054	1053	1077	1084	1113	1188	1224	1259	1235	1232	1269	1295	1382	1446	1493	1508	1505	1505	1583	1586	1722	1865	1799	1845	1902	1929	1964	1991	2020	2089	2116	2135	2182	2229	2255	2292	2334
CS28739	276	1	2	33	1c	3	36	10	3	F	3F10	840	849	846	856	855	884	927	945	984	973	950	1004	1020	1088	1152	1182	1204	1208	1138	1191	1219	1318	1323	1332	1385	1467	1491	1517	1536	1557	1571	1594	1594	1637	1679	1711	1741	1775
CS28739	354	2	3	68	2c	24	7	12	6	J	6J12	NA	NA	NA	NA	NA	NA	NA	NA	NA	NA	NA	NA	NA	NA	NA	NA	NA	NA	NA	NA	NA	NA	NA	NA	NA	NA	NA	NA	NA	NA	NA	NA	NA	NA	NA	NA	NA	NA
CS28739	118	2	4	94	4a	16	33	4	8	P	8P04	574	697	705	645	683	679	731	791	805	773	781	788	795	897	935	1002	1023	989	955	1003	1018	1084	1208	1203	1256	1271	1293	1281	1287	1311	1375	1387	1399	1425	1475	1485	1522	1543
CS28743	107	1	1	19	4c	9	17	4	2	B	2B04	866	855	748	807	836	952	1034	1047	1054	1020	902	1059	1075	1196	1316	1365	1375	1376	1218	1303	1434	1525	1584	1570	1645	1717	1746	1743	1744	1805	1810	1837	1829	1922	1918	1974	2021	2066
CS28743	42	1	2	44	3b	11	42	2	3	O	3O02	1400	1414	1273	1420	1426	1561	1624	1641	1672	1689	1498	1652	1676	1847	1988	2006	2076	2093	1948	2107	2117	2272	2165	2141	2191	2430	2445	2486	2511	2587	2478	2508	2524	2677	2723	2806	2885	2934
CS28743	129	2	3	82	3b	17	22	5	5	J	5J05	1310	1261	1126	1244	1266	1418	1508	1541	1561	1556	1391	1529	1564	1660	1744	1797	1818	1894	1756	1838	1882	2017	1927	1912	1972	2142	2179	2247	2290	2345	2259	2279	2282	2447	2510	2565	2614	2681
CS28743	337	2	4	116	3c	24	54	12	7	G	7G12	377	382	368	362	373	401	419	414	430	421	417	427	443	493	525	539	545	543	522	544	565	600	624	634	642	665	664	679	685	714	734	740	751	782	771	793	809	846
CS28750	177	1	1	27	2a	7	27	6	2	O	2O06	398	385	373	393	409	433	481	523	540	496	512	508	527	584	647	678	679	646	631	684	710	779	822	814	814	846	865	881	892	912	904	916	931	991	991	1013	1032	1051
CS28750	165	1	2	47	4a	7	45	6	3	S	3S06	426	409	398	405	423	457	510	515	529	473	473	515	530	600	672	678	699	669	637	677	687	752	820	822	852	899	924	941	968	979	1016	1033	1065	1120	1129	1159	1176	1187
CS28750	234	2	3	67	2b	20	7	8	6	J	6J08	NA	NA	NA	NA	NA	NA	NA	NA	NA	NA	NA	NA	NA	NA	NA	NA	NA	NA	NA	NA	NA	NA	NA	NA	NA	NA	NA	NA	NA	NA	NA	NA	NA	NA	NA	NA	NA	NA
CS28750	26	2	4	93	2a	13	35	1	8	M	8M01	852	854	800	883	863	942	977	989	987	941	951	1050	1055	1128	1168	1211	1213	1190	1195	1281	1317	1358	1370	1379	1433	1497	1533	1574	1602	1659	1666	1674	1691	1792	1825	1835	1848	1889
CS28758	231	1	1	22	4b	5	21	8	2	F	2F08	530	549	557	572	579	600	630	624	620	628	652	720	761	786	828	834	843	797	796	894	941	972	1003	970	990	1061	1071	1084	1102	1109	1116	1112	1115	1189	1195	1205	1221	1257
CS28758	342	1	2	41	3a	1	42	12	3	O	3O12	472	498	493	523	532	553	568	559	560	586	577	610	634	673	683	684	689	719	714	723	755	790	839	769	803	859	857	888	892	914	938	934	951	990	968	1009	1037	1052
CS28758	199	2	3	71	1a	19	12	7	6	D	6D07	615	636	651	671	675	706	709	690	697	734	728	753	778	832	817	834	811	835	845	879	907	969	1034	1019	1037	1089	1094	1128	1148	1168	1183	1197	1207	1247	1242	1264	1295	1326
CS28758	257	2	4	103	1c	21	44	9	8	B	8B09	471	489	475	482	499	524	542	545	552	582	583	610	642	671	713	733	712	733	746	804	854	915	940	922	952	1008	1027	1047	1068	1094	1126	1142	1154	1216	1240	1283	1311	1379
CS28759	332	1	1	1	3a	1	2	12	1	B	1B12	830	812	772	805	773	827	968	976	1001	970	921	0	0	1044	1118	1127	1102	1104	1110	1156	1141	1173	1139	1153	1216	1292	1302	1329	1333	1373	1386	1390	1397	1497	1508	1570	1602	18
CS28759	187	1	2	38	4c	6	37	7	3	G	3G07	522	552	493	507	514	541	638	648	664	664	643	669	702	741	798	811	805	823	783	819	850	881	876	860	911	977	971	992	995	1009	978	982	966	1077	1096	1137	1179	1204
CS28759	274	2	3	88	2a	22	27	10	5	D	5D10	1165	1142	1095	1041	1012	1028	1239	1222	1250	1260	1191	1098	1030	1086	1188	1224	1309	1340	1169	1169	1140	1208	1399	1361	1396	1505	1504	1522	1541	1601	1606	1615	1639	1734	1778	1843	1931	1971
CS28759	15	2	4	105	3a	13	46	1	7	S	7S01	660	630	617	620	633	646	762	773	818	815	768	815	808	835	927	935	979	997	892	934	956	1040	1047	1021	1078	1154	1148	1179	1197	1231	1196	1229	1212	1342	1353	1400	1454	1508
CS28760	134	1	1	15	3b	8	14	5	1	R	1R05	1042	1024	989	1030	1035	1068	1125	1128	1107	1083	1115	1162	1175	1212	1311	1348	1347	1278	1216	1316	1359	1402	1496	1468	1482	1522	1509	1520	1535	1540	1520	1531	1542	1616	1625	1662	1699	1745
CS28760	33	1	2	36	4b	11	33	2	3	C	3C02	837	840	783	797	765	772	832	819	828	814	792	819	829	832	919	922	929	891	884	944	977	1055	1196	1183	1250	1354	1299	1305	1303	1328	1388	1396	1411	1490	1432	1461	1496	1538
CS28760	256	2	3	75	2c	21	15	9	6	A	6A09	926	893	833	886	843	906	1008	961	936	901	890	1003	978	1060	1139	1146	1092	1068	1033	1130	1135	1185	1281	1228	1280	1333	1280	1301	1293	1315	1343	1389	1405	1474	1394	1415	1435	1488
CS28760	310	2	4	112	2b	23	51	11	7	K	7K11	373	373	363	358	347	373	399	386	383	372	361	373	386	413	448	456	471	449	420	438	450	506	608	568	586	622	598	605	605	628	685	725	745	765	726	740	742	777
CS28779	357	1	1	25	2a	1	27	12	2	O	2O12	648	664	625	622	647	705	758	738	742	717	698	742	778	836	890	893	893	927	872	909	944	1005	1140	1011	1072	1139	1122	1148	1162	1188	1199	1218	1227	1304	1292	1330	1364	1417
CS28779	71	1	2	44	4a	10	41	3	3	M	3M03	886	904	863	847	867	927	1070	1036	1096	1071	1005	1074	1127	1235	1345	1332	1350	1364	1267	1338	1367	1485	1551	1545	1600	1643	1663	1676	1698	1743	1800	1821	1839	1920	1929	1950	1992	2085
CS28779	208	2	3	63	2a	19	3	7	6	P	6P07	674	682	612	609	650	747	869	846	847	842	797	845	919	1012	1116	1122	1101	1091	1052	1145	1187	1302	1350	1324	1380	1464	1495	1504	1508	1539	1562	1554	1570	1667	1674	1689	1729	1774
CS28779	357	2	4	96	3c	24	34	12	8	O	8O12	NA	NA	NA	NA	NA	NA	NA	NA	NA	NA	NA	NA	NA	NA	NA	NA	NA	NA	NA	NA	NA	NA	NA	NA	NA	NA	NA	NA	NA	NA	NA	NA	NA	NA	NA	NA	NA	NA
CS28780	186	1	1	6	3c	6	6	7	1	F	1F07	1265	1255	1216	1348	1367	1401	1410	1447	1335	1259	1342	1482	1495	1530	1573	1611	1603	1531	1463	1693	1743	1799	1836	1831	1869	1952	1939	1963	1986	2018	2011	2037	2060	2145	2128	2163	2194	2229
CS28780	344	1	2	41	1a	1	44	12	3	R	3R12	730	654	634	718	734	804	841	871	776	756	793	954	1009	1041	1076	1070	1048	977	1017	1182	1179	1191	1158	1143	1168	1216	1240	1255	1249	1235	1258	1260	1271	1327	1350	1370	1380	1404
CS28780	35	2	3	85	3b	14	26	2	5	E	500	1014	1031	962	955	1021	1130	1186	1164	1103	1081	1003	1214	1296	1432	1487	1507	1395	1301	1259	1520	1598	1663	1578	1540	1592	1746	1819	1853	1867	1887	1726	1728	1740	2011	2024	2074	2102	2097
CS28780	252	2	4	111	4c	21	49	9	7	O	7O09	1067	1081	1037	1056	1033	1113	1115	1129	1083	1037	972	1121	1156	1239	1286	1339	1315	1243	1138	1346	1396	1498	1529	1513	1575	1627	1627	1643	1652	1687	1734	1745	1749	1844	1852	1881	1861	1883
CS28786	89	1	1	32	4a	10	29	3	2	R	2R03	987	913	830	989	1027	1092	1160	1224	1178	1140	1055	1210	1238	1309	1367	1448	1464	1391	1273	1398	1447	1512	1546	1549	1607	1702	1657	1681	1705	1759	1781	1802	1821	1918	1952	1985	2024	2095
CS28786	154	1	2	35	3a	7	34	6	3	D	3D06	NA	NA	NA	NA	NA	NA	NA	NA	NA	NA	NA	NA	NA	NA	NA	NA	NA	NA	NA	NA	NA	NA	NA	NA	NA	NA	NA	NA	NA	NA	NA	NA	NA	NA	NA	NA	NA	NA
CS28786	270	2	3	63	4c	21	1	9	6	S	6S09	NA	NA	NA	NA	NA	NA	NA	NA	NA	NA	NA	NA	NA	NA	NA	NA	NA	NA	NA	NA	NA	NA	NA	NA	NA	NA	NA	NA	NA	NA	NA	NA	NA	NA	NA	NA	NA	NA
CS28786	169	2	4	102	3c	18	42	6	8	D	8D06	942	889	862	909	933	1008	1118	1128	1132	1075	1046	1161	1145	1196	1246	1337	1346	1282	1201	1337	1381	1432	1481	1495	1544	1649	1579	1611	1634	1708	1744	1774	1800	1900	1908	1912	1960	2026
CS28787	305	1	1	5	4b	2	5	11	1	E	100000000000	592	583	571	564	557	573	651	640	650	658	684	727	724	745	834	852	839	868	878	946	946	999	1025	991	1030	1098	1120	1128	1145	1157	1180	1191	1203	1300	1303	1332	1368	1397
CS28787	54	1	2	56	3b	11	54	2	4	J	4J02	684	693	668	686	703	705	738	757	768	712	672	726	761	824	892	915	925	898	867	939	960	998	1034	1007	1046	1120	1105	1119	1127	1145	1154	1146	1138	1217	1232	1249	1254	1269
CS28787	103	2	3	78	3a	16	18	4	5	P	5P04	825	804	792	809	798	821	909	905	940	925	933	990	984	1001	1108	1155	1189	1191	1146	1227	1223	1235	1282	1258	1322	1381	1377	1401	1425	1434	1450	1450	1464	1544	1562	1602	1628	1660
CS28787	150	2	4	90	2b	17	31	5	8	S	8S05	837	829	807	848	855	878	980	944	945	929	936	1037	1052	1122	1192	1197	1163	1130	1114	1244	1239	1313	1395	1345	1400	1472	1448	1464	1481	1514	1539	1546	1540	1655	1656	1693	1727	1746
CS28788	296	1	1	25	3c	3	26	10	2	M	2M10	708	703	663	716	763	806	851	820	850	773	747	833	886	929	998	1023	1075	1033	969	1056	1107	1180	1237	1217	1270	1347	1336	1350	1366	1442	1463	1486	1511	1604	1611	1661	1708	1760
CS28788	137	1	2	47	2b	8	47	5	4	B	4B05	1107	1092	1052	1078	1121	1162	1223	1248	1296	1272	1199	1314	1409	1517	1607	1626	1684	1659	1533	1673	1787	1916	1873	1829	1896	2023	2005	2045	2058	2092	2085	2087	2101	2223	2220	2272	2313	2387
CS28788	276	2	3	88	4a	22	25	10	5	F	5F10	917	933	906	940	958	971	1024	985	1007	966	864	967	1003	1063	1130	1127	1191	1188	1105	1209	1235	1270	1333	1298	1367	1414	1350	1355	1360	1434	1489	1502	1518	1576	1529	1580	1645	1714
CS28788	102	2	4	110	4a	16	49	4	7	O	7O04	881	903	869	894	896	917	995	992	1050	1037	963	1076	1140	1192	1308	1328	1372	1379	1268	1349	1384	1404	1445	1372	1441	1492	1469	1501	1499	1578	1627	1628	1651	1721	1726	1780	1822	1910
CS28795	206	1	1	26	3c	6	26	7	2	M	2M07	NA	NA	NA	NA	NA	NA	NA	NA	NA	NA	NA	NA	NA	NA	NA	NA	NA	NA	NA	NA	NA	NA	NA	NA	NA	NA	NA	NA	NA	NA	NA	NA	NA	NA	NA	NA	NA	NA
CS28795	55	1	2	56	2b	11	55	2	4	K	4K02	414	387	375	424	432	477	524	515	529	500	493	549	574	649	686	712	711	694	660	733	748	815	908	845	875	908	899	907	906	938	983	971	989	1043	1019	1032	1044	1095
CS28795	172	2	3	70	4c	18	9	6	6	G	6G06	760	773	745	790	765	795	868	862	860	904	905	980	962	996	1039	1094	1149	1124	1050	1090	1038	1113	1212	1217	1264	1310	1258	1261	1253	1277	1338	1352	1390	1464	1386	1352	1359	1440
CS28795	152	2	4	118	2c	18	59	6	7	B	7B06	845	863	844	885	868	912	977	959	983	998	973	1036	1040	1113	1241	1268	1287	1265	1065	1297	1300	1439	1529	1510	1544	1610	1584	1565	1560	1592	1610	1621	1647	1721	1714	1740	1785	1846
CS28800	38	1	1	8	1b	11	8	2	1	H	1H02	613	634	643	641	670	702	721	709	716	759	689	713	756	832	851	877	895	847	709	901	938	1007	1027	994	1024	1084	1105	1118	1145	1162	1144	1147	1168	1257	1254	1296	1319	1367
CS28800	217	1	2	38	4b	5	37	8	3	G	3G08	NA	NA	NA	NA	NA	NA	NA	NA	NA	NA	NA	NA	NA	NA	NA	NA	NA	NA	NA	NA	NA	NA	NA	NA	NA	NA	NA	NA	NA	NA	NA	NA	NA	NA	NA	NA	NA	NA
CS28800	207	2	3	63	1a	19	4	7	6	O	6O07	389	361	366	335	345	389	422	470	419	423	436	458	494	548	558	563	595	556	597	578	576	616	679	662	688	725	712	725	716	739	776	758	777	823	799	822	855	887
CS28800	58	2	4	93	4b	14	33	2	8	P	8P02	1057	1089	1090	1096	1100	1123	1112	1177	1227	1216	1222	1227	1236	1240	1271	1312	1375	1383	1239	1398	1421	1462	1339	1292	1327	1403	1487	1506	1510	1526	1437	1441	1477	1599	1615	1678	1708	1748
CS28804	204	1	1	22	1c	6	24	7	2	J	2J07	502	478	427	438	476	540	584	577	572	480	487	539	613	684	721	731	741	718	640	671	757	822	792	777	818	869	873	880	889	902	852	864	889	974	944	992	1029	1074
CS28804	224	1	2	42	1b	5	44	8	3	R	3R08	421	419	425	445	437	455	497	504	521	508	507	551	586	619	654	665	696	696	665	702	742	771	770	750	787	835	858	858	872	901	915	927	946	972	987	1000	1016	1047
CS28804	170	2	3	70	2c	18	11	6	6	E	6000000	228	237	231	240	244	244	257	261	263	277	256	276	282	287	313	323	328	337	330	339	351	374	495	401	426	425	401	401	404	415	454	454	455	461	441	443	444	450
CS28804	156	2	4	114	2c	18	55	6	7	F	7F06	243	250	250	257	267	276	290	293	304	304	307	327	344	350	373	376	386	385	382	401	413	425	479	454	465	485	474	484	491	503	523	526	528	556	547	554	566	582
CS28809	267	1	1	26	2a	4	27	9	2	O	2O09	951	1011	873	958	1019	1108	1181	1195	1099	1147	1020	1255	1305	1421	1439	1477	1457	1462	1408	1420	1530	1628	1614	1579	1643	1735	1811	1838	1858	1888	1862	1870	1892	1998	2013	2036	2076	2120
CS28809	250	1	2	38	1a	4	40	9	3	K	3K09	752	710	653	720	728	816	885	880	897	879	824	919	975	1063	1103	1104	1101	1124	1075	1165	1229	1240	1232	1195	1256	1291	1345	1350	1375	1389	1401	1394	1417	1506	1525	1543	1587	1629
CS28809	297	2	3	64	1a	22	4	10	6	O	6O10	160	152	135	148	144	163	182	180	192	187	175	185	193	209	242	243	235	240	220	239	254	304	326	338	355	379	369	384	380	417	427	439	456	489	478	498	518	535
CS28809	145	2	4	94	1b	17	36	5	8	K	8K05	966	1084	936	988	1076	1098	1188	1153	1152	1133	1087	1220	1260	1328	1406	1428	1445	1350	1325	1449	1501	1611	1582	1562	1616	1736	1756	1760	1785	1814	1810	1815	1810	1910	1933	1971	2026	2081
CS28810	71	1	1	12	2a	10	11	3	1	M	1M03	160	139	122	137	138	159	189	203	198	185	142	165	176	206	232	248	245	249	207	226	244	276	367	330	349	363	341	323	326	348	397	414	435	457	394	385	410	438
CS28810	144	1	2	55	3b	8	54	5	4	J	4J05	887	873	849	881	911	964	993	1015	1023	1021	1021	1070	1049	1164	1170	1174	1201	1204	1107	1185	1204	1303	1316	1281	1320	1401	1446	1504	1513	1542	1529	1538	1540	1609	1616	1679	1705	1739
CS28810	353	2	3	68	1c	24	8	12	6	H	6H12	666	635	547	605	668	735	769	770	781	726	655	769	786	878	913	938	884	874	875	1033	1051	1121	1154	1130	1141	1172	1215	1236	1241	1261	1282	1287	1301	1341	1405	1481	1507	1526
CS28810	55	2	4	93	1b	14	36	2	8	K	8K02	NA	NA	NA	NA	NA	NA	NA	NA	NA	NA	NA	NA	NA	NA	NA	NA	NA	NA	NA	NA	NA	NA	NA	NA	NA	NA	NA	NA	NA	NA	NA	NA	NA	NA	NA	NA	NA	NA
CS28812	101	1	1	11	2c	9	11	4	1	M	1M04	715	679	578	578	632	681	816	842	876	869	693	755	836	976	1096	1153	1216	1213	1027	1122	1184	1277	1394	1390	1431	1510	1492	1523	1538	1579	1635	1651	1662	1735	1752	1791	1830	1864
CS28812	305	1	2	33	2b	2	35	11	3	E	300000000000	670	656	553	581	625	714	820	833	845	801	682	771	849	971	1057	1058	1075	1100	909	998	1062	1183	1280	1273	1315	1337	1334	1352	1364	1386	1425	1441	1439	1493	1479	1508	1533	1556
CS28812	210	2	3	63	4a	19	1	7	6	S	6S07	NA	NA	NA	NA	NA	NA	NA	NA	NA	NA	NA	NA	NA	NA	NA	NA	NA	NA	NA	NA	NA	NA	NA	NA	NA	NA	NA	NA	NA	NA	NA	NA	NA	NA	NA	NA	NA	NA
CS28812	134	2	4	106	2b	17	47	5	7	R	7R05	836	768	643	668	722	809	924	963	1018	998	833	946	964	1076	1173	1208	1218	1242	1082	1161	1198	1283	1397	1349	1393	1466	1451	1487	1505	1541	1562	1586	1611	1659	1689	1730	1767	1822
CS28814	229	1	1	18	2b	5	19	8	2	D	2D08	1091	1095	1054	1062	1031	1117	1251	1283	1309	1343	1300	1371	1400	1464	1518	1541	1538	1576	1541	1588	1599	1679	1764	1676	1747	1800	1798	1826	1854	1887	1901	1928	1957	2027	2004	2043	2089	2121
CS28814	126	1	2	35	1b	8	36	5	3	F	3F05	402	393	354	369	392	453	501	479	475	476	441	483	520	578	641	651	659	681	598	658	689	750	761	758	795	855	868	866	873	895	918	931	943	1022	1026	1030	1047	1072
CS28814	283	2	3	80	3a	22	18	10	5	P	5P10	NA	NA	NA	NA	NA	NA	NA	NA	NA	NA	NA	NA	NA	NA	NA	NA	NA	NA	NA	NA	NA	NA	NA	NA	NA	NA	NA	NA	NA	NA	NA	NA	NA	NA	NA	NA	NA	NA
CS28814	253	2	4	107	1c	21	48	9	7	P	7P09	377	393	356	359	351	379	448	463	472	459	394	436	449	497	544	583	593	597	516	547	545	631	660	664	696	723	727	742	741	767	815	831	853	873	886	913	929	937
CS28822	133	1	1	15	4b	8	13	5	1	P	1P05	785	791	754	785	785	879	896	914	876	869	850	961	1022	1141	1183	1220	1185	1169	1099	1175	1220	1329	1412	1387	1437	1490	1475	1495	1506	1557	1593	1592	1595	1684	1695	1756	1800	1842
CS28822	16	1	2	48	3c	12	46	1	4	A	4A01	NA	NA	NA	NA	NA	NA	NA	NA	NA	NA	NA	NA	NA	NA	NA	NA	NA	NA	NA	NA	NA	NA	NA	NA	NA	NA	NA	NA	NA	NA	NA	NA	NA	NA	NA	NA	NA	NA
CS28822	13	2	3	77	3a	13	18	1	5	P	5P01	595	603	583	582	606	625	640	661	651	704	696	703	718	765	772	783	796	800	781	810	784	839	863	864	877	924	930	957	965	981	971	979	989	1034	1026	1046	1060	1090
CS28822	179	2	4	90	1c	18	32	6	8	R	8R06	NA	NA	NA	NA	NA	NA	NA	NA	NA	NA	NA	NA	NA	NA	NA	NA	NA	NA	NA	NA	NA	NA	NA	NA	NA	NA	NA	NA	NA	NA	NA	NA	NA	NA	NA	NA	NA	NA
CS28823	127	1	1	7	2b	8	7	5	1	G	1G05	990	974	940	1022	1049	1112	1170	1169	1122	1063	1074	1222	1321	1438	1504	1499	1476	1453	1398	1546	1606	1701	1706	1682	1755	1794	1797	1821	1855	1882	1926	1919	1925	1997	2022	2065	2089	2135
CS28823	172	1	2	51	1a	7	52	6	4	G	4G06	NA	NA	NA	NA	NA	NA	NA	NA	NA	NA	NA	NA	NA	NA	NA	NA	NA	NA	NA	NA	NA	NA	NA	NA	NA	NA	NA	NA	NA	NA	NA	NA	NA	NA	NA	NA	NA	NA
CS28823	152	2	3	90	4c	18	29	6	5	B	5B06	847	841	803	873	912	983	982	1013	980	982	1008	1099	1157	1233	1269	1312	1301	1308	1321	1412	1444	1479	1487	1456	1529	1604	1663	1713	1748	1796	1836	1846	1876	1952	2020	2119	2177	2212
CS28823	333	2	4	120	3c	24	58	12	7	C	7C12	731	732	741	769	805	836	890	861	882	872	901	960	1011	1068	1114	1132	1132	1126	1145	1194	1221	1251	1288	1295	1334	1396	1392	1407	1430	1446	1461	1463	1486	1544	1543	1567	1578	1588
CS28833	115	1	1	27	4c	9	25	4	2	K	2K04	1146	1089	946	955	985	1165	1288	1280	1222	1248	1004	1171	1229	1323	1418	1425	1498	1566	1511	1499	1521	1575	1560	1533	1585	1619	1633	1641	1651	1676	1696	1719	1759	1827	1813	1840	1860	1894
CS28833	191	1	2	42	4c	6	41	7	3	M	3M07	NA	NA	NA	NA	NA	NA	NA	NA	NA	NA	NA	NA	NA	NA	NA	NA	NA	NA	NA	NA	NA	NA	NA	NA	NA	NA	NA	NA	NA	NA	NA	NA	NA	NA	NA	NA	NA	NA
CS28833	287	2	3	76	3a	22	14	10	6	B	6B10	1346	1266	1130	1187	1109	1317	1448	1496	1430	1381	1123	1278	1447	1677	1839	1893	1821	1739	1601	1795	1822	1961	2179	2113	2169	2225	2127	2139	2160	2212	2304	2329	2348	2430	2353	2411	2428	2507
CS28833	291	2	4	100	1a	22	40	10	8	F	8F10	787	710	648	687	725	774	881	820	868	844	775	820	853	942	993	1069	1051	1030	1006	1040	1059	1140	1271	1275	1294	1353	1336	1357	1378	1448	1487	1489	1508	1581	1588	1652	1699	1771
CS28847	140	1	1	19	1b	8	20	5	2	E	200000	714	726	688	721	719	772	819	839	869	851	797	910	945	1013	1059	1069	1095	1099	1054	1137	1177	1239	1248	1233	1262	1329	1348	1390	1411	1430	1438	1453	1476	1544	1562	1593	1616	1651
CS28847	299	1	2	57	2c	3	59	10	4	R	4R10	773	791	750	778	771	849	890	923	950	948	893	993	1038	1089	1138	1142	1167	1162	1150	1190	1254	1309	1413	1341	1407	1457	1440	1494	1504	1543	1589	1607	1621	1684	1691	1735	1761	1809
CS28847	214	2	3	87	2b	20	27	8	5	D	5D08	1058	1067	1021	1045	1023	1080	1139	1201	1218	1249	1196	1264	1298	1352	1399	1402	1439	1469	1427	1464	1501	1548	1695	1612	1671	1734	1714	1761	1775	1834	1902	1928	1954	2020	1995	2077	2115	2161
CS28847	259	2	4	103	3c	21	42	9	8	D	8D09	531	536	505	492	488	532	581	625	641	629	580	644	676	717	772	788	813	826	799	839	858	895	915	911	940	1001	998	1026	1055	1087	1093	1108	1120	1173	1189	1227	1247	1286
CS28848	326	1	1	25	3b	2	26	11	2	M	2M11	1359	1335	1266	1363	1426	1513	1548	1499	1395	1296	1376	1608	1698	1869	1929	1962	1936	1829	1779	2035	2085	2127	2122	2057	2124	2287	2334	2377	2412	2461	2441	2459	2455	2548	2610	2664	2725	2755
CS28848	166	1	2	47	3a	7	46	6	4	A	4A06	NA	NA	NA	NA	NA	NA	NA	NA	NA	NA	NA	NA	NA	NA	NA	NA	NA	NA	NA	NA	NA	NA	NA	NA	NA	NA	NA	NA	NA	NA	NA	NA	NA	NA	NA	NA	NA	NA
CS28848	87	2	3	61	1c	15	4	3	6	O	6O03	888	740	753	868	917	1010	1097	1040	994	858	895	1138	1232	1340	1414	1427	1403	1255	1207	1406	1505	1601	1659	1629	1683	1785	1814	1851	1877	1910	1892	1880	1875	1968	2041	2049	2068	2084
CS28848	114	2	4	98	4a	16	37	4	8	J	8J04	1140	1006	1054	1171	1256	1337	1393	1346	1323	1138	1173	1460	1548	1639	1734	1799	1793	1668	1638	1896	1985	2053	1996	1962	2034	2123	2284	2320	2304	2347	2322	2328	2321	2388	2424	2486	2520	2570
CS28849	143	1	1	23	2b	8	23	5	2	H	2H05	NA	NA	NA	NA	NA	NA	NA	NA	NA	NA	NA	NA	NA	NA	NA	NA	NA	NA	NA	NA	NA	NA	NA	NA	NA	NA	NA	NA	NA	NA	NA	NA	NA	NA	NA	NA	NA	NA
CS28849	179	1	2	59	2a	7	59	6	4	R	4R06	NA	NA	NA	NA	NA	NA	NA	NA	NA	NA	NA	NA	NA	NA	NA	NA	NA	NA	NA	NA	NA	NA	NA	NA	NA	NA	NA	NA	NA	NA	NA	NA	NA	NA	NA	NA	NA	NA
CS28849	200	2	3	71	2a	19	11	7	6	E	60000000	593	616	585	593	597	622	642	651	651	680	657	667	681	747	767	796	816	840	805	855	850	905	949	929	962	1002	992	1000	1008	1043	1064	1085	1092	1142	1143	1162	1191	1232
CS28849	267	2	4	95	3c	21	34	9	8	O	8O09	754	760	755	782	779	850	875	874	884	909	878	934	937	983	1057	1094	1093	1115	1055	1087	1108	1188	1249	1234	1279	1319	1313	1323	1333	1367	1383	1395	1418	1496	1485	1509	1539	1590
CS76083	249	1	1	10	4a	4	9	9	1	J	1J09	703	705	640	672	661	694	771	750	759	761	680	754	779	862	958	1011	988	1010	899	969	951	992	1103	1079	1131	1127	1104	1120	1125	1163	1207	1211	1224	1264	1268	1345	1377	1394
CS76083	95	1	2	35	2c	9	35	4	3	E	30000	911	916	856	901	917	986	1051	1033	1017	989	856	1033	1061	1183	1268	1330	1351	1348	1263	1359	1375	1450	1543	1482	1512	1550	1505	1553	1587	1647	1675	1693	1704	1751	1764	1829	1871	1909
CS76083	336	2	3	88	4c	24	25	12	5	F	5F12	364	364	334	352	359	386	423	400	412	396	360	405	456	498	542	562	584	559	524	565	578	625	693	672	690	721	681	679	701	741	766	766	783	810	815	848	875	910
CS76083	130	2	4	110	2b	17	51	5	7	K	7K05	792	832	798	820	815	864	953	945	967	916	861	970	994	1060	1181	1245	1255	1245	1183	1226	1252	1323	1459	1396	1436	1497	1839	1905	1932	1991	2034	2040	2074	2139	2123	2179	2248	2274
CS76084	122	1	1	3	3b	8	2	5	1	B	1B05	424	439	417	476	532	632	641	599	526	517	496	537	657	785	805	813	732	642	648	734	867	932	954	945	985	973	985	992	1005	1032	1046	1025	1014	1063	1090	1116	1145	1200
CS76084	80	1	2	52	3a	10	50	3	4	E	4000	768	743	713	755	850	962	965	970	865	784	851	972	1051	1136	1180	1173	1068	1062	1028	1148	1211	1282	1242	1238	1300	1353	1390	1421	1461	1506	1500	1502	1504	1580	1650	1713	1731	1780
CS76084	79	2	3	69	1c	15	12	3	6	D	6D03	230	224	222	244	263	311	318	315	310	282	275	315	360	414	432	408	376	340	351	397	448	496	509	515	545	564	553	567	573	594	629	624	609	657	671	701	728	771
CS76084	2	2	4	117	2a	13	59	1	7	B	7B01	567	591	541	588	649	682	716	706	676	641	666	745	814	878	895	866	829	811	822	889	959	1061	1051	999	1025	1094	1120	1135	1141	1177	1177	1173	1174	1274	1277	1316	1349	1386
CS76085	251	1	1	10	2a	4	11	9	1	M	1M09	813	793	711	730	710	759	855	838	858	773	739	820	830	915	1008	1013	989	932	831	908	915	1008	1183	1140	1157	1227	1218	1245	1252	1305	1350	1370	1387	1492	1452	1481	1495	1531
CS76085	295	1	2	53	2c	3	55	10	4	K	4K10	946	940	869	842	828	885	985	1031	979	943	818	888	932	1030	1109	1133	1127	1063	937	968	1006	1138	1303	1276	1334	1371	1373	1381	1388	1441	1501	1512	1548	1681	1665	1710	1739	1788
CS76085	307	2	3	84	1b	23	24	11	5	G	5G11	NA	NA	NA	NA	NA	NA	NA	NA	NA	NA	NA	NA	NA	NA	NA	NA	NA	NA	NA	NA	NA	NA	NA	NA	NA	NA	NA	NA	NA	NA	NA	NA	NA	NA	NA	NA	NA	NA
CS76085	38	2	4	113	4b	14	53	2	7	H	7H02	698	720	674	704	694	736	808	824	805	740	693	739	752	809	912	955	981	918	870	875	847	908	1004	1023	1056	1135	1098	1142	1154	1194	1219	1224	1250	1361	1342	1372	1389	1432
CS76087	3	1	1	4	2c	12	3	1	1	C	1C01	1007	1051	1000	1020	1054	1095	1242	1222	1234	1271	1203	1248	1275	1335	1463	1482	1459	1503	1432	1464	1490	1530	1831	1700	1779	1837	1696	1742	1765	1804	2035	2031	2073	2107	1973	2009	2062	2110
CS76087	318	1	2	45	1b	2	48	11	4	C	4C11	NA	NA	NA	NA	NA	NA	NA	NA	NA	NA	NA	NA	NA	NA	NA	NA	NA	NA	NA	NA	NA	NA	NA	NA	NA	NA	NA	NA	NA	NA	NA	NA	NA	NA	NA	NA	NA	NA
CS76087	114	2	3	66	2a	16	7	4	6	J	6J04	924	917	895	955	984	1036	1082	1084	1049	1053	1049	1120	1176	1233	1259	1278	1279	1281	1285	1339	1384	1427	1451	1409	1457	1553	1576	1594	1606	1640	1654	1655	1675	1748	1762	1767	1789	1834
CS76087	295	2	4	96	1a	22	36	10	8	K	8K10	1115	1071	1075	1113	1186	1240	1277	1285	1300	1288	1290	1367	1407	1483	1557	1592	1572	1553	1525	1642	1675	1719	1683	1586	1649	1830	1840	1855	1893	1911	1904	1921	1925	2016	2027	2024	2041	2064
CS76088	131	1	1	11	2b	8	11	5	1	M	1M05	914	854	805	800	782	866	958	947	920	914	908	975	961	1030	1027	1052	1068	1062	1080	1071	1129	1172	1246	1202	1238	1251	1222	1222	1238	1256	1307	1317	1320	1386	1346	1377	1398	1421
CS76088	124	1	2	35	3b	8	34	5	3	D	3D05	397	300	283	333	369	433	461	463	448	360	385	413	503	543	595	597	602	507	501	585	615	647	638	627	670	682	672	687	702	736	763	776	792	825	808	852	870	894
CS76088	220	2	3	83	4b	20	21	8	5	K	5K08	576	510	519	489	511	539	595	645	634	589	617	576	632	673	719	718	591	530	587	577	734	791	868	872	888	897	850	871	897	921	943	957	952	970	980	1001	1007	1017
CS76088	124	2	4	118	4b	17	57	5	7	D	7D05	739	636	633	628	674	728	801	783	755	647	602	647	718	813	861	834	733	616	673	730	848	867	958	916	944	957	912	940	947	959	986	990	990	1007	1038	1065	1084	1094
CS76089	227	1	1	18	4b	5	17	8	2	B	2B08	669	662	601	638	668	721	795	782	750	743	742	781	811	867	898	924	915	944	895	913	938	981	1027	1022	1053	1119	1107	1116	1123	1149	1160	1166	1172	1236	1197	1236	1280	1307
CS76089	333	1	2	33	4a	1	33	12	3	C	3C12	577	565	534	554	566	611	645	650	615	594	592	611	657	705	721	724	719	708	684	717	755	801	811	806	836	912	862	885	910	933	954	969	975	1034	1018	1039	1059	1110
CS76089	275	2	3	88	3a	22	26	10	5	E	50000000000	956	890	838	896	926	986	1068	1044	1036	1010	975	999	1054	1148	1282	1297	1255	1269	1178	1218	1247	1315	1419	1386	1424	1483	1394	1378	1395	1489	1541	1558	1588	1694	1646	1685	1745	1818
CS76089	212	2	4	119	2b	20	59	8	7	B	7B08	930	872	830	893	940	1034	1103	1085	1037	1010	955	1049	1109	1219	1317	1358	1285	1272	1222	1314	1365	1467	1578	1556	1610	1654	1641	1654	1680	1698	1716	1707	1725	1794	1784	1814	1864	1917
CS76090	270	1	1	30	3a	4	30	9	2	S	2S09	NA	NA	NA	NA	NA	NA	NA	NA	NA	NA	NA	NA	NA	NA	NA	NA	NA	NA	NA	NA	NA	NA	NA	NA	NA	NA	NA	NA	NA	NA	NA	NA	NA	NA	NA	NA	NA	NA
CS76090	221	1	2	42	4b	5	41	8	3	M	3M08	697	696	650	668	688	739	800	795	783	783	747	756	783	877	949	975	966	953	905	972	985	1075	1189	1205	1253	1292	1252	1251	1267	1310	1370	1394	1429	1468	1442	1470	1488	1541
CS76090	36	2	3	85	4b	14	25	2	5	F	5F02	706	676	651	673	690	754	807	798	804	795	788	818	844	909	962	975	968	946	927	999	1014	1080	1185	1206	1240	1274	1213	1225	1254	1345	1410	1430	1458	1493	1482	1512	1555	1626
CS76090	249	2	4	111	1c	21	52	9	7	J	7J09	831	782	731	715	686	660	627	550	494	456	439	445	457	466	462	445	428	443	478	517	503	494	485	438	383	447	525	555	567	583	524	490	474	545	578	598	624	640
CS76091	218	1	1	6	1b	5	8	8	1	H	1H08	250	250	247	259	263	279	294	295	316	307	299	311	323	342	368	381	388	398	378	390	416	429	463	456	474	505	492	505	514	552	566	578	595	615	615	646	659	692
CS76091	338	1	2	37	3a	1	38	12	3	H	3H12	163	164	150	166	168	173	192	189	198	193	174	194	205	217	242	252	251	243	233	270	260	295	346	329	348	358	772	360	370	405	421	428	446	456	447	477	494	508
CS76091	303	2	3	88	1b	23	28	11	5	C	5C11	733	745	716	742	773	816	860	867	882	884	886	924	946	982	1032	1060	1085	1072	1088	1104	1122	1136	1172	1167	1199	1265	1275	1311	1338	1373	1414	1435	1445	1509	1511	1562	1613	1664
CS76091	75	2	4	105	3c	15	46	3	7	S	7S03	347	339	322	337	338	354	397	387	411	388	369	406	418	444	480	502	521	510	470	514	540	564	583	579	602	649	641	664	671	719	731	727	738	787	803	821	840	863
CS76092	32	1	1	4	3b	11	2	2	1	B	1B02	727	750	682	685	685	738	801	821	819	850	759	825	879	964	1049	1087	1113	1152	1060	1140	1162	1232	1239	1219	1258	1327	1323	1329	1329	1329	1339	1351	1351	1384	1383	1409	1445	1489
CS76092	13	1	2	44	2c	12	43	1	3	P	3P01	NA	NA	NA	NA	NA	NA	NA	NA	NA	NA	NA	NA	NA	NA	NA	NA	NA	NA	NA	NA	NA	NA	NA	NA	NA	NA	NA	NA	NA	NA	NA	NA	NA	NA	NA	NA	NA	NA
CS76092	71	2	3	77	1c	15	20	3	5	M	5M03	767	782	699	728	771	814	886	931	920	954	862	943	1005	1124	1180	1199	1222	1285	1229	1229	1333	1433	1410	1378	1401	1469	1502	1505	1514	1549	1549	1550	1566	1633	1673	1746	1788	1845
CS76092	19	2	4	101	3a	13	42	1	8	D	8D01	757	791	693	712	725	804	861	880	886	910	851	901	939	1028	1078	1082	1090	1146	1055	1121	1156	1243	1404	1258	1324	1405	1363	1385	1407	1418	1463	1481	1485	1582	1554	1588	1636	1694
CS76093	41	1	1	12	2b	11	11	2	1	M	1M02	457	465	430	436	440	481	531	538	551	544	498	507	511	577	650	686	684	662	609	629	653	757	999	861	920	946	898	914	929	976	1051	1071	1093	1106	1073	1103	1151	1189
CS76093	27	1	2	60	4c	12	57	1	4	O	4O01	175	185	173	169	187	199	217	212	208	210	199	210	218	240	261	278	288	282	256	290	301	339	338	329	353	392	392	392	406	435	464	467	492	498	506	532	560	589
CS76093	81	2	3	69	3c	15	10	3	6	F	6F03	890	854	800	823	858	955	987	990	981	960	946	1014	1019	1079	1136	1161	1192	1120	1126	1201	1216	1321	1381	1363	1420	1497	1519	1547	1571	1628	1654	1661	1677	1754	1799	1817	1851	1884
CS76093	14	2	4	105	2a	13	47	1	7	R	7R01	NA	NA	NA	NA	NA	NA	NA	NA	NA	NA	NA	NA	NA	NA	NA	NA	NA	NA	NA	NA	NA	NA	NA	NA	NA	NA	NA	NA	NA	NA	NA	NA	NA	NA	NA	NA	NA	NA
CS76094	269	1	1	30	4a	4	29	9	2	R	2R09	858	831	790	810	818	883	932	929	942	923	896	993	1042	1110	1143	1157	1154	1140	1115	1212	1246	1299	1353	1272	1344	534	529	1447	1470	1493	1485	1485	1494	1562	1609	1641	1676	1712
CS76094	37	1	2	40	4b	11	37	2	3	G	3G02	496	463	450	478	506	529	570	584	567	564	563	587	620	658	691	697	711	691	689	697	741	787	836	825	863	877	876	885	888	910	931	940	948	984	991	1016	1047	1081
CS76094	54	2	3	65	2b	14	7	2	6	J	6J02	NA	NA	NA	NA	NA	NA	NA	NA	NA	NA	NA	NA	NA	NA	NA	NA	NA	NA	NA	NA	NA	NA	NA	NA	NA	NA	NA	NA	NA	NA	NA	NA	NA	NA	NA	NA	NA	NA
CS76094	31	2	4	117	1b	14	60	2	7	A	7A02	886	884	866	916	924	950	994	1043	1077	1030	1045	1104	1089	1132	1207	1304	1319	1272	1224	1317	1368	1429	1460	1437	1503	1574	1640	1681	1689	1722	1742	1757	1766	1842	1887	1941	1996	2058
CS76095	325	1	1	25	4b	2	25	11	2	K	2K11	588	581	568	554	542	624	690	721	736	703	694	698	731	823	875	887	905	909	905	920	921	953	977	964	985	1041	1023	1039	1045	1060	1074	1089	1115	1149	1147	1169	1176	1197
CS76095	68	1	2	40	3a	10	38	3	3	H	3H03	NA	NA	NA	NA	NA	NA	NA	NA	NA	NA	NA	NA	NA	NA	NA	NA	NA	NA	NA	NA	NA	NA	NA	NA	NA	NA	NA	NA	NA	NA	NA	NA	NA	NA	NA	NA	NA	NA
CS76095	151	2	3	90	3c	18	30	6	5	A	5A06	731	716	727	705	711	801	871	877	907	884	896	905	960	1047	1098	1130	1132	1144	1136	1168	1213	1278	1317	1295	1333	1432	1450	1446	1471	1554	1569	1559	1569	1672	1687	1696	1726	1802
CS76095	242	2	4	119	2c	21	59	9	7	B	7B09	899	903	918	920	939	997	1056	1059	1102	1084	1111	1112	1105	1204	1255	1289	1342	1347	1340	1362	1378	1465	1528	1484	1533	1626	1649	1694	1725	1751	1750	1744	1754	1835	1877	1929	1956	1979
CS76096	360	1	1	29	3a	1	30	12	2	S	2S12	133	140	126	134	135	145	163	163	169	168	152	161	176	182	193	201	203	195	185	198	200	211	258	224	238	245	239	243	244	245	262	269	275	283	275	285	302	318
CS76096	173	1	2	55	4a	7	53	6	4	H	4H06	NA	NA	NA	NA	NA	NA	NA	NA	NA	NA	NA	NA	NA	NA	NA	NA	NA	NA	NA	NA	NA	NA	NA	NA	NA	NA	NA	NA	NA	NA	NA	NA	NA	NA	NA	NA	NA	NA
CS76096	139	2	3	70	1b	17	12	5	6	D	6D05	659	689	659	660	668	697	767	759	810	824	818	853	871	909	957	966	989	1011	1003	1052	1081	1122	1173	1144	1178	1243	1260	1281	1317	1338	1373	1379	1394	1472	1488	1534	1566	1622
CS76096	356	2	4	96	2c	24	35	12	8	M	8M12	810	828	817	842	860	896	939	955	950	962	949	1008	1037	1097	1157	1191	1180	1209	1159	1228	1256	1341	1427	1352	1395	1462	1438	1456	1465	1473	1482	1490	1497	1570	1577	1608	1645	1667
CS76097	344	1	1	13	3a	1	14	12	1	R	1R12	152	144	125	129	123	144	173	185	187	173	157	151	162	182	213	245	236	232	201	200	220	255	305	295	307	325	322	311	309	315	339	353	352	364	348	332	346	355
CS76097	336	1	2	33	1a	1	36	12	3	F	3F12	363	342	313	339	349	387	428	424	433	383	377	389	330	350	472	494	468	450	381	401	419	437	515	533	562	587	589	576	575	589	627	641	613	591	635	627	632	653
CS76097	98	2	3	82	2a	16	23	4	5	H	5H04	889	774	774	842	824	855	1011	913	975	766	764	799	886	918	1094	1161	1145	991	945	1166	1127	1176	1300	1317	1361	1375	1382	1417	1428	1451	1517	1496	1447	1516	1612	1649	1692	1742
CS76097	8	2	4	113	4a	13	53	1	7	H	7H01	487	484	430	444	423	439	504	496	517	524	490	530	575	615	657	679	675	621	599	700	676	740	765	739	790	853	819	824	836	827	864	880	873	922	901	903	916	959
CS76098	15	1	1	16	2c	12	15	1	1	S	1S01	1000	1080	992	1005	1010	1048	1159	1164	1155	1149	1062	1118	1133	1218	1322	1352	1357	1376	1270	1342	1382	1467	1832	1659	1704	1703	1587	1595	1613	1649	1785	1801	1846	1902	1795	1837	1866	1894
CS76098	306	1	2	33	1b	2	36	11	3	F	3F11	1004	1011	1000	1002	958	1013	1141	1159	1134	1083	1020	1085	1115	1209	1349	1391	1370	1318	1245	1302	1330	1483	1571	1563	1615	1677	1678	1695	1707	1737	1750	1751	1773	1872	1877	1888	1917	1933
CS76098	313	2	3	80	3b	23	18	11	5	P	5P11	1262	1228	1223	1197	1170	1251	1406	1401	1376	1353	1340	1071	1346	1459	1556	1650	1625	1574	1502	1613	1651	1765	1903	1911	1966	2025	2006	2037	2053	2095	2147	2149	2171	2248	2256	2291	2326	2386
CS76098	266	2	4	95	2c	21	35	9	8	M	8M09	813	800	804	830	821	865	918	930	909	869	857	902	916	982	1131	1163	1138	1080	1004	1057	1090	1220	1379	1361	1404	1424	1428	1450	1479	1527	1573	1575	1587	1635	1661	1690	1729	1760
CS76099	37	1	1	8	2b	11	7	2	1	G	1G02	894	915	879	896	914	993	1038	1027	1075	1089	1049	1097	1156	1208	1275	1274	1298	1313	1286	1341	1395	1441	1554	1452	1514	1582	1551	1586	1600	1637	1659	1669	1676	1737	1743	1793	1833	1879
CS76099	201	1	2	50	2c	6	51	7	4	F	4F07	NA	NA	NA	NA	NA	NA	NA	NA	NA	NA	NA	NA	NA	NA	NA	NA	NA	NA	NA	NA	NA	NA	NA	NA	NA	NA	NA	NA	NA	NA	NA	NA	NA	NA	NA	NA	NA	NA
CS76099	251	2	3	79	1c	21	20	9	5	M	5M09	NA	NA	NA	NA	NA	NA	NA	NA	NA	NA	NA	NA	NA	NA	NA	NA	NA	NA	NA	NA	NA	NA	NA	NA	NA	NA	NA	NA	NA	NA	NA	NA	NA	NA	NA	NA	NA	NA
CS76099	167	2	4	102	1c	18	44	6	8	B	8B06	842	850	834	848	867	913	944	941	969	977	945	992	1028	1122	1183	1206	1210	1248	1177	1222	1234	1336	1267	1240	1266	1409	1435	1450	1470	1508	1453	1479	1479	1605	1653	1686	1717	1744
CS76100	104	1	1	15	3c	9	14	4	1	R	1R04	823	825	821	767	805	842	901	933	990	983	954	961	1013	1065	1109	1136	1158	1187	1190	1206	1215	1273	1284	1275	1338	1400	1406	1428	1445	1486	1463	1478	1488	1599	1641	1680	1711	1771
CS76100	14	1	2	44	1c	12	44	1	3	R	3R01	801	762	731	653	705	788	881	918	923	923	919	915	935	999	1052	1072	1111	1129	1094	1123	1115	1166	1178	1158	1212	1326	1326	1363	1370	1433	1425	1439	1449	1568	1581	1577	1614	1674
CS76100	22	2	3	69	4a	13	9	1	6	G	6G01	NA	NA	NA	NA	NA	NA	NA	NA	NA	NA	NA	NA	NA	NA	NA	NA	NA	NA	NA	NA	NA	NA	NA	NA	NA	NA	NA	NA	NA	NA	NA	NA	NA	NA	NA	NA	NA	NA
CS76100	89	2	4	89	1c	15	32	3	8	R	8R03	177	164	162	148	153	176	196	202	216	190	198	208	219	245	277	278	287	265	267	277	294	321	353	342	364	385	392	405	416	439	453	457	463	483	495	509	525	541
CS76101	299	1	1	29	4c	3	29	10	2	R	2R10	NA	NA	NA	NA	NA	NA	NA	NA	NA	NA	NA	NA	NA	NA	NA	NA	NA	NA	NA	NA	NA	NA	NA	NA	NA	NA	NA	NA	NA	NA	NA	NA	NA	NA	NA	NA	NA	NA
CS76101	109	1	2	51	4c	9	49	4	4	D	4D04	954	877	884	946	966	985	1059	1077	1097	1045	934	1003	1029	1156	1220	1260	1278	1235	1207	1363	1435	1506	1518	1519	1547	1615	1629	1646	1647	1692	1730	1749	1757	1839	1826	1899	1933	1974
CS76101	241	2	3	91	3c	21	30	9	5	A	5A09	1369	1339	1280	1354	1395	1490	1610	1586	1656	1547	1493	1690	1798	1857	1929	1950	1998	1910	1918	2047	2020	2043	1972	1939	1968	2082	2090	1610	2100	2130	2160	2166	2158	2243	2249	2310	2329	2416
CS76101	196	2	4	107	4a	19	45	7	8	A	8A07	1162	1108	1077	1121	1140	1203	1338	1336	1351	1212	1266	1352	1421	1512	1597	1609	1652	1662	1580	1658	1676	1768	1753	1684	1715	1825	1772	1793	1810	1876	1927	1934	1929	2062	2048	2089	2130	2199
CS76102	157	1	1	7	2a	7	7	6	1	G	1G06	770	775	757	760	787	830	872	881	892	846	819	883	947	989	1047	1049	1041	1024	985	1024	1068	1125	1203	1179	1224	1303	1312	1339	1351	1373	1374	1392	1401	1491	1488	1538	1553	1576
CS76102	282	1	2	41	3c	3	42	10	3	O	3O10	881	868	852	882	904	968	1033	1030	1037	997	959	1051	1081	1188	1226	1233	1257	1269	1200	1291	1329	1413	1373	1353	1411	1445	1480	1488	1509	1530	1510	1541	1561	1625	1647	1685	1718	1736
CS76102	42	2	3	77	2b	14	19	2	5	O	5O02	NA	NA	NA	NA	NA	NA	NA	NA	NA	NA	NA	NA	NA	NA	NA	NA	NA	NA	NA	NA	NA	NA	NA	NA	NA	NA	NA	NA	NA	NA	NA	NA	NA	NA	NA	NA	NA	NA
CS76102	233	2	4	99	3b	20	38	8	8	H	8H08	995	950	865	891	982	1024	1131	1081	1106	1037	1014	1128	1207	1308	1361	1339	1379	1342	1303	1396	1461	1557	1600	1583	1649	1757	1784	1808	1826	1877	1885	1890	1897	2045	2090	2128	2163	2204
CS76103	347	1	1	17	4a	1	17	12	2	B	2B12	404	413	388	392	404	421	444	427	428	416	401	432	436	486	523	1149	514	508	490	524	540	567	549	524	536	613	612	626	633	638	596	603	606	685	662	675	688	708
CS76103	151	1	2	31	2a	7	31	6	3	A	3A06	741	733	750	771	774	775	822	826	846	796	814	844	869	906	963	966	984	994	997	1039	1025	1064	1161	1116	1141	1198	1192	1220	1233	1239	1245	1257	1263	1347	1321	1377	1411	1423
CS76103	294	2	3	68	2a	22	7	10	6	J	6J10	834	810	807	827	841	875	938	930	930	890	866	922	977	1055	1126	1155	1136	1113	1113	1158	1172	1264	1317	1293	1345	1407	1403	1425	1428	1460	1501	1533	1565	1653	1631	1681	1735	1819
CS76103	326	2	4	96	2b	23	35	11	8	M	8M11	808	781	789	820	813	847	913	904	886	816	866	911	946	990	1065	1070	1068	1042	1024	1053	1067	1112	1204	1167	1205	1253	1241	1237	1237	1242	1286	1302	1314	1400	1372	1404	1427	1483
CS76105	309	1	1	9	4b	2	9	11	1	J	1J11	1042	1064	999	1058	1085	1158	1223	1230	1246	1297	1253	1330	1397	1456	1495	1513	1531	1585	1498	1552	1617	1698	1628	1600	1633	1748	1773	1794	1822	1860	1852	1857	1871	1983	1984	2041	2086	2121
CS76105	186	1	2	34	1c	6	36	7	3	F	3F07	615	643	581	631	653	691	730	745	754	787	733	784	824	876	920	940	954	1005	937	988	1014	1066	1025	1008	1045	1154	1171	1190	1213	1240	1192	1201	1206	1330	1357	1391	1425	1459
CS76105	298	2	3	64	2a	22	3	10	6	P	6P10	443	464	421	442	463	499	541	543	542	571	538	574	594	642	694	706	704	716	689	721	718	760	763	750	778	845	848	876	890	911	896	913	924	989	1009	1036	1084	1125
CS76105	159	2	4	110	1c	18	52	6	7	J	7J06	NA	NA	NA	NA	NA	NA	NA	NA	NA	NA	NA	NA	NA	NA	NA	NA	NA	NA	NA	NA	NA	NA	NA	NA	NA	NA	NA	NA	NA	NA	NA	NA	NA	NA	NA	NA	NA	NA
CS76106	215	1	1	6	4b	5	5	8	1	E	100000000	622	647	625	614	618	638	685	711	731	731	719	731	732	788	846	892	902	891	886	902	905	948	1035	1038	1049	1071	1054	1078	1070	1102	1150	1150	1179	1232	1228	1267	1280	1328
CS76106	225	1	2	46	4b	5	45	8	3	S	3S08	826	836	812	819	841	872	957	959	991	968	946	980	1014	1097	1187	1203	1205	1213	1219	1258	1308	1376	1446	1429	1460	1485	1482	1492	1504	1535	1556	1557	1563	1623	1658	1691	1706	1752
CS76106	11	2	3	77	1a	13	20	1	5	M	5M01	NA	NA	NA	NA	NA	NA	NA	NA	NA	NA	NA	NA	NA	NA	NA	NA	NA	NA	NA	NA	NA	NA	NA	NA	NA	NA	NA	NA	NA	NA	NA	NA	NA	NA	NA	NA	NA	NA
CS76106	65	2	4	113	1c	15	56	3	7	E	7000	NA	NA	NA	NA	NA	NA	NA	NA	NA	NA	NA	NA	NA	NA	NA	NA	NA	NA	NA	NA	NA	NA	NA	NA	NA	NA	NA	NA	NA	NA	NA	NA	NA	NA	NA	NA	NA	NA
CS76107	303	1	1	1	2b	2	3	11	1	C	1C11	251	268	253	254	255	269	296	300	307	304	287	0	0	332	355	369	367	377	364	385	400	414	467	417	447	478	467	481	498	509	519	531	537	547	554	571	591	889
CS76107	357	1	2	57	4a	1	57	12	4	O	4O12	NA	NA	NA	NA	NA	NA	NA	NA	NA	NA	NA	NA	NA	NA	NA	NA	NA	NA	NA	NA	NA	NA	NA	NA	NA	NA	NA	NA	NA	NA	NA	NA	NA	NA	NA	NA	NA	NA
CS76107	359	2	3	64	3c	24	2	12	6	R	6R12	838	843	808	788	779	802	856	933	935	915	883	941	999	1057	1094	1119	1139	1146	1118	1149	1153	1218	1272	1262	1266	1324	1313	1351	1374	1405	1440	1452	1470	1537	1558	1609	1631	1678
CS76107	92	2	4	118	2a	16	59	4	7	B	7B04	672	703	671	677	663	694	722	795	808	817	781	837	875	922	991	997	1010	1027	999	1039	1066	1095	1108	1099	1109	1167	1183	1203	1224	1263	1292	1309	1323	1387	1409	1443	1478	1524
CS76108	343	1	1	13	4a	1	13	12	1	P	1P12	NA	NA	NA	NA	NA	NA	NA	NA	NA	NA	NA	NA	NA	NA	NA	NA	NA	NA	NA	NA	NA	NA	NA	NA	NA	NA	NA	NA	NA	NA	NA	NA	NA	NA	NA	NA	NA	NA
CS76108	239	1	2	58	2b	5	59	8	4	R	4R08	NA	NA	NA	NA	NA	NA	NA	NA	NA	NA	NA	NA	NA	NA	NA	NA	NA	NA	NA	NA	NA	NA	NA	NA	NA	NA	NA	NA	NA	NA	NA	NA	NA	NA	NA	NA	NA	NA
CS76108	244	2	3	87	2c	21	27	9	5	D	5D09	188	181	158	168	173	196	258	249	248	242	223	232	254	297	359	371	385	334	310	370	407	411	601	562	592	642	620	622	623	641	673	677	700	756	749	775	791	812
CS76108	349	2	4	104	3c	24	42	12	8	D	8D12	229	233	217	215	234	243	259	258	251	270	248	252	268	306	328	331	334	318	309	319	327	360	398	396	404	405	404	396	397	415	444	448	453	485	497	506	508	524
CS76109	81	1	1	24	4a	10	21	3	2	F	2F03	696	666	614	622	622	677	761	776	805	773	761	806	847	922	991	1011	1040	1015	998	1025	1072	1087	1164	1106	1156	1169	1120	1152	1177	1183	1285	1303	1320	1364	1275	1302	1349	1407
CS76109	167	1	2	47	2a	7	47	6	4	B	4B06	971	963	904	880	903	972	1102	1141	1152	1145	1174	1194	1229	1306	1433	1492	1533	1509	1449	1387	1398	1471	1559	1544	1545	1556	1588	1641	1682	1759	1817	1835	1848	1914	1920	1953	1995	2056
CS76109	233	2	3	67	1b	20	8	8	6	H	6H08	867	840	800	832	840	913	1012	1059	1067	1020	1015	1060	1070	1172	1272	1340	1351	1334	1329	1361	1390	1509	1637	1642	1700	1729	1669	1726	1779	1847	1908	1913	1904	1952	1967	2027	2085	2148
CS76109	81	2	4	97	1c	15	40	3	8	F	8F03	783	766	713	696	723	789	879	935	967	953	913	949	978	1048	1159	1191	1223	1219	1178	1192	1226	1320	1389	1369	1393	1420	1396	1424	1450	1516	1547	1571	1587	1637	1534	1589	1646	1753
CS76111	193	1	1	14	4c	6	13	7	1	P	1P07	549	588	521	534	534	573	635	646	670	682	641	644	665	728	778	794	801	761	714	769	798	838	881	869	891	897	921	945	955	981	975	982	989	1045	1056	1078	1101	1121
CS76111	5	1	2	36	2c	12	35	1	3	E	30	298	303	283	294	298	325	361	366	390	367	351	368	389	426	466	471	487	468	425	448	489	551	638	604	641	676	653	662	659	687	700	700	712	761	741	751	765	782
CS76111	144	2	3	66	2b	17	7	5	6	J	6J05	NA	NA	NA	NA	NA	NA	NA	NA	NA	NA	NA	NA	NA	NA	NA	NA	NA	NA	NA	NA	NA	NA	NA	NA	NA	NA	NA	NA	NA	NA	NA	NA	NA	NA	NA	NA	NA	NA
CS76111	43	2	4	105	1b	14	48	2	7	P	7P02	494	494	449	471	508	557	603	585	627	630	623	650	666	716	771	771	799	790	779	778	810	872	885	883	913	963	963	976	1001	1029	1036	1024	1036	1103	1118	1134	1157	1190
CS76113	232	1	1	22	3b	5	22	8	2	G	2G08	514	548	537	548	574	595	633	642	662	660	648	665	693	741	777	796	806	808	803	841	859	920	949	929	952	1003	1025	1035	1048	1060	1073	1077	1091	1138	1130	1161	1180	1194
CS76113	60	1	2	60	1b	11	60	2	4	S	4S02	503	511	508	520	527	555	578	582	595	598	590	602	625	658	689	698	706	728	714	747	766	798	815	810	850	890	906	920	930	942	954	945	958	1001	1017	1044	1067	1083
CS76113	188	2	3	83	2a	19	23	7	5	H	5H07	637	634	628	624	663	673	717	716	737	729	741	751	795	859	894	898	928	921	907	911	976	1023	1071	1055	1085	1134	1160	1167	1172	1187	1201	1228	1235	1276	1302	1338	1380	1404
CS76113	4	2	4	117	4a	13	57	1	7	D	7D01	440	462	457	461	476	488	517	530	556	569	555	588	610	638	660	673	680	711	710	747	777	787	762	757	800	837	876	891	917	918	926	938	943	987	996	1028	1038	1048
CS76114	211	1	1	2	4b	5	1	8	1	A	1A08	705	583	530	506	549	632	765	809	776	655	601	603	645	765	886	982	959	802	690	712	830	882	1026	1029	1061	1158	1078	1084	1099	1156	1226	1235	1222	1300	1338	1356	1374	1416
CS76114	319	1	2	49	4b	2	49	11	4	D	4D11	NA	NA	NA	NA	NA	NA	NA	NA	NA	NA	NA	NA	NA	NA	NA	NA	NA	NA	NA	NA	NA	NA	NA	NA	NA	NA	NA	NA	NA	NA	NA	NA	NA	NA	NA	NA	NA	NA
CS76114	145	2	3	66	3b	17	6	5	6	K	6K05	NA	NA	NA	NA	NA	NA	NA	NA	NA	NA	NA	NA	NA	NA	NA	NA	NA	NA	NA	NA	NA	NA	NA	NA	NA	NA	NA	NA	NA	NA	NA	NA	NA	NA	NA	NA	NA	NA
CS76114	354	2	4	100	4c	24	37	12	8	J	8J12	NA	NA	NA	NA	NA	NA	NA	NA	NA	NA	NA	NA	NA	NA	NA	NA	NA	NA	NA	NA	NA	NA	NA	NA	NA	NA	NA	NA	NA	NA	NA	NA	NA	NA	NA	NA	NA	NA
CS76115	289	1	1	17	2c	3	19	10	2	D	2D10	330	291	270	299	326	365	410	373	391	318	292	354	372	462	527	1056	470	424	380	434	477	574	770	672	692	711	625	618	632	671	747	781	788	789	706	723	753	800
CS76115	219	1	2	38	2b	5	39	8	3	J	3J08	NA	NA	NA	NA	NA	NA	NA	NA	NA	NA	NA	NA	NA	NA	NA	NA	NA	NA	NA	NA	NA	NA	NA	NA	NA	NA	NA	NA	NA	NA	NA	NA	NA	NA	NA	NA	NA	NA
CS76115	4	2	3	85	2a	13	27	1	5	D	5D01	NA	NA	NA	NA	NA	NA	NA	NA	NA	NA	NA	NA	NA	NA	NA	NA	NA	NA	NA	NA	NA	NA	NA	NA	NA	NA	NA	NA	NA	NA	NA	NA	NA	NA	NA	NA	NA	NA
CS76115	54	2	4	97	4b	14	37	2	8	J	8J02	453	421	374	421	435	475	548	523	504	427	411	471	521	612	672	652	640	586	547	597	644	758	799	787	813	837	786	786	798	837	884	893	898	930	864	882	905	972
CS76116	324	1	1	21	1b	2	24	11	2	J	2J11	455	438	383	414	435	503	552	550	492	472	414	473	545	605	653	643	631	616	543	601	644	671	735	733	761	813	788	824	853	905	902	913	933	958	991	1026	1052	1070
CS76116	2	1	2	32	1c	12	32	1	3	B	3B01	494	486	388	422	473	562	577	563	526	521	443	507	566	648	687	697	661	662	546	597	671	760	826	840	865	909	874	884	904	943	961	956	965	984	1020	1047	1057	1064
CS76116	154	2	3	86	2c	18	27	6	5	D	5D06	NA	NA	NA	NA	NA	NA	NA	NA	NA	NA	NA	NA	NA	NA	NA	NA	NA	NA	NA	NA	NA	NA	NA	NA	NA	NA	NA	NA	NA	NA	NA	NA	NA	NA	NA	NA	NA	NA
CS76116	302	2	4	120	2b	23	59	11	7	B	7B11	575	569	444	467	466	571	629	610	589	567	488	518	552	657	719	721	724	683	582	621	694	764	863	827	850	880	837	856	870	912	944	960	982	993	993	1008	1038	1068
CS76119	108	1	1	19	3c	9	18	4	2	C	2C04	755	752	697	753	763	794	849	829	829	829	809	836	838	928	1006	1038	1053	1028	973	1043	1016	1085	1194	1186	1217	1270	1251	1265	1286	1344	1371	1395	1398	1475	1452	1472	1497	1533
CS76119	97	1	2	39	4c	9	37	4	3	G	3G04	558	560	503	529	530	551	615	624	599	601	558	607	607	697	765	767	781	765	704	751	741	866	973	978	1007	1035	1043	1046	1052	1088	1140	1170	1196	1233	1226	1223	1242	1271
CS76119	33	2	3	85	1b	14	28	2	5	C	5C02	675	685	667	681	687	713	740	749	761	757	756	779	809	856	920	938	953	959	904	977	994	1082	1136	1126	1147	1202	1214	1223	1250	1278	1317	1321	1346	1405	1400	1438	1474	1520
CS76119	67	2	4	113	3c	15	54	3	7	G	7G03	656	685	649	663	669	677	711	729	746	752	739	777	803	867	911	953	968	962	937	932	937	1043	1136	1146	1182	1229	1201	1226	1248	1304	1359	1371	1394	1452	1451	1479	1519	1565
CS76120	349	1	1	17	2a	1	19	12	2	D	2D12	550	574	568	577	585	598	613	652	694	718	732	740	757	795	827	1493	847	880	891	895	880	926	1011	948	990	1032	1046	1056	1066	1098	1128	1141	1154	1197	1214	1255	1282	1328
CS76120	46	1	2	48	3b	11	46	2	4	A	4A02	878	907	902	922	921	942	951	988	1002	1056	1044	1089	1099	1153	1200	1214	1243	1283	1285	1306	1348	1416	1432	1420	1473	1523	1580	1617	1647	1691	1716	1738	1766	1809	1847	1899	1941	1996
CS76120	44	2	3	77	4b	14	17	2	5	R	5R02	NA	NA	NA	NA	NA	NA	NA	NA	NA	NA	NA	NA	NA	NA	NA	NA	NA	NA	NA	NA	NA	NA	NA	NA	NA	NA	NA	NA	NA	NA	NA	NA	NA	NA	NA	NA	NA	NA
CS76120	166	2	4	106	4c	18	45	6	8	A	8A06	596	621	612	632	628	645	671	692	693	708	727	740	756	793	824	827	842	861	872	900	923	976	1083	1068	1108	1149	1176	1194	1214	1272	1332	1344	1364	1411	1420	1434	1500	1555
CS76122	16	1	1	16	1c	12	16	1	2	A	2A01	965	1000	1023	1066	1068	1096	1144	1163	1198	1197	1202	1253	1262	1356	1387	1440	1462	1447	1445	1558	1617	1707	1696	1691	1714	1814	1852	1868	1907	1966	1960	1949	1936	2040	2069	2110	2153	2205
CS76122	213	1	2	34	4b	5	33	8	3	C	3C08	1179	1183	1165	1173	1186	1202	1214	1238	1302	1317	1372	1436	1444	1500	1575	1596	1626	1640	1607	1674	1689	1733	1701	1681	1754	1867	1863	1930	1951	2004	2003	2011	2005	2107	2149	2194	2285	2305
CS76122	291	2	3	72	3a	22	10	10	6	F	6F10	1435	1390	1406	1419	1431	1496	1488	1500	1561	1501	1562	1597	1664	1683	1795	1838	1758	1827	1750	1819	1915	1997	2110	2086	2149	2215	2189	2245	2269	2290	2318	2348	2345	2418	2393	2449	2494	2538
CS76122	87	2	4	93	3c	15	34	3	8	O	8O03	920	914	938	968	996	1019	1027	1043	1077	1006	1105	1187	1223	1278	1307	1336	1395	1413	1403	1426	1468	1505	1498	1486	1497	1585	1609	1630	1646	1688	1644	1649	1633	1738	1749	1789	1811	1846
CS76123	91	1	1	3	4c	9	1	4	1	A	1A04	270	260	256	243	257	281	310	306	320	317	316	313	324	349	372	383	383	396	372	386	413	450	479	467	497	527	522	532	534	552	574	591	601	644	614	626	643	673
CS76123	125	1	2	35	2b	8	35	5	3	E	300000	1075	1107	1073	1084	1118	1162	1216	1186	1151	1144	1155	1146	1184	1308	1340	1379	1352	1405	1400	1501	1481	1613	1612	1601	1672	1756	1783	1830	1839	1888	1915	1934	1955	2050	2037	2099	2137	2186
CS76123	10	2	3	81	4a	13	21	1	5	K	5K01	674	658	629	630	621	616	627	610	596	595	581	583	587	595	601	581	573	590	577	596	594	602	612	571	541	577	600	625	634	628	603	594	579	642	659	673	664	668
CS76123	143	2	4	98	3b	17	38	5	8	H	8H05	862	878	825	865	868	949	977	1007	1039	1065	1050	1042	1060	1169	1252	1247	1241	1235	1257	1247	1292	1388	1437	1401	1475	1595	1588	1612	1634	1715	1725	1737	1764	1888	1870	1922	1971	2050
CS76124	323	1	1	21	2b	2	23	11	2	H	2H11	338	336	317	325	342	370	408	403	420	414	382	404	427	471	513	538	526	530	499	525	551	599	735	648	684	710	676	684	692	710	763	781	806	841	791	820	827	871
CS76124	303	1	2	33	4b	2	33	11	3	C	3C11	759	755	739	753	782	842	886	905	898	896	873	899	907	978	1042	1077	1073	1090	1015	1055	1073	1152	1199	1189	1236	1308	1327	1334	1341	1369	1360	1368	1379	1472	1479	1497	1535	1548
CS76124	247	2	3	83	1c	21	24	9	5	G	5G09	811	774	741	763	786	836	932	920	915	933	914	923	935	1027	1106	1132	1143	1149	1061	1134	1159	1263	1318	1328	1376	1433	1452	1457	1466	1508	1559	1576	1588	1674	1720	1755	1830	1880
CS76124	254	2	4	107	2c	21	47	9	7	R	7R09	925	914	858	887	902	938	1037	1051	1052	1079	1056	1112	1150	1234	1357	1425	1465	1424	1319	1380	1418	1552	1732	1661	1694	1791	1775	1791	1800	1853	1912	1924	1927	2026	2023	2045	2085	2171
CS76125	13	1	1	16	4c	12	13	1	1	P	1P01	462	451	445	458	458	481	528	513	506	505	493	555	584	622	649	661	658	654	640	679	711	759	789	769	812	852	905	934	946	963	994	1013	1019	1082	1114	1157	1195	1220
CS76125	99	1	2	39	2c	9	39	4	3	J	3J04	999	983	939	979	988	1033	1091	1100	1169	1057	1090	1172	1181	1244	1334	1301	1315	1283	1276	1332	1324	1330	1400	1378	1436	1519	1439	1410	1438	1513	1585	1615	1646	1745	1747	1752	1835	1889
CS76125	88	2	3	61	2c	15	3	3	6	P	6P03	605	542	511	573	588	633	690	657	667	641	709	794	803	864	915	937	927	919	925	977	995	1046	1113	1053	1110	1163	1128	1128	1147	1187	1241	1252	1285	1326	1324	1358	1399	1447
CS76125	205	2	4	95	1a	19	36	7	8	K	8K07	935	868	891	874	848	897	990	992	1038	1014	1024	1117	1150	1203	1280	1254	1294	1256	1244	1353	1356	1365	1355	1343	1425	1535	1545	1545	1549	1595	1597	1598	1625	1698	1688	1729	1758	1794
CS76126	266	1	1	26	3a	4	26	9	2	M	2M09	1007	1011	1024	1079	1074	1091	1185	1194	1245	1237	1244	1253	1278	1335	1381	1392	1454	1400	1420	1465	1468	1543	1556	1527	1577	1734	1760	1794	1823	1851	1844	1863	1897	2046	2055	2098	2152	2214
CS76126	142	1	2	51	1b	8	52	5	4	G	4G05	NA	NA	NA	NA	NA	NA	NA	NA	NA	NA	NA	NA	NA	NA	NA	NA	NA	NA	NA	NA	NA	NA	NA	NA	NA	NA	NA	NA	NA	NA	NA	NA	NA	NA	NA	NA	NA	NA
CS76126	43	2	3	77	3b	14	18	2	5	P	5P02	1352	1432	1432	1483	1508	1528	1585	1598	1603	1596	1556	1658	1708	1781	1834	1851	1877	1894	1863	1922	1993	2017	1930	1888	1906	2073	2087	2144	2175	2219	2110	2130	2138	2307	2337	2385	2430	2501
CS76126	153	2	4	118	3c	18	58	6	7	C	7C06	1260	1280	1319	1320	1346	1363	1430	1479	1474	1524	1507	1525	1535	1585	1651	1675	1708	1720	1742	1740	1751	1770	1724	1675	1703	1864	1894	1939	1978	2038	1980	1994	1991	2117	2157	2229	2298	2365
CS76127	316	1	1	13	1b	2	16	11	2	A	2A11	656	603	597	671	705	772	794	814	823	736	782	893	959	1009	1035	1068	1059	1002	960	1076	1121	1213	1189	1158	1234	1306	1321	1350	1368	1389	1394	1413	1423	1494	1516	1538	1559	1574
CS76127	131	1	2	43	4b	8	41	5	3	M	3M05	519	482	489	526	568	604	617	607	633	587	594	659	709	751	757	796	804	778	735	826	871	917	917	891	957	1021	1027	1058	1059	1087	1110	1117	1126	1197	1217	1268	1300	1315
CS76127	131	2	3	78	1b	17	20	5	5	M	5M05	1051	1014	1015	1044	1095	1166	1208	1249	1254	1202	1171	1342	1370	1404	1454	1505	1504	1421	1497	1580	1586	1624	1593	1547	1603	1713	1731	1736	1751	1779	1804	1814	1832	1931	1967	2025	2039	2071
CS76127	32	2	4	117	2b	14	59	2	7	B	7B02	NA	NA	NA	NA	NA	NA	NA	NA	NA	NA	NA	NA	NA	NA	NA	NA	NA	NA	NA	NA	NA	NA	NA	NA	NA	NA	NA	NA	NA	NA	NA	NA	NA	NA	NA	NA	NA	NA
CS76128	280	1	1	9	3c	3	10	10	1	K	1K10	578	610	598	598	604	618	650	652	649	693	679	705	734	754	773	780	776	823	808	832	868	892	865	842	846	963	967	996	1008	1013	984	970	952	1064	1070	1103	1116	1122
CS76128	260	1	2	50	3a	4	50	9	4	E	4000000000	825	850	810	837	831	850	915	912	931	975	967	991	1007	1057	1103	1126	1153	1190	1187	1212	1199	1243	1222	1189	1251	1379	1381	1411	1435	1469	1449	1454	1468	1592	1608	1622	1664	1698
CS76128	63	2	3	85	1c	15	28	3	5	C	5C03	750	776	753	789	806	807	837	864	879	890	891	880	896	907	923	951	982	1031	1034	1004	991	964	1015	995	1031	1103	1101	1129	1144	1167	1179	1187	1199	1239	1261	1287	1299	1315
CS76128	110	2	4	102	4a	16	41	4	8	E	80000	616	612	588	581	567	590	702	693	712	717	664	715	742	781	863	892	882	876	844	875	857	935	975	956	999	1069	1070	1082	1102	1134	1150	1150	1163	1228	1236	1257	1281	1317
CS76129	105	1	1	15	2c	9	15	4	1	S	1S04	NA	NA	NA	NA	NA	NA	NA	NA	NA	NA	NA	NA	NA	NA	NA	NA	NA	NA	NA	NA	NA	NA	NA	NA	NA	NA	NA	NA	NA	NA	NA	NA	NA	NA	NA	NA	NA	NA
CS76129	178	1	2	59	3a	7	58	6	4	P	4P06	643	612	592	668	673	734	779	732	799	715	762	865	890	937	983	993	1002	954	985	1025	1016	1087	1057	1061	1100	1197	1172	1183	1205	1264	1276	1297	1326	1396	1431	1464	1520	1561
CS76129	28	2	3	61	2a	13	3	1	6	P	6P01	634	586	541	602	593	662	745	744	764	713	719	792	782	843	899	918	913	916	869	947	975	998	1089	1033	1073	1156	1080	1071	1088	1157	1206	1274	1282	1346	1304	1339	1382	1398
CS76129	188	2	4	115	4a	19	53	7	7	H	7H07	836	819	803	856	864	939	1021	998	968	937	981	959	968	1086	1145	1172	1189	1182	1100	1153	1144	1170	1222	1224	1279	1383	1391	1404	1427	1478	1507	1535	1533	1622	1630	1665	1702	1742
CS76130	8	1	1	8	1c	12	8	1	1	H	1H01	NA	NA	NA	NA	NA	NA	NA	NA	NA	NA	NA	NA	NA	NA	NA	NA	NA	NA	NA	NA	NA	NA	NA	NA	NA	NA	NA	NA	NA	NA	NA	NA	NA	NA	NA	NA	NA	NA
CS76130	102	1	2	43	3c	9	42	4	3	O	3O04	NA	NA	NA	NA	NA	NA	NA	NA	NA	NA	NA	NA	NA	NA	NA	NA	NA	NA	NA	NA	NA	NA	NA	NA	NA	NA	NA	NA	NA	NA	NA	NA	NA	NA	NA	NA	NA	NA
CS76130	271	2	3	92	3a	22	30	10	5	A	5A10	1076	1074	1057	1098	1102	1153	1166	1175	1171	1172	1152	1212	1228	1318	1358	1384	1369	1366	1357	1423	1501	1579	1663	1615	1650	1723	1737	1753	1784	1807	1832	1847	1832	1877	1922	1974	2001	2035
CS76130	314	2	4	108	2b	23	47	11	7	R	7R11	NA	NA	NA	NA	NA	NA	NA	NA	NA	NA	NA	NA	NA	NA	NA	NA	NA	NA	NA	NA	NA	NA	NA	NA	NA	NA	NA	NA	NA	NA	NA	NA	NA	NA	NA	NA	NA	NA
CS76131	312	1	1	9	1b	2	12	11	1	O	1O11	641	585	506	572	642	698	777	819	734	720	654	715	782	828	932	967	983	916	817	966	999	1088	1178	1151	1178	1258	1240	1255	1283	1312	1317	1329	1328	1454	1450	1494	1546	1591
CS76131	180	1	2	59	1a	7	60	6	4	S	4S06	687	707	573	602	644	705	753	807	786	745	659	718	771	838	904	955	972	926	804	900	961	1015	1063	1027	1070	1131	1156	1174	1188	1227	1213	1216	1209	1315	1335	1372	1405	1441
CS76131	146	2	3	66	4b	17	5	5	6	M	6M05	624	552	508	556	593	620	652	665	677	630	618	629	657	705	780	828	864	844	726	779	778	802	859	870	910	1015	970	990	1004	1076	1064	1074	1085	1213	1218	1249	1297	1364
CS76131	101	2	4	110	3a	16	50	4	7	M	7M04	704	627	561	637	672	720	778	800	816	744	621	647	749	783	843	892	899	868	776	812	862	899	930	929	979	1083	1073	1100	1117	1170	1145	1138	1150	1283	1289	1339	1376	1434
CS76132	77	1	1	20	4a	10	17	3	2	B	2B03	NA	NA	NA	NA	NA	NA	NA	NA	NA	NA	NA	NA	NA	NA	NA	NA	NA	NA	NA	NA	NA	NA	NA	NA	NA	NA	NA	NA	NA	NA	NA	NA	NA	NA	NA	NA	NA	NA
CS76132	280	1	2	37	1c	3	40	10	3	K	3K10	904	920	910	959	955	976	1034	1025	1038	1045	1026	1093	1162	1238	1307	1337	1355	1419	1351	1411	1472	1526	1485	1490	1557	1616	1347	1652	1686	1721	1729	1741	1720	1812	1846	1887	1933	1973
CS76132	166	2	3	74	2c	18	15	6	6	A	6A06	178	183	167	178	188	195	204	211	211	230	221	228	230	259	278	285	290	298	276	288	304	317	401	332	356	382	363	366	380	394	422	438	440	466	450	467	494	516
CS76132	125	2	4	114	1b	17	56	5	7	E	700000	999	1042	1001	1059	1080	1120	1158	1168	1187	1229	1211	1360	1399	1493	1573	1602	1598	1580	1477	1579	1622	1651	1592	1583	1631	1746	1777	1818	1830	1874	1891	1874	1864	1980	2007	2048	2107	2158
CS76133	307	1	1	5	2b	2	7	11	1	G	1G11	735	750	702	698	711	757	817	818	848	827	774	856	888	968	1045	1072	1077	1064	996	1105	1118	1187	1285	1215	1264	1320	1319	1353	1361	1421	1439	1474	1493	1540	1535	1567	1605	1675
CS76133	214	1	2	34	3b	5	34	8	3	D	3D08	870	890	849	868	880	925	966	991	992	996	890	968	992	1078	1143	1176	1199	1238	1134	1235	1278	1353	1339	1313	1348	1445	1463	1497	1518	1554	1544	1545	1560	1635	1670	1696	1748	1783
CS76133	20	2	3	69	2a	13	11	1	6	E	60	867	871	834	857	869	925	996	988	1017	1017	970	1013	1024	1070	1163	1215	1218	1213	1162	1247	1280	1359	1433	1387	1423	1470	1508	1527	1542	1576	1613	1614	1615	1674	1717	1727	1769	1821
CS76133	293	2	4	100	3a	22	38	10	8	H	8H10	831	807	769	806	815	871	930	943	961	943	858	951	966	1073	1147	1183	1217	1245	1156	1230	1281	1348	1379	1360	1395	1483	1525	1531	1550	1586	1599	1623	1620	1705	1733	1747	1769	1798
CS76134	44	1	1	16	3b	11	14	2	1	R	1R02	1311	1306	1285	1352	1405	1477	1569	1521	1493	1372	1420	1512	1605	1683	1790	1838	1834	1732	1647	1748	1751	1892	1952	1936	1988	2092	2094	2100	2121	2154	2182	2196	2226	2330	2345	2358	2384	2443
CS76134	309	1	2	37	2b	2	39	11	3	J	3J11	1180	1192	1160	1198	1151	1266	1370	1335	1351	1286	1255	1374	1428	1490	1562	1576	1597	1615	1548	1615	1670	1763	1862	1744	1823	1927	532	1977	1981	1992	1964	2000	2013	2091	2101	2113	2143	2143
CS76134	212	2	3	91	4b	20	29	8	5	B	5B08	741	728	736	758	786	819	867	865	897	853	889	960	969	1005	1058	1115	1147	1081	1054	1131	1174	1212	1235	1239	1312	1401	1397	1411	1432	1471	1500	1537	1561	1668	1597	1595	1657	1692
CS76134	29	2	4	89	1a	13	32	1	8	R	8R01	1152	1153	1135	1183	1109	1175	1290	1240	1176	1018	1054	1205	1250	1432	1604	1675	1616	1366	1297	1431	1530	1645	1739	1717	1759	1845	1826	1713	1843	1888	1948	1993	2008	2088	2019	2010	2039	2063
CS76135	45	1	1	16	2b	11	15	2	1	S	1S02	631	639	601	624	653	691	732	738	751	720	705	743	789	863	908	933	948	961	917	990	1048	1117	1222	1091	1140	1198	1195	1223	1228	1247	1299	1292	1322	1370	1322	1376	1419	1473
CS76135	98	1	2	39	3c	9	38	4	3	H	3H04	594	619	592	607	625	650	688	708	701	732	729	752	775	835	897	904	936	961	913	981	1002	1031	1045	1034	1058	1101	1105	1127	1133	1152	1173	1187	1206	1265	1223	1243	1272	1322
CS76135	198	2	3	75	4a	19	13	7	6	C	6C07	830	859	840	883	893	894	946	980	992	1021	1053	1079	1081	1098	1136	1167	1203	1250	1224	1216	1254	1275	1331	1312	1320	1374	1367	1420	1418	1426	1453	1457	1478	1557	1501	1524	1554	1619
CS76135	270	2	4	91	2c	21	31	9	8	S	8S09	1011	1060	1029	1056	1071	1062	1119	1104	1158	1145	1178	1182	1175	1203	1259	1274	1304	1282	1254	1304	1346	1398	1547	1466	1510	1547	1508	1962	1524	1537	1630	1658	1663	1734	1682	1732	1780	1854
CS76136	261	1	1	22	4a	4	21	9	2	F	2F09	1064	970	926	1012	1031	1061	1173	1206	1089	968	980	1154	1170	1234	1200	1305	1302	1271	1138	1237	1260	1263	1211	1208	1269	1367	1361	1385	1410	1454	1476	1463	1482	1607	1640	1696	1740	1751
CS76136	168	1	2	47	1a	7	48	6	4	C	4C06	1114	1015	942	1052	996	1044	1147	1189	1104	893	850	999	1103	1173	1315	1362	1342	1323	1204	1331	1452	1448	1362	1347	1398	1492	1528	1557	1585	1635	1614	1635	1644	1756	1778	1828	1856	1875
CS76136	47	2	3	73	3b	14	14	2	6	B	6B02	1360	1217	1087	1243	1238	1308	1488	1457	1352	1266	1159	1295	1334	1374	1481	1534	1605	1547	1480	1459	1415	1396	1451	1435	1477	1670	1609	1657	1680	1748	1704	1712	1736	1908	1919	1951	1986	2022
CS76136	248	2	4	115	4c	21	53	9	7	H	7H09	902	945	902	915	909	926	985	993	958	922	879	975	942	1024	1117	1137	1164	1153	1063	1040	1111	1219	1219	1188	1228	1305	1289	1318	1324	1342	1338	1329	1350	1427	1432	1473	1503	1518
CS76137	58	1	1	28	1b	11	28	2	2	P	2P02	898	911	868	908	895	955	1029	1021	1003	940	893	979	999	1100	1193	1249	1259	1200	1095	1145	1167	1233	1328	1352	1386	1420	1430	1438	1440	1459	1491	1508	1517	1589	1595	1660	1702	1742
CS76137	329	1	2	57	2b	2	59	11	4	R	4R11	921	905	887	907	928	984	1034	1066	1064	1029	1006	1075	1115	1194	1265	1280	1256	1246	1197	1269	1331	1408	1495	1455	1514	1555	1563	1598	1637	1674	1704	1746	1759	1804	1826	1886	1926	1962
CS76137	153	2	3	86	1c	18	28	6	5	C	5C06	632	635	633	645	670	703	734	740	733	748	729	750	773	841	888	923	949	941	885	917	928	1003	1026	1010	1043	1117	1160	1186	1207	1236	1251	1272	1300	1390	1436	1488	1513	1524
CS76137	274	2	4	120	4a	22	57	10	7	D	7D10	NA	NA	NA	NA	NA	NA	NA	NA	NA	NA	NA	NA	NA	NA	NA	NA	NA	NA	NA	NA	NA	NA	NA	NA	NA	NA	NA	NA	NA	NA	NA	NA	NA	NA	NA	NA	NA	NA
CS76139	333	1	1	1	2a	1	3	12	1	C	1C12	417	411	397	397	403	457	500	495	495	452	455	3	4	534	575	591	602	532	528	568	618	674	793	733	774	806	778	785	813	864	920	916	927	999	964	989	1039	12
CS76139	20	1	2	52	3c	12	50	1	4	E	40	NA	NA	NA	NA	NA	NA	NA	NA	NA	NA	NA	NA	NA	NA	NA	NA	NA	NA	NA	NA	NA	NA	NA	NA	NA	NA	NA	NA	NA	NA	NA	NA	NA	NA	NA	NA	NA	NA
CS76139	311	2	3	80	1b	23	20	11	5	M	5M11	884	813	797	808	812	892	983	970	840	818	712	757	786	915	1018	1136	1138	1099	981	970	1036	1159	1315	1318	1354	1448	1385	1409	1417	1472	1532	1533	1540	1656	1644	1666	1698	1751
CS76139	165	2	4	106	3c	18	46	6	7	S	7S06	NA	NA	NA	NA	NA	NA	NA	NA	NA	NA	NA	NA	NA	NA	NA	NA	NA	NA	NA	NA	NA	NA	NA	NA	NA	NA	NA	NA	NA	NA	NA	NA	NA	NA	NA	NA	NA	NA
CS76140	103	1	1	15	4c	9	13	4	1	P	1P04	130	118	107	97	96	109	143	149	153	135	118	126	136	160	182	190	192	185	165	166	181	208	226	218	234	245	261	258	262	280	289	300	309	326	304	309	326	341
CS76140	248	1	2	38	3a	4	38	9	3	H	3H09	1045	984	848	917	981	1071	1166	1151	1158	1137	1031	1153	1238	1393	1419	1433	1453	1444	1372	1480	1511	1617	1640	1640	1690	1759	1786	1811	1810	1847	1835	1840	1871	1968	1960	2038	2076	2123
CS76140	249	2	3	83	3c	21	22	9	5	J	5J09	338	306	284	286	289	334	396	400	399	387	366	375	422	487	572	579	577	542	465	564	558	672	734	720	756	807	800	814	834	890	909	913	920	963	984	997	1040	1084
CS76140	136	2	4	106	4b	17	45	5	8	A	8A05	NA	NA	NA	NA	NA	NA	NA	NA	NA	NA	NA	NA	NA	NA	NA	NA	NA	NA	NA	NA	NA	NA	NA	NA	NA	NA	NA	NA	NA	NA	NA	NA	NA	NA	NA	NA	NA	NA
CS76141	113	1	1	23	2c	9	23	4	2	H	2H04	664	682	650	664	677	715	751	771	797	806	767	810	855	897	916	949	980	1030	959	983	1025	1082	1080	1004	1048	1213	1186	1218	1239	1269	1205	1236	1236	1370	1371	1389	1412	1431
CS76141	345	1	2	45	4a	1	45	12	3	S	3S12	NA	NA	NA	NA	NA	NA	NA	NA	NA	NA	NA	NA	NA	NA	NA	NA	NA	NA	NA	NA	NA	NA	NA	NA	NA	NA	NA	NA	NA	NA	NA	NA	NA	NA	NA	NA	NA	NA
CS76141	158	2	3	82	2c	18	23	6	5	H	5H06	737	750	740	761	746	785	870	902	918	916	897	916	943	1019	1117	1168	1202	1195	1154	1200	1231	1301	1325	1325	1359	1425	1442	1471	1495	1530	1521	1553	1563	1640	1669	1699	1737	1763
CS76141	48	2	4	101	2b	14	43	2	8	C	8C02	968	1008	949	995	1007	1054	1123	1148	1191	1225	1163	1199	1234	1294	1430	1491	1514	1520	1426	1465	1519	1598	1738	1599	1691	1799	1707	1722	1758	1802	1862	1888	1896	1998	1927	1959	1999	2037
CS76142	242	1	1	2	3a	4	2	9	1	B	1B09	716	696	677	676	702	786	872	832	791	775	775	850	856	928	985	988	937	870	810	899	932	1008	1148	1130	1168	1261	1214	1211	1239	1295	1315	1321	1324	1425	1418	1451	1490	1534
CS76142	325	1	2	53	2b	2	55	11	4	K	4K11	811	757	749	779	781	854	965	938	933	887	849	932	966	1051	1171	1188	1164	1128	1047	1128	1117	1201	1332	1251	1323	1419	1384	1401	1437	1462	1503	1516	1532	1623	1593	1646	1690	1735
CS76142	350	2	3	72	2c	24	11	12	6	E	6000000000000	NA	NA	NA	NA	NA	NA	NA	NA	NA	NA	NA	NA	NA	NA	NA	NA	NA	NA	NA	NA	NA	NA	NA	NA	NA	NA	NA	NA	NA	NA	NA	NA	NA	NA	NA	NA	NA	NA
CS76142	47	2	4	101	1b	14	44	2	8	B	8B02	685	631	625	668	706	767	832	822	770	699	723	790	812	879	984	1005	964	951	882	954	982	1065	1162	1146	1197	1296	1314	1346	1373	1404	1374	1406	1420	1511	1565	1595	1633	1671
CS76143	184	1	1	2	1c	6	4	7	1	D	1D07	902	909	845	891	885	918	1014	1019	1007	1025	1007	998	1013	1074	1164	1167	1218	1220	1208	1238	1267	1328	1391	1359	1415	1477	1505	1536	1531	1543	1583	1614	1642	1695	1678	1733	1776	1843
CS76143	43	1	2	44	2b	11	43	2	3	P	3P02	671	642	618	610	621	713	798	804	879	842	806	830	850	953	1036	1042	1055	1093	1024	1042	1064	1139	1269	1174	1247	1315	1303	1323	1338	1394	1452	1479	1534	1594	1529	1561	1601	1627
CS76143	342	2	3	80	2c	24	19	12	5	O	5O12	NA	NA	NA	NA	NA	NA	NA	NA	NA	NA	NA	NA	NA	NA	NA	NA	NA	NA	NA	NA	NA	NA	NA	NA	NA	NA	NA	NA	NA	NA	NA	NA	NA	NA	NA	NA	NA	NA
CS76143	154	2	4	118	4c	18	57	6	7	D	7D06	686	696	677	691	687	723	797	807	824	836	803	813	852	906	968	974	1014	1038	1011	1026	1067	1076	1105	1090	1134	1196	1217	1215	1226	1256	1329	1361	1377	1459	1439	1465	1520	1546
CS76144	42	1	1	12	1b	11	12	2	1	O	1O02	879	894	901	921	920	943	1009	1021	1026	1045	1069	1092	1117	1156	1251	1279	1276	1291	1282	1296	1325	1368	1426	1393	1435	1563	1556	1587	1618	1640	1625	1649	1671	1784	1803	1821	1855	1874
CS76144	117	1	2	59	4c	9	57	4	4	O	4O04	792	816	808	801	807	847	906	909	951	973	998	1002	1036	1027	1090	1129	1144	1209	1209	1209	1270	1285	1182	1178	1227	1342	1387	1460	1489	1487	1471	1473	1499	1561	1640	1661	1707	1729
CS76144	201	2	3	71	3a	19	10	7	6	F	6F07	986	946	939	973	990	1038	1116	1103	1109	1098	1117	1174	1203	1240	1306	1314	1329	1332	1336	1366	1392	1434	1463	1418	1479	1620	1638	1691	1720	1750	1746	1743	1765	1859	1891	1921	1948	1970
CS76144	225	2	4	107	3b	20	46	8	7	S	7S08	861	862	892	898	912	936	1001	1005	1027	1032	1068	1095	1128	1158	1225	1260	1286	1308	1314	1319	1350	1373	1328	1321	1377	1531	1571	1597	1625	1664	1623	1639	1642	1798	1832	1869	1904	1935
CS76145	222	1	1	10	1b	5	12	8	1	O	1O08	631	579	434	506	543	604	727	677	725	744	683	729	766	850	944	972	945	875	754	857	912	1017	1135	1147	1183	1238	1207	1240	1235	1290	1334	1345	1352	1430	1384	1448	1485	1540
CS76145	339	1	2	37	2a	1	39	12	3	J	3J12	518	443	384	407	449	499	565	560	546	484	415	518	557	648	735	732	740	687	627	732	763	851	946	928	980	1041	929	1021	1039	1080	1119	1131	1131	1202	1108	1161	1178	1220
CS76145	176	2	3	66	4c	18	5	6	6	M	6M06	680	559	383	463	510	580	768	754	760	574	466	581	667	813	938	962	976	916	741	915	975	1065	1107	1096	1159	1235	1208	1224	1252	1280	1305	1302	1318	1421	1365	1372	1396	1471
CS76145	50	2	4	101	4b	14	41	2	8	E	800	645	564	430	542	608	707	806	793	794	661	568	704	771	896	1036	1082	1055	958	752	978	966	1096	1197	1212	1266	1358	1320	1329	1364	1446	1476	1497	1511	1606	1530	1614	1675	1766
CS76146	182	1	1	2	3c	6	2	7	1	B	1B07	908	899	891	917	913	952	975	993	1031	1050	1040	1038	1046	1150	1209	1239	1282	1305	1274	1309	1285	1374	1459	1451	1489	1569	1570	1572	1589	1624	1661	1696	1714	1782	1813	1835	1879	1924
CS76146	156	1	2	35	1a	7	36	6	3	F	3F06	721	698	689	712	718	764	825	847	858	870	851	861	884	933	976	1020	1026	1062	1022	1060	1088	1137	1163	1159	1190	1247	1249	1257	1253	1268	1294	1309	1322	1368	1375	1406	1431	1464
CS76146	323	2	3	68	1b	23	8	11	6	H	6H11	747	733	733	753	766	799	855	856	886	841	797	891	902	994	1043	1073	1079	1122	1073	1135	1153	1232	1304	1304	1335	1403	1435	1443	1464	1514	1536	1556	1571	1634	1645	1648	1681	1756
CS76146	61	2	4	117	1c	15	60	3	7	A	7A03	715	728	714	720	720	751	796	821	849	858	858	873	898	917	968	1011	1037	1100	1051	1075	1090	1105	1118	1130	1149	1188	1208	1234	1246	1265	1285	1281	1294	1344	1404	1445	1473	1493
CS76147	226	1	1	14	1b	5	16	8	2	A	2A08	1000	1002	959	1001	1024	1029	1033	1051	1067	1063	1022	1124	1182	1269	1311	1331	1333	1345	1294	1391	1479	1525	1441	1429	1466	1608	1674	1681	1705	1717	1653	1645	1652	1776	1812	1853	1886	1885
CS76147	107	1	2	47	2c	9	47	4	4	B	4B04	1224	1252	1235	1195	1218	1248	1299	1338	1316	1352	1315	1392	1406	1502	1581	1629	1657	1679	1603	1670	1699	1748	1764	1759	1799	1898	1967	2008	2047	2090	2091	2086	2096	2213	2262	2329	2358	2413
CS76147	344	2	3	80	4c	24	17	12	5	R	5R12	1205	1244	1179	1227	1211	1272	1316	1312	1342	1334	1357	813	1410	1451	1505	1557	1580	1589	1607	1670	1688	1680	1726	1702	1770	1832	1880	1921	1942	1992	2022	2028	2021	2108	2185	2228	2265	2315
CS76147	214	2	4	119	4b	20	57	8	7	D	7D08	NA	NA	NA	NA	NA	NA	NA	NA	NA	NA	NA	NA	NA	NA	NA	NA	NA	NA	NA	NA	NA	NA	NA	NA	NA	NA	NA	NA	NA	NA	NA	NA	NA	NA	NA	NA	NA	NA
CS76148	19	1	1	20	2c	12	19	1	2	D	2D01	1294	1346	1320	1318	1314	1324	1442	1430	1518	1607	1572	1561	1546	1621	1685	1697	1754	1815	1726	1716	1716	1747	1917	1871	1929	2041	1996	2038	2069	2139	2187	2199	2224	2331	2315	2369	2431	2497
CS76148	140	1	2	51	3b	8	50	5	4	E	400000	1286	1362	1234	1331	1330	1354	1481	1448	1515	1606	1506	1606	1649	1671	1764	1759	1788	1879	1804	1846	1879	1934	1958	1938	2004	2143	2161	2217	2261	2322	2291	2314	2347	2500	2519	2569	2610	2664
CS76148	317	2	3	76	3b	23	14	11	6	B	6B11	1323	1350	1300	1319	1301	1290	1348	1370	1508	1481	1486	1519	1533	1581	1628	1637	1663	1666	1593	1642	1577	1641	1886	1873	1940	2054	2062	2108	2137	2185	2271	2321	2358	2462	2447	2507	2548	2573
CS76148	262	2	4	99	2c	21	39	9	8	G	8G09	1257	1340	1329	1331	1300	1301	1381	1390	1438	1444	1454	1490	1507	1517	1591	1607	1658	1614	1604	1581	1614	1659	1924	1800	1861	1929	1917	1962	1966	2010	2105	2137	2175	2276	2270	2332	2379	2433
CS76149	273	1	1	1	2c	3	3	10	1	C	1C10	799	801	821	816	810	893	909	935	952	886	895	0	0	1096	1154	1183	1194	1159	1122	1248	1291	1398	1483	1403	1457	1500	1476	1489	1502	1530	1561	1579	1583	1647	1609	1652	1677	15
CS76149	118	1	2	59	3c	9	58	4	4	P	4P04	924	910	885	941	951	1027	1060	1106	1132	1113	1022	1117	1157	1269	1313	1339	1354	1369	1277	1390	1424	1500	1487	1500	1537	1628	1608	1622	1652	1677	1669	1710	1721	1809	1842	1901	1945	1985
CS76149	332	2	3	92	4c	24	29	12	5	B	5B12	NA	NA	NA	NA	NA	NA	NA	NA	NA	NA	NA	NA	NA	NA	NA	NA	NA	NA	NA	NA	NA	NA	NA	NA	NA	NA	NA	NA	NA	NA	NA	NA	NA	NA	NA	NA	NA	NA
CS76149	338	2	4	116	4c	24	53	12	7	H	7H12	392	409	396	411	397	413	429	439	432	418	416	439	461	485	516	530	534	503	489	520	555	607	641	641	661	683	690	703	715	730	752	771	794	822	809	823	849	880
CS76150	189	1	1	10	4c	6	9	7	1	J	1J07	1017	1051	1020	1013	1019	1024	1091	1112	1132	1187	1178	1152	1153	1226	1304	1325	1375	1413	1330	1379	1374	1428	1550	1548	1608	1676	1659	1685	1708	1747	1770	1785	1811	1922	1921	1955	1950	1946
CS76150	326	1	2	53	1b	2	56	11	4	M	4M11	1139	1190	1108	1128	1147	1213	1259	1272	1318	1367	1299	1297	1336	1405	1498	1551	1586	1601	1537	1568	1597	1623	1603	1589	1672	1788	1791	1804	1827	1886	1831	1870	1882	2032	2043	2083	2098	2119
CS76150	328	2	3	64	2b	23	3	11	6	P	6P11	1047	1100	1055	1069	1053	1053	1184	1144	1218	1242	1182	1218	1209	1265	1365	1365	1436	1466	1436	1410	1357	1425	1522	1475	1549	1630	1606	1610	1625	1691	1718	1739	1766	1869	1858	1893	1910	1931
CS76150	300	2	4	92	2a	22	31	10	8	S	8S10	NA	NA	NA	NA	NA	NA	NA	NA	NA	NA	NA	NA	NA	NA	NA	NA	NA	NA	NA	NA	NA	NA	NA	NA	NA	NA	NA	NA	NA	NA	NA	NA	NA	NA	NA	NA	NA	NA
CS76151	35	1	1	8	4b	11	5	2	1	E	100	355	363	366	399	404	409	429	430	435	421	442	500	504	538	573	560	578	550	570	633	657	684	703	692	718	759	764	791	798	818	825	818	823	863	896	922	942	960
CS76151	120	1	2	59	1c	9	60	4	4	S	4S04	625	627	643	636	641	653	660	674	718	710	741	793	815	845	888	924	933	971	963	1033	1075	1084	1076	1066	1076	1145	1155	1171	1189	1212	1224	1236	1232	1285	1320	1339	1371	1406
CS76151	111	2	3	70	3a	16	10	4	6	F	6F04	344	354	343	337	323	352	376	370	383	387	396	406	415	444	465	483	488	488	512	529	542	590	652	628	662	708	720	740	741	755	784	797	808	842	855	865	895	915
CS76151	164	2	4	106	2c	18	47	6	7	R	7R06	NA	NA	NA	NA	NA	NA	NA	NA	NA	NA	NA	NA	NA	NA	NA	NA	NA	NA	NA	NA	NA	NA	NA	NA	NA	NA	NA	NA	NA	NA	NA	NA	NA	NA	NA	NA	NA	NA
CS76152	94	1	1	3	1c	9	4	4	1	D	1D04	1106	1077	1040	1013	995	1110	1224	1279	1310	1308	1242	1305	1271	1394	1506	1519	1549	1564	1449	1523	1462	1626	1757	1788	1820	1837	1803	1839	1841	1893	1962	1966	1989	2002	2040	2085	2096	2119
CS76152	249	1	2	38	2a	4	39	9	3	J	3J09	1065	1112	1125	1145	1160	1149	1193	1223	1267	1330	1342	1369	1389	1409	1461	1506	1532	1572	1615	1644	1680	1662	1632	1582	1670	1769	1782	1823	1852	1889	1876	1880	1896	1991	1984	2024	2061	2083
CS76152	141	2	3	70	3b	17	10	5	6	F	6F05	NA	NA	NA	NA	NA	NA	NA	NA	NA	NA	NA	NA	NA	NA	NA	NA	NA	NA	NA	NA	NA	NA	NA	NA	NA	NA	NA	NA	NA	NA	NA	NA	NA	NA	NA	NA	NA	NA
CS76152	20	2	4	101	4a	13	41	1	8	E	80	NA	NA	NA	NA	NA	NA	NA	NA	NA	NA	NA	NA	NA	NA	NA	NA	NA	NA	NA	NA	NA	NA	NA	NA	NA	NA	NA	NA	NA	NA	NA	NA	NA	NA	NA	NA	NA	NA
CS76153	271	1	1	1	4c	3	1	10	1	A	1A10	NA	NA	NA	NA	NA	NA	NA	NA	NA	NA	NA	NA	NA	NA	NA	NA	NA	NA	NA	NA	NA	NA	NA	NA	NA	NA	NA	NA	NA	NA	NA	NA	NA	NA	NA	NA	NA	NA
CS76153	203	1	2	54	4c	6	53	7	4	H	4H07	199	200	203	192	196	209	224	243	249	245	241	264	277	291	322	322	334	334	338	343	340	373	393	393	418	448	443	448	457	481	500	511	528	558	556	565	584	602
CS76153	164	2	3	78	4c	18	17	6	5	R	5R06	679	690	673	653	646	672	724	733	758	764	751	792	791	833	899	907	943	945	957	987	1002	1045	1097	1074	1135	1176	1184	1194	1206	1236	1265	1290	1306	1397	1374	1437	1454	1515
CS76153	146	2	4	94	2b	17	35	5	8	M	8M05	1071	1102	1099	1117	1101	1139	1196	1202	1195	1228	1228	1271	1315	1357	1415	1437	1447	1491	1509	1515	1512	1537	1601	1546	1601	1693	1654	1679	1690	1743	1769	1780	1803	1911	1941	1987	2015	2065
CS76154	359	1	1	29	4a	1	29	12	2	R	2R12	833	831	801	788	772	882	951	946	928	909	915	977	1003	1097	1138	1158	1165	1179	1172	1150	1156	1254	1266	1242	1282	1372	1385	1396	1392	1391	1380	1383	1402	1493	1530	1585	1610	1648
CS76154	246	1	2	34	1a	4	36	9	3	F	3F09	712	638	632	635	652	716	821	806	780	732	753	763	792	876	915	954	959	919	910	887	949	1048	1082	1057	1095	1147	1179	1201	1199	1229	1212	1216	1238	1325	1317	1355	1386	1415
CS76154	187	2	3	83	1a	19	24	7	5	G	5G07	992	796	795	813	805	896	1088	1068	1053	962	936	870	937	1010	1165	1210	1190	1111	1124	1053	1084	1305	1509	1481	1522	1597	1604	1656	1675	1734	1792	1798	1826	1946	1978	2029	2098	2172
CS76154	51	2	4	97	1b	14	40	2	8	F	8F02	1053	990	952	927	918	1036	1165	1177	1131	1091	1060	984	1000	1147	1286	1308	1280	1215	1158	1179	1248	1390	1517	1536	1585	1702	1672	1697	1712	1788	1811	1824	1856	1969	2000	2016	2057	2123
CS76155	118	1	1	27	1c	9	28	4	2	P	2P04	NA	NA	NA	NA	NA	NA	NA	NA	NA	NA	NA	NA	NA	NA	NA	NA	NA	NA	NA	NA	NA	NA	NA	NA	NA	NA	NA	NA	NA	NA	NA	NA	NA	NA	NA	NA	NA	NA
CS76155	256	1	2	46	3a	4	46	9	4	A	4A09	1258	1283	1126	1228	1215	1287	1341	1343	1372	1414	1285	1379	1400	1507	1600	1626	1655	1642	1463	1634	1610	1726	1799	1758	1833	1990	1982	2029	2041	2082	2029	2020	1993	2171	2187	2279	2288	2304
CS76155	341	2	3	80	1c	24	20	12	5	M	5M12	863	877	781	814	808	841	876	918	931	974	910	0	956	953	1046	1082	1075	1121	1061	1064	1088	1132	1204	1185	1220	1270	1278	1293	1302	1329	1383	1411	1437	1496	1507	1555	1584	1614
CS76155	52	2	4	97	2b	14	39	2	8	G	8G02	1233	1262	1168	1180	1137	1191	1315	1318	1361	1398	1292	1330	1334	1395	1483	1513	1586	1615	1440	1507	1494	1581	1808	1672	1762	1871	1729	1763	1776	1834	1909	1939	1961	2066	2002	2089	2130	2187
CS76156	14	1	1	16	3c	12	14	1	1	R	1R01	785	701	672	719	759	816	883	879	854	801	761	789	858	953	1028	1053	1064	1052	967	1043	1111	1208	1256	1250	1285	1343	1341	1366	1389	1419	1433	1450	1454	1517	1533	1556	1582	1620
CS76156	111	1	2	51	2c	9	51	4	4	F	4F04	793	781	721	760	816	848	944	947	959	920	834	906	953	1081	1158	1172	1194	1143	1074	1201	1267	1338	1326	1314	1358	1417	1456	1467	1470	1496	1494	1495	1519	1571	1620	1652	1663	1722
CS76156	51	2	3	69	3b	14	10	2	6	F	6F02	898	760	660	781	856	935	1039	1064	1041	936	795	960	1012	1224	1351	1368	1361	1272	1125	1273	1324	1501	1573	1556	1609	1644	1663	1681	1686	1724	1733	1731	1736	1800	1816	1852	1880	1957
CS76156	284	2	4	108	2a	22	47	10	7	R	7R10	885	882	837	863	893	904	937	921	901	728	752	829	879	977	1041	1067	1056	962	921	998	1030	1142	1326	1268	1372	1399	1332	1353	1357	1400	1512	1542	1567	1612	1525	1551	1553	1600
CS76157	329	1	1	29	4b	2	29	11	2	R	2R11	542	526	527	540	576	604	630	615	655	657	673	731	761	791	831	841	850	866	862	922	956	1017	967	940	995	1105	1132	1170	1188	1210	1183	1185	1209	1312	1327	1352	1364	1381
CS76157	91	1	2	31	2c	9	31	4	3	A	3A04	635	608	625	634	673	683	720	732	735	727	763	792	837	863	910	927	945	943	932	1013	1052	1097	1107	1032	1083	1155	1184	1216	1241	1270	1264	1265	1265	1361	1362	1400	1429	1447
CS76157	101	2	3	78	1a	16	20	4	5	M	5M04	283	254	255	251	264	284	314	312	321	325	324	333	369	391	418	434	429	431	406	425	463	485	505	489	531	568	572	589	591	618	636	646	658	715	726	739	762	780
CS76157	44	2	4	105	2b	14	47	2	7	R	7R02	639	617	608	626	661	681	712	724	723	700	737	773	817	845	889	895	915	893	908	959	1026	1090	1151	1056	1114	1218	1223	1242	1266	1292	1303	1324	1336	1438	1418	1451	1466	1493
CS76158	348	1	1	17	3a	1	18	12	2	C	2C12	1022	1051	988	1028	1053	1131	1210	1195	1197	1260	1209	1300	1343	1412	1477	1133	1490	1534	1478	1576	1621	1688	1752	1651	1709	1813	1829	1861	1878	1890	1905	1910	1928	2028	2029	2074	2103	2133
CS76158	206	1	2	54	1c	6	56	7	4	M	4M07	1075	1092	1064	1099	1101	1159	1218	1230	1278	1309	1300	1402	1444	1497	1579	1615	1635	1663	1639	1765	1785	1848	1830	1787	1840	1997	2042	2090	2097	2150	2136	2128	2150	2299	2350	2385	2434	2473
CS76158	61	2	3	89	3c	15	30	3	5	A	5A03	893	904	862	896	886	979	1038	1046	1053	1037	1028	1093	1120	1215	1328	1341	1348	1375	1317	1429	1451	1532	1533	1498	1550	1655	1696	1735	1741	1778	1753	1756	1766	1876	1983	2032	2061	2090
CS76158	347	2	4	104	1c	24	44	12	8	B	8B12	1103	1147	1115	1131	1138	1194	1266	1269	1261	1265	1265	1327	1368	1437	1547	1570	1567	1575	1540	1630	1639	1736	1742	1716	1759	1882	1924	1969	1990	2045	2068	2090	2123	2256	2299	2369	2398	2442
CS76159	240	1	1	30	3b	5	30	8	2	S	2S08	578	559	543	595	643	672	700	713	699	669	672	742	793	839	850	868	869	846	823	895	945	1003	938	924	970	1992	2013	1089	1107	1139	1109	1117	1114	1212	1215	1235	1270	1305
CS76159	216	1	2	34	1b	5	36	8	3	F	3F08	NA	NA	NA	NA	NA	NA	NA	NA	NA	NA	NA	NA	NA	NA	NA	NA	NA	NA	NA	NA	NA	NA	NA	NA	NA	NA	NA	NA	NA	NA	NA	NA	NA	NA	NA	NA	NA	NA
CS76159	174	2	3	66	2c	18	7	6	6	J	6J06	292	278	233	262	289	331	361	350	355	357	348	388	409	434	461	456	450	444	421	464	518	555	619	592	611	651	613	625	633	671	694	714	724	786	761	753	779	839
CS76159	40	2	4	109	2b	14	51	2	7	K	7K02	1022	1015	942	991	1034	1141	1156	1210	1213	1159	1112	1279	1355	1375	1371	1427	1468	1449	1393	1464	1519	1587	1625	1525	1580	1668	1706	1752	1758	1806	1744	1739	1741	1886	1912	1937	1989	2057
CS76160	48	1	1	20	3b	11	18	2	2	C	2C02	857	862	805	823	845	880	950	923	968	956	925	951	1007	1076	1151	1180	1191	1214	1086	1140	1197	1255	1391	1331	1364	1418	1409	1392	1414	1461	1512	1524	1532	1602	1591	1611	1649	1702
CS76160	94	1	2	35	3c	9	34	4	3	D	3D04	811	826	774	778	822	871	938	953	974	938	916	979	1025	1078	1168	1162	1201	1199	1155	1211	1255	1315	1355	1341	1390	1460	1483	1494	1525	1576	1603	1608	1611	1676	1712	1722	1770	1839
CS76160	252	2	3	79	2c	21	19	9	5	O	5O09	573	557	521	578	552	589	730	727	728	728	687	829	842	909	983	1002	1021	984	944	1055	1084	1174	1281	1247	1282	1349	1381	1417	1439	1471	1462	1471	1479	1556	1561	1590	1621	1668
CS76160	24	2	4	97	4a	13	37	1	8	J	8J01	580	618	573	571	590	625	674	711	731	735	715	724	759	793	863	906	957	961	907	955	1010	1052	1063	1066	1102	1174	1196	1187	1214	1267	1253	1260	1262	1351	1386	1424	1459	1500
CS76161	239	1	1	30	4b	5	29	8	2	R	2R08	472	468	459	479	490	536	561	554	561	544	535	595	615	653	685	705	694	692	663	733	770	816	821	808	853	495	497	947	959	994	1002	1006	1020	1081	1069	1098	1120	1150
CS76161	227	1	2	46	2b	5	47	8	4	B	4B08	851	847	818	879	899	921	1005	988	994	939	961	1042	1071	1174	1289	1328	1333	1194	1204	1283	1303	1433	1501	1506	1559	1635	1630	1645	1662	1714	1744	1748	1751	1814	1841	1884	1933	1987
CS76161	121	2	3	90	3b	17	30	5	5	A	5A05	1050	1075	1042	978	1048	1125	1173	1179	1179	1145	1124	1185	1217	1289	1355	1384	1414	1364	1352	1410	1472	1536	1579	1564	1605	1677	1685	1704	1718	1773	1810	1809	1821	1924	1929	1985	2027	2095
CS76161	182	2	4	119	2a	19	59	7	7	B	7B07	991	1010	1023	1066	1064	1072	1115	1126	1123	1116	1162	1230	1265	1313	1357	1396	1404	1423	1423	1522	1563	1610	1590	1591	1629	1693	1704	1727	1743	1785	1796	1799	1798	1892	1913	1969	1997	2044
CS76162	195	1	1	14	2c	6	15	7	1	S	1S07	510	496	468	468	489	531	573	583	585	559	565	598	632	681	709	716	710	678	670	706	718	782	885	848	865	874	864	876	895	925	961	979	986	1015	987	1009	1017	1063
CS76162	233	1	2	54	4b	5	53	8	4	H	4H08	NA	NA	NA	NA	NA	NA	NA	NA	NA	NA	NA	NA	NA	NA	NA	NA	NA	NA	NA	NA	NA	NA	NA	NA	NA	NA	NA	NA	NA	NA	NA	NA	NA	NA	NA	NA	NA	NA
CS76162	191	2	3	79	1a	19	20	7	5	M	5M07	856	804	753	798	843	924	972	972	959	949	929	981	1019	1134	1222	1226	1215	1203	1110	1269	1314	1410	1491	1489	1542	1553	1546	1577	1566	1619	1672	1691	1692	1739	1751	1762	1788	1823
CS76162	227	2	4	103	1b	20	44	8	8	B	8B08	995	1027	990	1025	1046	1126	1144	1195	1178	1143	1118	1195	1242	1364	1444	1469	1434	1420	1328	1462	1443	1565	1630	1576	1614	1657	1644	1643	1648	1691	1740	1733	1747	1779	1796	1832	1855	1900
CS76163	17	1	1	20	4c	12	17	1	2	B	2B01	680	683	661	634	651	684	770	791	825	798	774	793	827	913	991	1005	1009	1046	1030	1053	1074	1152	1159	1094	1142	1208	1249	1312	1306	1321	1291	1301	1314	1386	1403	1445	1471	1439
CS76163	143	1	2	55	4b	8	53	5	4	H	4H05	NA	NA	NA	NA	NA	NA	NA	NA	NA	NA	NA	NA	NA	NA	NA	NA	NA	NA	NA	NA	NA	NA	NA	NA	NA	NA	NA	NA	NA	NA	NA	NA	NA	NA	NA	NA	NA	NA
CS76163	182	2	3	91	4a	19	29	7	5	B	5B07	240	256	243	263	269	274	302	330	325	294	311	329	354	430	456	441	448	428	431	456	468	512	550	519	544	588	608	689	643	642	674	677	679	709	733	783	832	867
CS76163	49	2	4	101	3b	14	42	2	8	D	8D02	840	822	789	811	834	917	984	998	998	970	935	992	1031	1127	1182	1198	1209	1184	1105	1180	1179	1352	1404	1304	1365	1500	1516	1535	1545	1593	1580	1570	1587	1720	1710	1756	1808	1842
CS76164	191	1	1	10	2c	6	11	7	1	M	1M07	432	443	337	395	420	449	522	487	517	510	432	520	557	645	710	693	732	735	597	670	704	795	890	880	900	923	931	918	938	950	995	1017	1025	1054	1048	1070	1107	1150
CS76164	316	1	2	45	3b	2	46	11	4	A	4A11	930	911	748	814	849	979	1104	1017	1020	982	668	942	1011	1180	1334	1342	1317	1283	878	1175	1256	1451	1563	1573	1618	1679	1646	1657	1682	1740	1790	1811	1822	1894	1875	1945	1992	2036
CS76164	84	2	3	65	2c	15	7	3	6	J	6J03	NA	NA	NA	NA	NA	NA	NA	NA	NA	NA	NA	NA	NA	NA	NA	NA	NA	NA	NA	NA	NA	NA	NA	NA	NA	NA	NA	NA	NA	NA	NA	NA	NA	NA	NA	NA	NA	NA
CS76164	201	2	4	99	1a	19	40	7	8	F	8F07	908	886	735	788	834	896	974	963	978	958	712	867	868	1014	1106	1127	1121	1117	860	1054	1114	1265	1381	1405	1457	1581	1566	1578	1600	1684	1693	1733	1771	1902	1858	1948	1982	2057
CS76165	258	1	1	18	3a	4	18	9	2	C	2C09	235	237	211	216	214	237	256	258	266	263	253	251	269	296	324	340	349	357	324	338	352	386	448	437	441	449	461	473	482	487	511	497	504	524	545	571	596	594
CS76165	259	1	2	50	4a	4	49	9	4	D	4D09	1007	1027	1013	1030	1017	1018	1058	1061	1087	1101	1107	1134	1169	1205	1223	1278	1332	1323	1388	1401	1400	1440	1407	1387	1433	1497	1564	1633	1636	1657	1653	1656	1640	1721	1730	1773	1806	1865
CS76165	320	2	3	72	2b	23	11	11	6	E	600000000000	185	188	180	181	212	216	273	247	246	248	223	251	248	329	365	343	364	365	330	342	358	388	593	453	489	498	457	476	490	504	572	566	559	596	557	579	595	619
CS76165	27	2	4	93	3a	13	34	1	8	O	8O01	533	510	501	519	545	572	615	640	645	640	622	676	703	738	789	801	818	808	789	833	872	890	911	866	885	943	964	971	995	1023	1039	1034	1030	1118	1139	1161	1201	1244
CS76166	319	1	1	17	2b	2	19	11	2	D	2D11	580	591	534	550	583	626	662	604	618	584	583	614	694	796	857	1366	837	829	789	831	913	1014	1295	1084	1142	1191	1154	1171	1183	1201	1279	1291	1311	1361	1335	1370	1381	1426
CS76166	12	1	2	44	3c	12	42	1	3	O	3O01	NA	NA	NA	NA	NA	NA	NA	NA	NA	NA	NA	NA	NA	NA	NA	NA	NA	NA	NA	NA	NA	NA	NA	NA	NA	NA	NA	NA	NA	NA	NA	NA	NA	NA	NA	NA	NA	NA
CS76166	83	2	3	65	1c	15	8	3	6	H	6H03	691	658	590	620	674	742	801	767	758	785	698	754	823	934	1041	1046	1020	1049	919	997	1074	1153	1241	1221	1274	1329	1318	1352	1374	1396	1402	1424	1427	1487	1501	1547	1588	1641
CS76166	273	2	4	120	3a	22	58	10	7	C	7C10	665	657	609	624	643	687	729	732	711	710	664	682	772	870	946	951	920	939	853	918	983	1084	1162	1124	1172	1234	1250	1273	1296	1333	1341	1352	1356	1444	1439	1502	1543	1595
CS76167	29	1	1	32	4c	12	29	1	2	R	2R01	375	380	363	374	396	406	427	420	404	411	388	413	446	464	499	497	507	515	500	536	574	606	638	635	655	681	680	698	710	733	756	762	765	797	801	827	841	862
CS76167	8	1	2	40	3c	12	38	1	3	H	3H01	NA	NA	NA	NA	NA	NA	NA	NA	NA	NA	NA	NA	NA	NA	NA	NA	NA	NA	NA	NA	NA	NA	NA	NA	NA	NA	NA	NA	NA	NA	NA	NA	NA	NA	NA	NA	NA	NA
CS76167	253	2	3	79	3c	21	18	9	5	P	5P09	781	799	789	826	838	869	880	849	836	844	851	894	915	973	1031	1068	1073	1082	1082	1111	1144	1205	1223	1220	1251	1300	1308	1336	1364	1399	1407	1424	1438	1494	1509	1552	1583	1620
CS76167	244	2	4	119	4c	21	57	9	7	D	7D09	580	602	599	639	658	681	711	707	701	688	714	758	774	842	888	907	908	873	863	905	957	997	1011	1004	1044	1102	1123	1099	1113	1147	1143	1165	1171	1228	1239	1285	1321	1349
CS76168	88	1	1	28	1a	10	28	3	2	P	2P03	991	976	751	759	787	878	1007	1015	1045	1019	834	894	938	1043	1176	1205	1199	1180	965	1081	1072	1184	1296	1324	1382	1458	1450	1465	1492	1573	1628	1663	1686	1765	1751	1815	1860	1924
CS76168	185	1	2	34	2c	6	35	7	3	E	30000000	456	457	327	384	425	498	567	512	533	501	359	488	545	657	736	731	728	729	502	676	714	833	912	893	936	995	944	950	969	1024	1070	1077	1091	1144	1110	1127	1196	1256
CS76168	190	2	3	83	4a	19	21	7	5	K	5K07	661	674	459	624	669	778	856	812	803	765	574	810	837	889	979	1017	1015	1014	872	1031	1072	1148	1209	1202	1231	1256	1250	1273	1291	1332	1372	1399	1417	1465	1465	1498	1532	1548
CS76168	283	2	4	108	1a	22	48	10	7	P	7P10	806	785	719	798	826	882	919	909	906	901	820	856	912	945	989	1001	996	1000	920	960	996	1047	1102	1098	1125	1162	1140	1157	1185	1223	1261	1288	1300	1349	1306	1348	1375	1429
CS76169	278	1	1	5	1c	3	8	10	1	H	1H10	792	759	689	763	783	840	898	890	903	913	829	901	971	1064	1127	1117	1166	1131	1017	1163	1181	1274	1399	1382	1402	1479	1448	1476	1502	1562	1593	1605	1614	1716	1725	1778	1819	1858
CS76169	272	1	2	29	1c	3	32	10	3	B	3B10	441	426	357	398	416	472	549	535	569	559	525	556	600	668	738	739	743	744	668	697	718	787	845	821	844	905	865	875	896	930	958	961	972	1049	1060	1072	1103	1138
CS76169	325	2	3	68	3b	23	6	11	6	K	6K11	1294	1302	1201	1282	1303	1352	1452	1455	1462	1458	1330	1435	1463	1543	1657	1710	1719	1735	1522	1638	1650	1749	1810	1800	1851	1967	1960	1990	2009	2081	2086	2109	2116	2177	2241	2297	2335	2390
CS76169	16	2	4	105	4a	13	45	1	8	A	8A01	758	754	657	713	696	697	819	838	893	851	781	870	882	953	1026	1022	1032	1086	963	1062	1098	1187	1263	1215	1252	1386	1370	1396	1409	1437	1436	1425	1425	1576	1613	1658	1714	1756
CS76170	279	1	1	9	4c	3	9	10	1	J	1J10	672	682	656	660	662	664	695	715	698	722	724	755	760	774	834	861	866	873	862	928	966	1036	1105	1063	1071	1091	1111	1086	1079	1087	1104	1130	1142	1217	1203	1251	1298	1353
CS76170	294	1	2	53	3c	3	54	10	4	J	4J10	787	810	760	804	817	857	883	864	888	896	866	921	938	966	1039	1065	1099	1164	1110	1103	1126	1154	1171	1150	1175	1243	1276	1289	1311	1363	1399	1386	1402	1490	1495	1550	1589	1634
CS76170	57	2	3	61	1b	14	4	2	6	O	6O02	799	803	790	828	827	887	910	934	965	963	975	998	1033	1079	1119	1139	1136	1112	1116	1167	1173	1232	1240	1233	1270	1326	1315	1324	1316	1349	1359	1384	1390	1496	1503	1542	1560	1615
CS76170	311	2	4	112	3b	23	50	11	7	M	7M11	664	684	672	688	678	701	745	757	762	780	769	806	828	870	919	931	939	964	955	990	1016	1046	1148	1095	1122	1196	1178	1218	1246	1298	1349	1361	1380	1434	1440	1468	1503	1535
CS76171	160	1	1	11	3a	7	10	6	1	K	1K06	690	675	585	625	675	744	814	791	806	777	687	788	838	940	990	1005	1020	1075	1019	1052	1092	1162	1158	1161	1212	1274	1280	1277	1280	1298	1307	1321	1315	1354	1396	1413	1426	1448
CS76171	352	1	2	49	1a	1	52	12	4	G	4G12	NA	NA	NA	NA	NA	NA	NA	NA	NA	NA	NA	NA	NA	NA	NA	NA	NA	NA	NA	NA	NA	NA	NA	NA	NA	NA	NA	NA	NA	NA	NA	NA	NA	NA	NA	NA	NA	NA
CS76171	203	2	3	67	1a	19	8	7	6	H	6H07	NA	NA	NA	NA	NA	NA	NA	NA	NA	NA	NA	NA	NA	NA	NA	NA	NA	NA	NA	NA	NA	NA	NA	NA	NA	NA	NA	NA	NA	NA	NA	NA	NA	NA	NA	NA	NA	NA
CS76171	343	2	4	108	1c	24	48	12	7	P	7P12	726	749	689	740	767	794	846	843	855	860	837	858	879	937	962	988	994	1005	955	932	971	1042	1091	1105	1122	1158	1100	1135	1165	1207	1226	1252	1264	1318	1285	1320	1347	1401
CS76172	346	1	1	13	1a	1	16	12	2	A	2A12	390	386	348	364	357	399	446	458	461	451	417	446	435	509	552	571	573	580	497	513	521	578	624	649	691	710	689	696	703	714	756	788	801	832	816	845	866	869
CS76172	359	1	2	57	2a	1	59	12	4	R	4R12	347	347	295	315	329	351	374	393	410	385	347	390	400	452	478	492	497	491	450	479	491	527	566	576	586	588	610	613	614	635	676	690	705	750	737	753	777	796
CS76172	224	2	3	79	4b	20	17	8	5	R	5R08	147	143	130	118	125	140	174	179	187	170	164	177	181	193	221	237	251	237	218	223	224	249	296	296	310	331	311	309	309	317	346	363	372	386	386	384	391	401
CS76172	204	2	4	99	4a	19	37	7	8	J	8J07	359	364	341	322	302	333	393	416	410	386	367	366	376	416	483	485	503	480	445	449	452	514	675	716	782	821	691	689	716	804	887	923	951	994	1009	1016	1023	1021
CS76173	220	1	1	10	3b	5	10	8	1	K	1K08	NA	NA	NA	NA	NA	NA	NA	NA	NA	NA	NA	NA	NA	NA	NA	NA	NA	NA	NA	NA	NA	NA	NA	NA	NA	NA	NA	NA	NA	NA	NA	NA	NA	NA	NA	NA	NA	NA
CS76173	301	1	2	29	2b	2	31	11	3	A	3A11	NA	NA	NA	NA	NA	NA	NA	NA	NA	NA	NA	NA	NA	NA	NA	NA	NA	NA	NA	NA	NA	NA	NA	NA	NA	NA	NA	NA	NA	NA	NA	NA	NA	NA	NA	NA	NA	NA
CS76173	205	2	3	67	3a	19	6	7	6	K	6K07	NA	NA	NA	NA	NA	NA	NA	NA	NA	NA	NA	NA	NA	NA	NA	NA	NA	NA	NA	NA	NA	NA	NA	NA	NA	NA	NA	NA	NA	NA	NA	NA	NA	NA	NA	NA	NA	NA
CS76173	211	2	4	119	1b	20	60	8	7	A	7A08	846	844	842	857	861	902	942	951	930	914	929	973	989	1089	1179	1231	1207	1203	1178	1271	1283	1383	1423	1410	1424	1482	1548	1565	1579	1606	1607	1609	1618	1690	1732	1772	1806	1836
CS76174	192	1	1	10	1c	6	12	7	1	O	1O07	650	628	602	624	624	689	738	720	736	688	732	752	777	836	921	941	943	933	936	952	950	1050	1086	1106	1140	1176	1190	1202	1202	1214	1198	1211	1219	1301	1331	1367	1394	1409
CS76174	21	1	2	52	2c	12	51	1	4	F	4F01	NA	NA	NA	NA	NA	NA	NA	NA	NA	NA	NA	NA	NA	NA	NA	NA	NA	NA	NA	NA	NA	NA	NA	NA	NA	NA	NA	NA	NA	NA	NA	NA	NA	NA	NA	NA	NA	NA
CS76174	178	2	3	62	2c	18	3	6	6	P	6P06	788	757	778	771	759	792	878	826	847	758	853	892	955	1044	1151	1115	1103	1052	1087	1185	1211	1363	1508	1427	1488	1522	1521	1560	1573	1608	1639	1635	1641	1731	1716	1763	1785	1817
CS76174	217	2	4	115	3b	20	54	8	7	G	7G08	663	648	656	671	680	730	794	806	803	797	823	890	910	980	1025	1047	1049	1057	1011	1049	1072	1135	1214	1201	1224	1287	1291	1288	1299	1327	1343	1346	1366	1440	1446	1480	1509	1561
CS76175	250	1	1	10	3a	4	10	9	1	K	1K09	1012	1054	1040	1051	1046	1065	1111	1130	1148	1154	1173	1201	1214	1251	1282	1328	1349	1392	1351	1384	1377	1396	1464	1453	1483	1518	1518	1519	1538	1543	1571	1582	1591	1651	1650	1679	1693	1701
CS76175	62	1	2	32	1a	10	32	3	3	B	3B03	973	993	921	953	996	1037	1092	1148	1169	1205	1193	1195	1235	1274	1305	1349	1368	1412	1388	1397	1405	1423	1470	1468	1488	1528	1514	1507	1512	1514	1547	1574	1578	1631	1649	1682	1686	1721
CS76175	268	2	3	63	2c	21	3	9	6	P	6P09	NA	NA	NA	NA	NA	NA	NA	NA	NA	NA	NA	NA	NA	NA	NA	NA	NA	NA	NA	NA	NA	NA	NA	NA	NA	NA	NA	NA	NA	NA	NA	NA	NA	NA	NA	NA	NA	NA
CS76175	341	2	4	112	3c	24	50	12	7	M	7M12	669	694	689	698	713	746	772	777	804	833	826	853	861	892	936	937	959	996	994	995	1021	1047	1086	1062	1090	1119	1132	1141	1155	1169	1189	1199	1212	1253	1261	1265	1287	1324
CS76176	228	1	1	18	3b	5	18	8	2	C	2C08	817	766	679	761	760	866	978	944	928	874	799	969	989	1131	1229	1232	1214	1163	1044	1163	1230	1352	1442	1483	1533	1614	1569	1586	1603	1667	1713	1742	1760	1835	1845	1860	1883	1920
CS76176	152	1	2	31	1a	7	32	6	3	B	3B06	608	585	512	589	616	687	777	762	736	704	608	726	739	838	920	953	902	860	774	857	919	1030	1099	1111	1164	1236	1188	1209	1216	1274	1298	1303	1314	1421	1379	1382	1410	1486
CS76176	286	2	3	76	2a	22	15	10	6	A	6A10	837	780	715	816	835	986	1071	1058	945	942	852	942	977	1158	1307	1386	1341	1269	1116	1273	1391	1550	1768	1747	1805	1896	1894	1924	1966	2060	2127	2128	2173	2238	2242	2293	2324	2385
CS76176	177	2	4	94	3c	18	34	6	8	O	8O06	740	755	692	740	764	819	896	872	840	813	722	824	849	994	1103	1112	1080	1047	935	1054	1140	1269	1408	1424	1473	1536	1483	1476	1493	1582	1652	1680	1700	1764	1738	1721	1750	1863
CS76177	264	1	1	22	1a	4	24	9	2	J	2J09	354	368	355	341	343	382	425	449	462	471	443	450	455	489	546	573	587	581	543	564	579	635	688	690	713	726	724	735	746	763	773	790	807	835	846	852	866	891
CS76177	327	1	2	57	4b	2	57	11	4	O	4O11	242	248	231	216	216	236	282	290	300	303	272	295	308	337	397	411	413	411	388	412	418	469	505	495	523	541	548	560	568	583	597	612	640	681	675	705	748	774
CS76177	230	2	3	71	2b	20	11	8	6	E	600000000	507	500	461	473	462	530	615	625	646	639	596	618	629	688	747	742	752	771	702	739	731	799	878	863	902	929	934	960	978	1003	1016	1019	1027	1085	1103	1107	1139	1170
CS76177	12	2	4	109	4a	13	49	1	7	O	7O01	670	685	647	629	636	704	757	756	772	777	742	747	741	797	856	921	924	925	839	880	918	987	1067	1072	1081	1129	1122	1148	1185	1213	1224	1221	1240	1276	1305	1366	1414	1427
CS76178	126	1	1	7	3b	8	6	5	1	F	1F05	NA	NA	NA	NA	NA	NA	NA	NA	NA	NA	NA	NA	NA	NA	NA	NA	NA	NA	NA	NA	NA	NA	NA	NA	NA	NA	NA	NA	NA	NA	NA	NA	NA	NA	NA	NA	NA	NA
CS76178	354	1	2	53	3a	1	54	12	4	J	4J12	NA	NA	NA	NA	NA	NA	NA	NA	NA	NA	NA	NA	NA	NA	NA	NA	NA	NA	NA	NA	NA	NA	NA	NA	NA	NA	NA	NA	NA	NA	NA	NA	NA	NA	NA	NA	NA	NA
CS76178	162	2	3	78	2c	18	19	6	5	O	5O06	NA	NA	NA	NA	NA	NA	NA	NA	NA	NA	NA	NA	NA	NA	NA	NA	NA	NA	NA	NA	NA	NA	NA	NA	NA	NA	NA	NA	NA	NA	NA	NA	NA	NA	NA	NA	NA	NA
CS76178	271	2	4	120	1a	22	60	10	7	A	7A10	158	154	135	130	140	152	176	170	172	158	146	142	162	175	202	211	201	197	183	196	216	226	260	242	246	263	245	248	250	253	265	273	279	288	280	288	291	298
CS76179	313	1	1	13	4b	2	13	11	1	P	1P11	NA	NA	NA	NA	NA	NA	NA	NA	NA	NA	NA	NA	NA	NA	NA	NA	NA	NA	NA	NA	NA	NA	NA	NA	NA	NA	NA	NA	NA	NA	NA	NA	NA	NA	NA	NA	NA	NA
CS76179	245	1	2	34	2a	4	35	9	3	E	3000000000	930	878	913	937	968	978	1046	1083	1068	1067	1102	1150	1193	1193	1247	1260	1278	1272	1294	1334	1362	1386	1381	1335	1376	1494	1531	1556	1575	1623	1613	1584	1583	1704	1754	1810	1827	1865
CS76179	306	2	3	88	4b	23	25	11	5	F	5F11	277	250	247	239	236	267	299	313	312	309	300	309	333	352	387	401	397	374	374	386	403	445	509	500	515	535	543	549	556	580	622	622	627	657	660	653	662	695
CS76179	336	2	4	116	2c	24	55	12	7	F	7F12	923	867	861	913	993	1062	1091	1102	1065	1071	1076	1112	1171	1189	1228	1234	1219	1227	1208	1245	1265	1335	1460	1347	1377	1453	1456	1493	1502	1547	1573	1591	1616	1669	1701	1728	1760	1806
CS76180	356	1	1	25	3a	1	26	12	2	M	2M12	691	653	615	629	649	711	784	804	784	768	720	793	850	955	1030	1074	1071	1023	998	1080	1109	1205	1283	1216	1261	1317	1330	1358	1364	1367	1379	1398	1402	1482	1475	1527	1549	1580
CS76180	270	1	2	58	1a	4	60	9	4	S	4S09	915	919	841	852	881	919	975	1005	1003	1041	990	1090	1085	1160	1229	1223	1281	1299	1202	1355	1359	1440	1470	1396	1464	1522	1573	1602	1634	1658	1672	1665	1679	1783	1831	1881	1923	1986
CS76180	117	2	3	62	1a	16	4	4	6	O	6O04	661	660	582	579	590	643	724	748	720	759	752	744	784	888	959	975	964	956	944	954	979	1025	1160	1167	1205	1249	1266	1261	1269	1304	1339	1330	1344	1398	1431	1481	1496	1541
CS76180	202	2	4	99	2a	19	39	7	8	G	8G07	1177	1153	1119	1153	1049	1185	1265	1306	1316	1286	1265	1316	1308	1385	1447	1489	1535	1486	1473	1493	1469	1588	1710	1681	1705	1744	1799	1834	1842	1904	1932	1955	1949	2031	2081	2143	2190	2226
CS76181	268	1	1	26	1a	4	28	9	2	P	2P09	NA	NA	NA	NA	NA	NA	NA	NA	NA	NA	NA	NA	NA	NA	NA	NA	NA	NA	NA	NA	NA	NA	NA	NA	NA	NA	NA	NA	NA	NA	NA	NA	NA	NA	NA	NA	NA	NA
CS76181	17	1	2	48	2c	12	47	1	4	B	4B01	NA	NA	NA	NA	NA	NA	NA	NA	NA	NA	NA	NA	NA	NA	NA	NA	NA	NA	NA	NA	NA	NA	NA	NA	NA	NA	NA	NA	NA	NA	NA	NA	NA	NA	NA	NA	NA	NA
CS76181	149	2	3	62	3b	17	2	5	6	R	6R05	508	506	499	492	508	526	556	560	572	557	568	573	603	666	705	723	729	719	701	737	778	855	905	901	921	972	991	1033	1048	1054	1073	1078	1093	1157	1161	1182	1223	1243
CS76181	17	2	4	101	1a	13	44	1	8	B	8B01	596	605	601	630	642	657	691	709	739	734	724	754	786	826	869	888	922	938	921	965	986	1026	1036	1013	1053	1115	1132	1161	1180	1189	1196	1204	1226	1281	1298	1338	1375	1397
CS76182	306	1	1	5	3b	2	6	11	1	F	1F11	NA	NA	NA	NA	NA	NA	NA	NA	NA	NA	NA	NA	NA	NA	NA	NA	NA	NA	NA	NA	NA	NA	NA	NA	NA	NA	NA	NA	NA	NA	NA	NA	NA	NA	NA	NA	NA	NA
CS76182	356	1	2	53	1a	1	56	12	4	M	4M12	NA	NA	NA	NA	NA	NA	NA	NA	NA	NA	NA	NA	NA	NA	NA	NA	NA	NA	NA	NA	NA	NA	NA	NA	NA	NA	NA	NA	NA	NA	NA	NA	NA	NA	NA	NA	NA	NA
CS76182	295	2	3	68	3a	22	6	10	6	K	6K10	625	637	606	631	630	696	763	771	763	756	699	756	803	896	959	966	957	963	913	963	1013	1081	1167	1139	1175	1226	1232	1271	1273	1315	1370	1381	1387	1468	1458	1516	1548	1600
CS76182	272	2	4	120	2a	22	59	10	7	B	7B10	461	469	436	451	466	480	521	516	527	536	499	528	549	597	645	665	675	698	649	672	692	748	811	806	839	869	888	909	915	939	980	1001	1011	1050	1037	1083	1104	1123
CS76183	277	1	1	5	2c	3	7	10	1	G	1G10	706	702	700	734	740	779	807	817	811	826	842	855	876	939	993	1010	1026	995	1026	1055	1080	1167	1276	1196	1252	1310	1302	1318	1337	1363	1389	1424	1448	1502	1456	1485	1503	1553
CS76183	293	1	2	53	4c	3	53	10	4	H	4H10	NA	NA	NA	NA	NA	NA	NA	NA	NA	NA	NA	NA	NA	NA	NA	NA	NA	NA	NA	NA	NA	NA	NA	NA	NA	NA	NA	NA	NA	NA	NA	NA	NA	NA	NA	NA	NA	NA
CS76183	221	2	3	79	1b	20	20	8	5	M	5M08	882	863	854	858	850	929	983	1008	1001	934	962	1027	1111	1191	1235	1275	1283	1284	1286	1310	1312	1391	1430	1410	1481	1566	1587	1616	1631	1682	1667	1681	1690	1754	1750	1784	1799	1830
CS76183	73	2	4	105	1c	15	48	3	7	P	7P03	639	641	640	670	688	721	743	751	769	769	772	798	790	866	905	969	970	988	957	1058	1084	1166	1147	1099	1151	1261	1299	1327	1338	1371	1361	1375	1381	1464	1481	1508	1538	1605
CS76184	282	1	1	9	1c	3	12	10	1	O	1O10	NA	NA	NA	NA	NA	NA	NA	NA	NA	NA	NA	NA	NA	NA	NA	NA	NA	NA	NA	NA	NA	NA	NA	NA	NA	NA	NA	NA	NA	NA	NA	NA	NA	NA	NA	NA	NA	NA
CS76184	290	1	2	49	3c	3	50	10	4	E	40000000000	400	424	415	415	423	446	486	479	500	476	478	499	528	584	630	637	637	645	636	664	681	707	740	737	767	791	811	807	831	851	873	883	892	935	947	970	999	1023
CS76184	6	2	3	85	4a	13	25	1	5	F	5F01	533	554	547	548	548	558	582	585	617	611	621	648	675	722	759	793	800	828	796	823	840	877	889	869	897	956	997	1006	1019	1012	1027	1046	1072	1112	1118	1152	1184	1196
CS76184	251	2	4	111	3c	21	50	9	7	M	7M09	667	707	699	720	724	749	803	818	829	818	814	853	884	949	1005	1025	1051	1069	1061	1114	1150	1191	1218	1201	1235	1297	1341	1356	1377	1389	1383	1400	1410	1480	1486	1530	1563	1596
CS76185	100	1	1	11	3c	9	10	4	1	K	1K04	518	513	529	545	562	583	616	631	642	662	660	692	720	731	754	758	766	753	801	821	839	852	889	852	870	897	900	930	932	947	961	974	976	1041	1024	1042	1069	1081
CS76185	177	1	2	59	4a	7	57	6	4	O	4O06	697	685	619	687	724	801	862	864	876	863	835	927	963	1034	1072	1100	1129	1118	1091	1121	1138	1121	1108	1090	1120	1199	1182	1209	1225	1252	1261	1305	1312	1395	1401	1443	1483	1518
CS76185	69	2	3	81	3c	15	22	3	5	J	5J03	1072	1130	1161	1154	1140	1136	1154	1204	1236	1260	1295	1254	1285	1265	1268	1289	1270	1349	1344	1317	1327	1353	1402	1366	1406	1464	1474	1500	1512	1546	1569	1590	1609	1691	1702	1740	1763	1791
CS76185	246	2	4	115	2c	21	55	9	7	F	7F09	628	641	642	650	657	683	708	709	746	762	763	768	783	770	805	833	838	870	861	854	852	870	983	917	932	962	960	961	963	1004	1061	1073	1080	1113	1101	1119	1128	1161
CS76186	26	1	1	28	3c	12	26	1	2	M	2M01	NA	NA	NA	NA	NA	NA	NA	NA	NA	NA	NA	NA	NA	NA	NA	NA	NA	NA	NA	NA	NA	NA	NA	NA	NA	NA	NA	NA	NA	NA	NA	NA	NA	NA	NA	NA	NA	NA
CS76186	254	1	2	42	1a	4	44	9	3	R	3R09	761	778	768	809	808	825	844	869	902	859	883	914	968	1002	1055	1090	1137	1096	1127	1115	1146	1232	1304	1294	1342	1391	1403	1416	1435	1463	1448	1467	1490	1563	1597	1650	1696	1719
CS76186	66	2	3	85	4c	15	25	3	5	F	5F03	832	847	811	809	801	864	961	992	1011	972	904	985	1002	1080	1151	1196	1200	1146	1086	1180	1196	1273	1255	1235	1259	1380	1396	1390	1399	1432	1386	1402	1428	1558	1574	1619	1641	1671
CS76186	191	2	4	111	3a	19	50	7	7	M	7M07	1055	1064	1036	1060	1059	1099	1160	1158	1166	1180	1195	1270	1270	1309	1350	1374	1406	1428	1400	1425	1466	1494	1490	1430	1472	1633	1635	1642	1673	1708	1676	1675	1688	1799	1814	1824	1841	1871
CS76187	72	1	1	12	1a	10	12	3	1	O	1O03	NA	NA	NA	NA	NA	NA	NA	NA	NA	NA	NA	NA	NA	NA	NA	NA	NA	NA	NA	NA	NA	NA	NA	NA	NA	NA	NA	NA	NA	NA	NA	NA	NA	NA	NA	NA	NA	NA
CS76187	229	1	2	50	4b	5	49	8	4	D	4D08	891	860	843	848	880	931	1021	1033	1045	976	968	1082	1104	1208	1330	1373	1441	1410	1304	1375	1367	1440	1562	1542	1621	1724	1628	1638	1662	1726	1768	1783	1814	1919	1834	1885	1934	1981
CS76187	95	2	3	86	3a	16	26	4	5	E	50000	NA	NA	NA	NA	NA	NA	NA	NA	NA	NA	NA	NA	NA	NA	NA	NA	NA	NA	NA	NA	NA	NA	NA	NA	NA	NA	NA	NA	NA	NA	NA	NA	NA	NA	NA	NA	NA	NA
CS76187	181	2	4	119	1a	19	60	7	7	A	7A07	679	663	651	663	686	748	778	782	781	731	736	742	770	888	935	1019	1020	991	960	968	1011	1091	1105	1099	1114	1197	1187	1186	1194	1255	1269	1284	1293	1369	1360	1399	1469	1548
CS76188	168	1	1	19	3a	7	18	6	2	C	2C06	651	653	643	655	660	672	718	739	766	774	780	788	805	803	835	846	846	872	872	888	919	927	985	960	981	1032	1042	1076	1086	1112	1124	1142	1153	1201	1212	1243	1268	1302
CS76188	198	1	2	46	1c	6	48	7	4	C	4C07	864	902	936	928	945	924	1006	1020	1039	1082	1102	1119	1127	1163	1248	1299	1285	1304	1348	1315	1370	1417	1471	1450	1515	1605	1631	1680	1696	1759	1788	1792	1817	1907	1902	1939	1970	2002
CS76188	75	2	3	73	1c	15	16	3	5	S	5S03	959	985	1003	1008	1012	990	1035	1070	1077	1131	1135	1131	1127	1167	1220	1259	1301	1338	1354	1351	1360	1390	1388	1366	1442	1554	1575	1638	1668	1694	1708	1724	1735	1818	1830	1885	1900	1947
CS76188	46	2	4	105	4b	14	45	2	8	A	8A02	NA	NA	NA	NA	NA	NA	NA	NA	NA	NA	NA	NA	NA	NA	NA	NA	NA	NA	NA	NA	NA	NA	NA	NA	NA	NA	NA	NA	NA	NA	NA	NA	NA	NA	NA	NA	NA	NA
CS76189	297	1	1	25	2c	3	27	10	2	O	2O10	827	776	711	687	710	776	951	949	937	943	930	972	1017	1103	1233	1259	1233	1223	1176	1179	1189	1305	1503	1392	1450	1514	1490	1510	1540	1598	1661	1675	1704	1767	1749	1794	1846	1889
CS76189	35	1	2	36	2b	11	35	2	3	E	300	1008	937	913	844	883	918	1122	1112	1113	1128	1119	1110	1117	1212	1346	1389	1406	1438	1348	1312	1331	1429	1567	1497	1546	1631	1612	1637	1653	1713	1752	1744	1776	1876	1841	1874	1919	1977
CS76189	351	2	3	72	3c	24	10	12	6	F	6F12	690	612	595	532	514	575	789	764	744	797	778	786	751	870	990	992	993	1016	956	884	907	974	1107	1097	1132	1193	1151	1176	1184	1226	1254	1254	1264	1342	1348	1356	1401	1464
CS76189	104	2	4	106	2a	16	47	4	7	R	7R04	812	753	713	672	674	744	879	876	850	787	748	842	905	998	1127	1166	1169	1124	1086	1119	1161	1290	1382	1332	1368	1449	1439	1453	1468	1542	1572	1576	1605	1678	1682	1716	1764	1811
CS76190	284	1	1	13	3c	3	14	10	1	R	1R10	594	612	555	566	549	584	622	606	631	658	633	636	650	725	787	762	756	788	731	769	784	875	940	941	1000	1076	991	958	974	1004	1019	1047	1095	1184	1074	1085	1104	1155
CS76190	199	1	2	50	4c	6	49	7	4	D	4D07	678	723	631	618	603	665	738	741	759	829	720	770	775	837	897	904	938	970	846	945	953	1045	1134	1140	1233	1326	1252	1232	1241	1300	1301	1352	1391	1504	1408	1434	1474	1543
CS76190	155	2	3	86	3c	18	26	6	5	E	5000000	NA	NA	NA	NA	NA	NA	NA	NA	NA	NA	NA	NA	NA	NA	NA	NA	NA	NA	NA	NA	NA	NA	NA	NA	NA	NA	NA	NA	NA	NA	NA	NA	NA	NA	NA	NA	NA	NA
CS76190	329	2	4	92	1b	23	32	11	8	R	8R11	256	280	265	272	276	304	313	305	299	311	303	310	319	351	352	344	353	373	365	364	370	399	411	402	430	445	439	451	460	468	469	495	494	531	527	551	568	587
CS76191	225	1	1	14	2b	5	15	8	1	S	1S08	1160	1045	871	998	943	1089	1209	1299	1295	1241	1092	1337	1382	1522	1586	1583	1611	1627	1351	1557	1612	1704	1786	1778	1826	1891	1901	1906	1925	1971	1976	1995	2002	2136	2096	2168	2226	2304
CS76191	218	1	2	38	3b	5	38	8	3	H	3H08	1371	1310	1078	1216	1134	1298	1430	1536	1546	1528	1215	1522	1586	1745	1821	1846	1875	1902	1516	1808	1814	1930	1950	1895	1947	1992	2013	2023	2014	2074	2089	2090	2106	2198	2187	2246	2266	2297
CS76191	143	2	3	66	1b	17	8	5	6	H	6H05	873	820	714	753	711	830	925	1001	982	896	834	980	1013	1179	1202	1238	1243	1117	926	1110	1120	1295	1424	1406	1460	1502	1507	1519	1531	1606	1608	1607	1630	1728	1744	1784	1810	1855
CS76191	80	2	4	101	4c	15	41	3	8	E	8000	1073	1005	839	840	792	975	1141	1172	1174	1049	868	1079	1146	1300	1381	1447	1417	1435	1136	1450	1475	1568	1613	1590	1580	1606	1667	1694	1706	1740	1751	1754	1781	1865	1906	1957	1984	2024
CS76192	142	1	1	23	3b	8	22	5	2	G	2G05	648	601	608	638	653	702	755	740	773	688	742	788	812	880	925	939	937	915	934	962	973	1045	1090	1071	1107	1167	1168	1183	1208	1256	1265	1272	1273	1336	1368	1399	1430	1477
CS76192	28	1	2	60	3c	12	58	1	4	P	4P01	881	870	799	817	822	910	1038	1044	1051	1020	976	1078	1111	1254	1385	1406	1408	1402	1286	1365	1392	1446	1490	1492	1542	1621	1656	1693	1725	1801	1749	1790	1796	1934	1976	2059	2106	2167
CS76192	58	2	3	61	2b	14	3	2	6	P	6P02	NA	NA	NA	NA	NA	NA	NA	NA	NA	NA	NA	NA	NA	NA	NA	NA	NA	NA	NA	NA	NA	NA	NA	NA	NA	NA	NA	NA	NA	NA	NA	NA	NA	NA	NA	NA	NA	NA
CS76192	234	2	4	99	4b	20	37	8	8	J	8J08	1044	1040	1040	1035	1036	1039	1097	1155	1159	1109	1158	1200	1221	1265	1375	1400	1413	1367	1380	1375	1376	1433	1539	1477	1530	1672	1660	1713	1741	1825	1794	1802	1784	1951	1981	2044	2095	2110
CS76193	125	1	1	7	4b	8	5	5	1	E	100000	NA	NA	NA	NA	NA	NA	NA	NA	NA	NA	NA	NA	NA	NA	NA	NA	NA	NA	NA	NA	NA	NA	NA	NA	NA	NA	NA	NA	NA	NA	NA	NA	NA	NA	NA	NA	NA	NA
CS76193	75	1	2	48	4a	10	45	3	3	S	3S03	672	619	658	644	632	702	796	790	788	686	715	820	852	941	1011	1005	1010	930	880	968	1042	1151	1172	1160	1189	1203	1223	1238	1250	1260	1290	1309	1317	1377	1363	1403	1430	1482
CS76193	171	2	3	70	3c	18	10	6	6	F	6F06	763	733	716	730	722	773	892	890	902	831	850	958	981	1063	1096	1094	1097	1106	1031	1136	1120	1174	1222	1208	1260	1311	1327	1348	1358	1370	1402	1424	1416	1497	1450	1482	1501	1555
CS76193	290	2	4	104	4a	22	41	10	8	E	80000000000	534	489	466	475	442	475	601	527	558	492	494	569	572	612	673	671	674	672	633	660	672	700	789	784	802	816	774	786	795	815	887	930	920	966	942	968	970	1005
CS76194	238	1	1	26	1b	5	28	8	2	P	2P08	629	607	533	511	484	531	632	651	661	617	569	603	584	685	788	800	784	769	681	744	726	819	912	941	972	1002	987	992	1009	1066	1112	1117	1131	1162	1180	1210	1237	1292
CS76194	58	1	2	60	3b	11	58	2	4	P	4P02	NA	NA	NA	NA	NA	NA	NA	NA	NA	NA	NA	NA	NA	NA	NA	NA	NA	NA	NA	NA	NA	NA	NA	NA	NA	NA	NA	NA	NA	NA	NA	NA	NA	NA	NA	NA	NA	NA
CS76194	53	2	3	65	1b	14	8	2	6	H	6H02	582	531	458	452	462	530	612	615	641	603	527	586	596	683	761	797	792	777	693	730	751	821	904	905	930	939	937	943	961	1005	1043	1048	1060	1101	1090	1117	1148	1180
CS76194	163	2	4	106	1c	18	48	6	7	P	7P06	678	557	515	507	523	605	712	718	732	692	599	676	681	775	861	912	898	871	818	848	837	929	1021	1021	1052	1090	1077	1093	1093	1147	1200	1197	1222	1277	1272	1320	1336	1396
CS76195	164	1	1	15	3a	7	14	6	1	R	1R06	1064	1017	1009	1056	1087	1201	1282	1255	1260	1179	1081	1121	1153	1376	1540	1615	1599	1462	1270	1456	1530	1745	1811	1798	1834	1915	1905	1899	1898	1947	1981	2011	2018	2099	2117	2163	2208	2233
CS76195	106	1	2	47	3c	9	46	4	4	A	4A04	756	752	685	720	755	814	906	909	912	854	845	881	923	1013	1108	1123	1143	1086	960	1085	1057	1232	1286	1274	1331	1443	1426	1446	1467	1510	1533	1562	1586	1668	1666	1687	1718	1761
CS76195	70	2	3	81	4c	15	21	3	5	K	5K03	273	249	219	212	227	265	307	294	317	257	245	266	306	364	413	433	419	391	362	379	409	483	574	569	584	614	596	577	575	611	663	683	691	730	694	671	712	754
CS76195	162	2	4	110	4c	18	49	6	7	O	7O06	370	336	308	311	323	368	399	398	376	314	286	311	358	440	513	530	520	493	426	469	501	624	726	731	772	787	761	723	729	777	833	884	898	936	900	914	946	1015
CS76197	123	1	1	3	2b	8	3	5	1	C	1C05	551	493	466	482	477	513	636	588	614	533	525	584	632	729	801	789	776	701	682	742	772	875	1043	965	987	1008	979	985	982	1006	1066	1096	1105	1158	1073	1073	1089	1146
CS76197	194	1	2	42	1c	6	44	7	3	R	3R07	NA	NA	NA	NA	NA	NA	NA	NA	NA	NA	NA	NA	NA	NA	NA	NA	NA	NA	NA	NA	NA	NA	NA	NA	NA	NA	NA	NA	NA	NA	NA	NA	NA	NA	NA	NA	NA	NA
CS76197	358	2	3	64	2c	24	3	12	6	P	6P12	NA	NA	NA	NA	NA	NA	NA	NA	NA	NA	NA	NA	NA	NA	NA	NA	NA	NA	NA	NA	NA	NA	NA	NA	NA	NA	NA	NA	NA	NA	NA	NA	NA	NA	NA	NA	NA	NA
CS76197	292	2	4	100	2a	22	39	10	8	G	8G10	299	265	267	266	270	301	345	340	338	299	302	350	351	405	445	455	440	410	388	435	455	492	572	566	595	621	571	580	579	619	664	680	685	741	644	641	667	716
CS76198	230	1	1	18	1b	5	20	8	2	E	200000000	905	893	899	881	869	903	942	947	928	934	968	968	1004	1046	1125	1097	1075	1071	1076	1102	1149	1208	1289	1286	1315	1410	1418	1449	1486	1550	1569	1582	1609	1662	1685	1713	1725	1766
CS76198	104	1	2	43	1c	9	44	4	3	R	3R04	NA	NA	NA	NA	NA	NA	NA	NA	NA	NA	NA	NA	NA	NA	NA	NA	NA	NA	NA	NA	NA	NA	NA	NA	NA	NA	NA	NA	NA	NA	NA	NA	NA	NA	NA	NA	NA	NA
CS76198	213	2	3	87	1b	20	28	8	5	C	5C08	861	850	821	835	852	881	958	946	910	884	914	962	973	1087	1163	1173	1169	1169	1160	1183	1187	1218	1375	1391	1434	1532	1510	1540	1537	1595	1649	1676	1716	1787	1791	1828	1868	1916
CS76198	135	2	4	106	3b	17	46	5	7	S	7S05	NA	NA	NA	NA	NA	NA	NA	NA	NA	NA	NA	NA	NA	NA	NA	NA	NA	NA	NA	NA	NA	NA	NA	NA	NA	NA	NA	NA	NA	NA	NA	NA	NA	NA	NA	NA	NA	NA
CS76199	79	1	1	20	2a	10	19	3	2	D	2D03	491	484	469	474	486	504	539	539	556	553	552	588	639	673	725	695	760	714	722	743	755	843	921	925	960	978	1004	1021	1037	1063	1089	1108	1123	1194	1187	1188	1206	1236
CS76199	200	1	2	50	3c	6	50	7	4	E	40000000	NA	NA	NA	NA	NA	NA	NA	NA	NA	NA	NA	NA	NA	NA	NA	NA	NA	NA	NA	NA	NA	NA	NA	NA	NA	NA	NA	NA	NA	NA	NA	NA	NA	NA	NA	NA	NA	NA
CS76199	138	2	3	74	4b	17	13	5	6	C	6C05	951	957	948	979	1005	1052	1146	1176	1086	1100	1122	1231	1301	1353	1430	1459	1449	1390	1429	1505	1513	1612	1693	1684	1731	1775	1849	1850	1833	1828	1878	1890	1909	1986	2008	1992	1987	1980
CS76199	72	2	4	109	4c	15	49	3	7	O	7O03	1014	1057	1074	1109	1134	1147	1196	1237	1163	1181	1174	1302	1365	1382	1483	1496	1544	1492	1547	1591	1615	1631	1610	1580	1649	1754	1792	1813	1819	1834	1835	1819	1827	1945	1971	1977	1997	2027
CS76200	275	1	1	5	4c	3	5	10	1	E	10000000000	819	808	763	774	768	800	850	834	921	961	921	913	932	953	1007	1022	1053	1071	1046	1024	1042	1047	1096	1067	1061	1106	1132	1192	1195	1182	1171	1184	1200	1245	1262	1294	1321	1335
CS76200	195	1	2	46	4c	6	45	7	3	S	3S07	554	566	521	530	525	537	581	619	640	654	639	667	687	721	774	778	798	805	784	799	824	870	874	841	872	952	972	1009	1024	1028	1018	1016	1024	1107	1127	1170	1191	1216
CS76200	179	2	3	62	3c	18	2	6	6	R	6R06	914	912	840	790	797	814	871	876	958	932	901	890	945	1023	1073	1106	1153	1172	1137	1138	1168	1239	1286	1282	1301	1362	1392	1428	1441	1448	1464	1495	1508	1584	1615	1636	1668	1694
CS76200	229	2	4	103	3b	20	42	8	8	D	8D08	973	966	920	980	1009	1087	1129	1152	1182	1152	1094	1193	1214	1276	1345	1401	1416	1396	1373	1405	1476	1510	1520	1473	1526	1618	1642	1675	1683	1692	1656	1670	1695	1813	1822	1832	1873	1881
CS76201	155	1	1	7	4a	7	5	6	1	E	1000000	547	549	485	463	471	515	603	609	631	620	594	580	590	659	751	729	751	734	674	675	720	795	911	828	850	893	872	908	934	966	1002	1020	1039	1094	1105	1117	1144	1176
CS76201	355	1	2	53	2a	1	55	12	4	K	4K12	277	285	250	243	228	275	338	325	329	340	296	298	320	368	424	431	401	416	385	366	365	416	531	517	542	561	533	531	538	564	593	597	597	638	638	659	673	696
CS76201	304	2	3	88	2b	23	27	11	5	D	5D11	1080	1050	928	927	908	975	1156	1097	1055	1090	1052	1034	1027	1082	1316	1323	1300	1303	1203	1264	1255	1324	1508	1454	1500	1571	1514	1498	1497	1564	1627	1644	1671	1738	1739	1752	1779	1830
CS76201	186	2	4	115	2a	19	55	7	7	F	7F07	724	693	627	621	606	676	773	736	752	711	723	746	759	830	929	949	909	938	818	845	922	941	1058	1062	1089	1146	1137	1133	1132	1173	1200	1205	1208	1285	1279	1308	1326	1349
CS76202	82	1	1	24	3a	10	22	3	2	G	2G03	NA	NA	NA	NA	NA	NA	NA	NA	NA	NA	NA	NA	NA	NA	NA	NA	NA	NA	NA	NA	NA	NA	NA	NA	NA	NA	NA	NA	NA	NA	NA	NA	NA	NA	NA	NA	NA	NA
CS76202	171	1	2	51	2a	7	51	6	4	F	4F06	696	720	723	728	720	723	768	794	789	805	796	798	827	896	979	1006	1016	1048	981	1030	1068	1131	1171	1169	1221	1286	1290	1303	1317	1354	1334	1361	1369	1457	1481	1512	1553	1601
CS76202	92	2	3	90	4a	16	29	4	5	B	5B04	493	492	452	476	505	530	571	580	588	551	574	595	618	643	698	705	732	725	709	692	708	723	797	800	843	844	805	798	803	840	903	917	936	966	931	950	960	1013
CS76202	331	2	4	120	1c	24	60	12	7	A	7A12	509	521	504	528	531	549	570	570	567	547	570	604	611	653	695	709	716	704	693	735	734	784	831	811	843	873	855	860	859	863	873	874	892	944	945	987	1007	1028
CS76203	55	1	1	28	4b	11	25	2	2	K	2K02	1081	1087	1017	1043	1039	1115	1194	1204	1235	1265	1208	1255	1279	1351	1485	1516	1547	1553	1492	1567	1576	1695	1675	1686	1732	1828	1834	1855	1885	1936	1945	1965	1978	2043	2112	2150	2199	2254
CS76203	105	1	2	47	4c	9	45	4	3	S	3S04	1073	1113	1084	1117	1102	1141	1198	1218	1268	1311	1259	1287	1321	1373	1459	1498	1519	1569	1519	1534	1528	1627	1694	1693	1736	1794	1804	1825	1856	1930	1959	1975	1967	2071	2124	2201	2263	2338
CS76203	133	2	3	78	3b	17	18	5	5	P	5P05	1251	1274	1206	1248	1247	1311	1416	1390	1468	1469	1444	1548	1595	1696	1782	1820	1845	1869	1825	1893	1903	1944	2042	2019	2054	2157	2206	2227	2259	2322	2326	2338	2362	2440	2522	2582	2613	2638
CS76203	137	2	4	102	1b	17	44	5	8	B	8B05	1043	1069	1008	1047	1038	1077	1151	1157	1193	1231	1157	1242	1278	1362	1445	1462	1481	1505	1390	1480	1503	1608	1684	1655	1707	1811	1810	1842	1872	1910	1919	1951	1936	2047	2064	2105	2157	2226
CS76204	4	1	1	4	1c	12	4	1	1	D	1D01	273	252	240	236	277	318	381	366	341	264	258	276	317	412	454	452	425	345	336	358	388	507	600	618	651	686	635	652	663	716	798	805	818	870	819	817	820	850
CS76204	330	1	2	57	1b	2	60	11	4	S	4S11	456	378	355	389	419	487	565	575	528	425	413	486	523	646	742	763	724	613	591	706	734	868	945	919	957	990	989	1000	995	1027	1076	1093	1083	1107	1041	1124	1142	1206
CS76204	3	2	3	85	1a	13	28	1	5	C	5C01	498	383	386	434	470	571	649	651	597	504	488	567	616	736	818	830	787	679	626	766	798	909	978	964	992	1067	962	995	1002	1050	1081	1097	1084	1168	1045	1132	1161	1225
CS76204	198	2	4	103	2a	19	43	7	8	C	8C07	473	385	393	443	460	509	573	561	531	461	452	497	555	654	717	729	705	617	545	663	723	831	961	940	966	971	895	905	921	958	1034	1051	1059	1086	1036	1062	1069	1077
CS76205	199	1	1	18	2c	6	19	7	2	D	2D07	801	740	749	725	761	796	910	863	886	855	827	919	937	1036	1151	1124	1086	1029	1023	1085	1157	1258	1473	1386	1432	1474	1449	1476	1502	1514	1547	1553	1567	1604	1602	1625	1672	1715
CS76205	271	1	2	29	2c	3	31	10	3	A	3A10	799	694	717	696	712	839	995	899	893	886	903	945	984	1147	1227	1221	1153	1118	1125	1145	1236	1298	1439	1347	1384	1416	1364	1388	1384	1424	1458	1489	1517	1544	1490	1516	1551	1601
CS76205	50	2	3	69	2b	14	11	2	6	E	600	967	833	845	865	874	1017	1193	1132	1009	1028	1010	1144	1212	1335	1445	1418	1395	1312	1301	1431	1444	1594	1757	1673	1731	1756	1722	1740	1773	1838	1873	1880	1917	1964	1956	1984	2016	2064
CS76205	199	2	4	103	3a	19	42	7	8	D	8D07	952	850	879	881	906	1031	1150	1098	1032	967	903	1062	1041	1216	1391	1345	1317	1268	1189	1289	1287	1421	1549	1548	1581	1671	1636	1636	1640	1688	1702	1754	1781	1865	1783	1813	1834	1916
CS76206	262	1	1	22	3a	4	22	9	2	G	2G09	NA	NA	NA	NA	NA	NA	NA	NA	NA	NA	NA	NA	NA	NA	NA	NA	NA	NA	NA	NA	NA	NA	NA	NA	NA	NA	NA	NA	NA	NA	NA	NA	NA	NA	NA	NA	NA	NA
CS76206	311	1	2	41	4b	2	41	11	3	M	3M11	707	671	625	707	720	832	853	850	806	792	758	884	947	1009	1060	1073	1074	1071	1034	1133	1147	1205	1232	1213	1248	1285	1305	1326	1347	1348	1352	1341	1352	1405	1436	1470	1488	1503
CS76206	345	2	3	76	1c	24	16	12	5	S	5S12	NA	NA	NA	NA	NA	NA	NA	NA	NA	NA	NA	NA	NA	NA	NA	NA	NA	NA	NA	NA	NA	NA	NA	NA	NA	NA	NA	NA	NA	NA	NA	NA	NA	NA	NA	NA	NA	NA
CS76206	243	2	4	119	3c	21	58	9	7	C	7C09	785	773	743	806	810	852	922	924	933	892	901	991	1059	1107	1147	1151	1157	1158	1112	1206	1219	1283	1308	1277	1304	1369	1374	1407	1420	1424	1432	1438	1444	1504	1536	1604	1624	1644
CS76207	117	1	1	27	2c	9	27	4	2	O	2O04	766	757	723	712	735	812	874	865	899	889	880	931	960	1046	1057	1094	1145	1152	1077	1138	1148	1215	1263	1202	1238	1318	1318	1332	1350	1407	1434	1421	1436	1531	1561	1591	1632	1689
CS76207	74	1	2	44	1a	10	44	3	3	R	3R03	657	676	674	684	678	684	718	742	780	801	763	790	792	828	902	947	969	998	944	968	1022	1065	1087	1045	1099	1232	1240	1267	1284	1319	1296	1301	1316	1432	1461	1498	1527	1560
CS76207	299	2	3	64	3a	22	2	10	6	R	6R10	724	745	756	724	748	790	809	811	837	825	843	844	866	911	942	959	988	1011	1042	1065	1087	1144	1205	1123	1176	1263	1333	1314	1314	1363	1360	1373	1392	1484	1495	1525	1559	1601
CS76207	39	2	4	109	1b	14	52	2	7	J	7J02	631	655	651	666	687	696	723	736	745	752	740	796	819	846	862	894	916	942	932	967	1002	1023	980	971	1014	1085	1086	1112	1118	1162	1162	1168	1170	1249	1267	1298	1341	1372
CS76208	43	1	1	16	4b	11	13	2	1	P	1P02	1090	1036	1024	1066	1083	1191	1248	1275	1223	1152	1179	1311	1343	1434	1518	1571	1639	1608	1585	1634	1686	1714	1790	1717	1769	1840	1844	1843	1840	1859	1874	1863	1860	1978	1993	2042	2081	2109
CS76208	300	1	2	57	1c	3	60	10	4	S	4S10	858	870	813	842	912	1003	1088	1082	1122	1059	1018	1111	1175	1312	1343	1378	1382	1387	1366	1416	1436	1479	1444	1401	1450	1540	1573	1595	1621	1672	1666	1637	1650	1741	1785	1827	1862	1919
CS76208	245	2	3	87	3c	21	26	9	5	E	5000000000	NA	NA	NA	NA	NA	NA	NA	NA	NA	NA	NA	NA	NA	NA	NA	NA	NA	NA	NA	NA	NA	NA	NA	NA	NA	NA	NA	NA	NA	NA	NA	NA	NA	NA	NA	NA	NA	NA
CS76208	261	2	4	99	1c	21	40	9	8	F	8F09	1056	1039	1054	1096	1107	1173	1241	1274	1198	1170	1210	1259	1238	1305	1415	1471	1473	1384	1387	1381	1395	1496	1610	1545	1601	1747	1741	1783	1831	1910	1931	1912	1920	2050	2048	2096	2134	2163
CS76209	311	1	1	9	2b	2	11	11	1	M	1M11	1095	1112	1085	1121	1111	1121	1140	1153	1201	1212	1229	1236	1255	1288	1320	1366	1395	1381	1397	1391	1389	1456	1579	1486	1517	1562	1569	1580	1606	1632	1663	1679	1695	1732	1737	1760	1791	1791
CS76209	69	1	2	40	2a	10	39	3	3	J	3J03	917	946	934	942	966	979	1025	1027	1051	1099	1098	1146	1181	1201	1245	1292	1297	1289	1290	1361	1386	1441	1451	1433	1487	1546	1536	1529	1528	1551	1599	1621	1624	1686	1704	1724	1760	1788
CS76209	226	2	3	75	2b	20	15	8	6	A	6A08	NA	NA	NA	NA	NA	NA	NA	NA	NA	NA	NA	NA	NA	NA	NA	NA	NA	NA	NA	NA	NA	NA	NA	NA	NA	NA	NA	NA	NA	NA	NA	NA	NA	NA	NA	NA	NA	NA
CS76209	279	2	4	112	1a	22	52	10	7	J	7J10	430	444	431	430	433	438	439	430	427	446	444	450	457	507	485	480	470	517	517	520	527	539	498	464	458	543	537	544	543	552	517	518	512	561	559	568	571	574
CS76210	304	1	1	1	1b	2	4	11	1	D	1D11	536	559	539	545	542	569	604	580	597	608	598	1060	1070	673	705	727	715	725	704	739	773	840	830	808	845	942	942	953	969	995	967	970	979	1068	1082	1120	1139	2148
CS76210	76	1	2	48	3a	10	46	3	4	A	4A03	527	538	516	533	538	580	609	613	635	644	633	682	720	772	806	818	828	863	801	865	881	949	858	844	900	1049	1031	1042	1060	1107	1051	1067	1100	1231	1194	1218	1259	1312
CS76210	104	2	3	78	4a	16	17	4	5	R	5R04	800	803	762	780	769	780	853	744	838	878	832	831	870	976	1079	1052	1078	1067	1049	1102	1119	1206	1306	1316	1400	1510	1401	1448	1485	1559	1598	1614	1619	1769	1742	1800	1855	1911
CS76210	56	2	4	93	2b	14	35	2	8	M	8M02	NA	NA	NA	NA	NA	NA	NA	NA	NA	NA	NA	NA	NA	NA	NA	NA	NA	NA	NA	NA	NA	NA	NA	NA	NA	NA	NA	NA	NA	NA	NA	NA	NA	NA	NA	NA	NA	NA
CS76211	23	1	1	24	2c	12	23	1	2	H	2H01	NA	NA	NA	NA	NA	NA	NA	NA	NA	NA	NA	NA	NA	NA	NA	NA	NA	NA	NA	NA	NA	NA	NA	NA	NA	NA	NA	NA	NA	NA	NA	NA	NA	NA	NA	NA	NA	NA
CS76211	197	1	2	46	2c	6	47	7	4	B	4B07	492	468	465	475	505	574	611	604	626	550	561	596	641	721	776	786	772	726	731	760	793	867	933	921	954	1016	1031	1057	1064	1101	1125	1145	1151	1208	1234	1269	1316	1339
CS76211	106	2	3	74	2a	16	15	4	6	A	6A04	851	832	804	795	822	914	984	950	943	903	906	977	1020	1084	1173	1183	1129	1094	1061	1157	1192	1322	1437	1408	1430	1505	1586	1598	1638	1682	1723	1740	1767	1861	1852	1936	1969	2042
CS76211	172	2	4	98	2c	18	39	6	8	G	8G06	NA	NA	NA	NA	NA	NA	NA	NA	NA	NA	NA	NA	NA	NA	NA	NA	NA	NA	NA	NA	NA	NA	NA	NA	NA	NA	NA	NA	NA	NA	NA	NA	NA	NA	NA	NA	NA	NA
CS76213	202	1	1	22	3c	6	22	7	2	G	2G07	543	552	521	534	578	642	650	661	680	697	678	713	731	770	791	792	776	766	735	763	795	860	885	851	892	956	950	981	994	993	1007	1012	1011	1060	1062	1074	1077	1087
CS76213	232	1	2	50	1b	5	52	8	4	G	4G08	NA	NA	NA	NA	NA	NA	NA	NA	NA	NA	NA	NA	NA	NA	NA	NA	NA	NA	NA	NA	NA	NA	NA	NA	NA	NA	NA	NA	NA	NA	NA	NA	NA	NA	NA	NA	NA	NA
CS76213	80	2	3	69	2c	15	11	3	6	E	6000	328	309	287	292	314	359	375	384	374	342	347	367	396	466	505	529	523	485	484	503	545	598	733	650	670	708	703	709	728	742	767	786	797	841	830	860	876	904
CS76213	178	2	4	94	4c	18	33	6	8	P	8P06	752	749	705	688	711	764	825	834	786	803	781	739	811	937	991	1014	1032	1050	966	918	991	1103	1139	1128	1177	1247	1242	1288	1315	1333	1384	1404	1429	1537	1495	1577	1605	1676
CS76214	247	1	1	6	2a	4	7	9	1	G	1G09	347	334	319	343	329	363	404	415	428	421	418	431	433	479	506	538	524	535	516	546	581	620	639	616	645	683	665	682	693	715	715	725	729	780	762	785	806	827
CS76214	29	1	2	60	2c	12	59	1	4	R	4R01	735	782	708	712	733	793	893	908	914	913	829	868	903	964	1080	1115	1102	1171	1109	1154	1132	1225	1442	1283	1343	1425	1297	1294	1310	1361	1489	1514	1508	1603	1491	1550	1584	1649
CS76214	217	2	3	83	1b	20	24	8	5	G	5G08	981	956	935	896	888	901	1065	1103	1124	1105	1105	1080	1088	1116	1232	1271	1242	1272	1281	1313	1324	1293	1378	1361	1402	1464	1399	1419	1466	1534	1598	1607	1614	1697	1666	1727	1802	1842
CS76214	128	2	4	114	4b	17	53	5	7	H	7H05	993	972	903	918	935	1014	1159	1158	1138	1116	1091	1139	1130	1167	1292	1338	1347	1376	1376	1417	1429	1462	1502	1478	1522	1620	1590	1623	1655	1720	1752	1750	1786	1891	1881	1955	2012	2019
CS76215	21	1	1	24	4c	12	21	1	2	F	2F01	348	342	326	321	344	377	405	419	420	414	388	401	407	447	490	549	529	506	457	475	494	524	574	571	607	627	583	575	586	610	663	677	691	721	698	718	739	778
CS76215	220	1	2	38	1b	5	40	8	3	K	3K08	NA	NA	NA	NA	NA	NA	NA	NA	NA	NA	NA	NA	NA	NA	NA	NA	NA	NA	NA	NA	NA	NA	NA	NA	NA	NA	NA	NA	NA	NA	NA	NA	NA	NA	NA	NA	NA	NA
CS76215	255	2	3	75	1c	21	16	9	5	S	5S09	713	687	601	611	612	650	762	801	809	773	692	727	758	817	928	979	999	918	791	790	827	919	1056	1057	1076	1087	1070	1076	1088	1125	1173	1188	1207	1244	1232	1269	1309	1348
CS76215	88	2	4	93	4c	15	33	3	8	P	8P03	525	509	475	485	483	542	643	640	652	641	578	620	646	730	794	839	847	812	702	738	784	843	916	903	949	963	940	942	952	977	1028	1038	1053	1086	1088	1099	1122	1168
CS76216	241	1	1	2	4a	4	1	9	1	A	1A09	711	688	688	679	679	741	790	766	781	766	790	833	864	955	976	976	973	896	961	989	973	1114	1115	1078	1095	1154	1190	1209	1202	1196	1217	1207	1202	1261	1272	1288	1294	1317
CS76216	50	1	2	52	3b	11	50	2	4	E	400	1062	1095	1081	1066	1089	1134	1196	1167	1169	1171	1202	1266	1359	1466	1524	1524	1502	1482	1515	1561	1676	1851	1837	1827	1890	2022	2104	2155	2154	2212	2198	2200	2213	2349	2406	2464	2512	2548
CS76216	264	2	3	67	2c	21	7	9	6	J	6J09	NA	NA	NA	NA	NA	NA	NA	NA	NA	NA	NA	NA	NA	NA	NA	NA	NA	NA	NA	NA	NA	NA	NA	NA	NA	NA	NA	NA	NA	NA	NA	NA	NA	NA	NA	NA	NA	NA
CS76216	307	2	4	116	3b	23	54	11	7	G	7G11	1196	1191	1206	1231	1251	1316	1337	1354	1322	1299	1321	1419	1450	1515	1530	1568	1579	1574	1558	1625	1661	1746	1765	1739	1783	1867	1908	1949	1979	2041	2078	2096	2125	2199	2218	2284	2301	2331
CS76217	51	1	1	24	4b	11	21	2	2	F	2F02	1024	1042	1061	1105	1118	1124	1152	1181	1198	1201	1212	1274	1300	1372	1402	1449	1493	1516	1526	1583	1619	1642	1600	1584	1638	1733	1753	1787	1801	1828	1841	1837	1852	1920	1929	1954	1991	2008
CS76217	292	1	2	49	1c	3	52	10	4	G	4G10	856	898	878	865	882	896	927	939	958	960	965	1008	1015	1103	1136	1152	1183	1202	1179	1282	1335	1408	1365	1351	1416	1517	1551	1602	1633	1686	1704	1720	1746	1833	1837	1896	1967	2020
CS76217	340	2	3	84	4c	24	21	12	5	K	5K12	NA	NA	NA	NA	NA	NA	NA	NA	NA	NA	NA	NA	NA	NA	NA	NA	NA	NA	NA	NA	NA	NA	NA	NA	NA	NA	NA	NA	NA	NA	NA	NA	NA	NA	NA	NA	NA	NA
CS76217	25	2	4	93	1a	13	36	1	8	K	8K01	NA	NA	NA	NA	NA	NA	NA	NA	NA	NA	NA	NA	NA	NA	NA	NA	NA	NA	NA	NA	NA	NA	NA	NA	NA	NA	NA	NA	NA	NA	NA	NA	NA	NA	NA	NA	NA	NA
CS76218	98	1	1	7	1c	9	8	4	1	H	1H04	726	710	705	719	751	815	848	840	805	808	801	851	907	1009	1039	1037	1053	1090	1062	1083	1103	1180	1203	1189	1245	1303	1356	1365	1385	1406	1412	1426	1434	1485	1513	1545	1574	1594
CS76218	312	1	2	41	3b	2	42	11	3	O	3O11	848	800	726	742	802	951	998	978	956	925	871	979	1054	1177	1216	1216	1174	1187	1129	1181	1248	1363	1391	1343	1396	1470	1498	1540	1557	1583	1594	1589	1606	1681	1693	1721	1763	1786
CS76218	132	2	3	78	2b	17	19	5	5	O	5O05	NA	NA	NA	NA	NA	NA	NA	NA	NA	NA	NA	NA	NA	NA	NA	NA	NA	NA	NA	NA	NA	NA	NA	NA	NA	NA	NA	NA	NA	NA	NA	NA	NA	NA	NA	NA	NA	NA
CS76218	359	2	4	92	1c	24	32	12	8	R	8R12	NA	NA	NA	NA	NA	NA	NA	NA	NA	NA	NA	NA	NA	NA	NA	NA	NA	NA	NA	NA	NA	NA	NA	NA	NA	NA	NA	NA	NA	NA	NA	NA	NA	NA	NA	NA	NA	NA
CS76219	336	1	1	5	3a	1	6	12	1	F	1F12	693	635	630	694	713	763	830	797	820	753	767	818	868	924	987	996	1011	969	934	1008	1039	1129	1182	1124	1194	1303	1268	1285	1316	1357	1326	1326	1332	1475	1449	1476	1503	1548
CS76219	263	1	2	54	4a	4	53	9	4	H	4H09	533	543	522	525	533	549	574	587	609	646	605	629	653	673	702	731	749	753	723	780	797	814	832	823	856	913	914	930	943	967	977	974	983	1029	1045	1062	1084	1110
CS76219	259	2	3	71	1c	21	12	9	6	D	6D09	564	593	565	608	602	647	697	679	687	717	687	802	849	919	980	969	918	959	908	1055	1066	1119	1108	1103	1178	1341	1327	1291	1302	1374	1361	1379	1387	1517	1528	1538	1568	1613
CS76219	197	2	4	103	1a	19	44	7	8	B	8B07	443	462	431	455	444	464	505	499	521	487	480	476	492	556	602	620	626	649	579	628	620	689	761	753	783	826	807	798	816	849	863	880	900	950	962	1001	1025	1062
CS76220	201	1	1	22	4c	6	21	7	2	F	2F07	301	279	261	269	272	297	335	343	344	303	305	335	335	380	411	424	441	438	429	440	451	458	511	519	554	563	552	578	592	617	649	652	668	711	722	753	764	782
CS76220	334	1	2	33	3a	1	34	12	3	D	3D12	677	718	678	694	702	771	819	824	820	814	789	821	843	871	940	957	953	954	901	926	955	1005	1144	1044	1093	1138	1129	1156	1168	1194	1242	1256	1255	1329	1307	1348	1370	1396
CS76220	34	2	3	85	2b	14	27	2	5	D	5D02	729	734	717	732	759	800	858	880	885	854	833	894	961	1043	1113	1113	1136	1082	1043	1097	1149	1255	1408	1295	1333	1392	1366	1403	1431	1504	1578	1583	1597	1683	1638	1700	1749	1850
CS76220	28	2	4	93	4a	13	33	1	8	P	8P01	741	781	708	713	708	775	839	863	903	904	826	874	881	1008	1102	1115	1090	1080	1049	1053	1124	1233	1303	1276	1329	1423	1424	1459	1478	1534	1532	1540	1566	1667	1653	1709	1749	1830
CS76221	39	1	1	12	4b	11	9	2	1	J	1J02	NA	NA	NA	NA	NA	NA	NA	NA	NA	NA	NA	NA	NA	NA	NA	NA	NA	NA	NA	NA	NA	NA	NA	NA	NA	NA	NA	NA	NA	NA	NA	NA	NA	NA	NA	NA	NA	NA
CS76221	34	1	2	36	3b	11	34	2	3	D	3D02	NA	NA	NA	NA	NA	NA	NA	NA	NA	NA	NA	NA	NA	NA	NA	NA	NA	NA	NA	NA	NA	NA	NA	NA	NA	NA	NA	NA	NA	NA	NA	NA	NA	NA	NA	NA	NA	NA
CS76221	290	2	3	72	2a	22	11	10	6	E	60000000000	1015	1011	897	919	974	1087	1187	1093	1128	1099	971	1058	1096	1248	1358	1285	1176	1173	1076	1190	1257	1394	1583	1484	1565	1628	1570	1596	1616	1693	1770	1794	1814	1895	1828	1883	1966	2022
CS76221	301	2	4	120	1b	23	60	11	7	A	7A11	862	878	816	845	885	921	984	985	999	1018	995	1064	1107	1161	1199	1255	1247	1241	1198	1313	1350	1453	1452	1396	1423	1508	1537	1554	1577	1610	1611	1616	1609	1719	1703	1725	1739	1742
CS76222	141	1	1	23	4b	8	21	5	2	F	2F05	1078	1043	938	972	1011	1036	1124	1150	1191	1078	1072	1117	1164	1226	1327	1360	1409	1344	1266	1310	1361	1478	1524	1507	1581	1657	1670	1687	1711	1751	1780	1825	1837	1906	1939	2004	2061	2099
CS76222	226	1	2	46	3b	5	46	8	4	A	4A08	1772	1614	1527	1545	1595	1744	1933	1982	1998	1926	1932	2055	2096	2134	2178	2211	2240	2053	2037	2188	2231	2345	2284	2267	2324	2470	2485	2542	2582	2621	2592	2635	2653	2823	2905	2957	2991	3029
CS76222	209	2	3	63	3a	19	2	7	6	R	6R07	1259	1092	974	979	946	1057	1276	1207	1194	1150	1231	1277	1321	1455	1567	1548	1435	1317	1305	1418	1556	1657	1729	1749	1813	1899	1907	1950	1977	2050	2097	2139	2139	2237	2253	2311	2356	2406
CS76222	325	2	4	96	1b	23	36	11	8	K	8K11	1234	1007	955	1000	1018	1160	1293	1295	1298	1338	1272	1331	1369	1518	1636	1685	1718	1681	1551	1716	1781	1851	1785	1775	1859	2066	2079	2113	2130	2165	2091	2134	2138	2288	2318	2339	2376	2384
CS76223	150	1	1	31	3b	8	30	5	2	S	2S05	NA	NA	NA	NA	NA	NA	NA	NA	NA	NA	NA	NA	NA	NA	NA	NA	NA	NA	NA	NA	NA	NA	NA	NA	NA	NA	NA	NA	NA	NA	NA	NA	NA	NA	NA	NA	NA	NA
CS76223	274	1	2	33	3c	3	34	10	3	D	3D10	601	610	593	594	580	602	648	650	653	630	593	659	638	705	764	810	843	853	769	853	848	909	961	966	1007	1036	1009	1027	1030	1047	1073	1086	1098	1144	1139	1179	1207	1256
CS76223	349	2	3	72	1c	24	12	12	6	D	6D12	NA	NA	NA	NA	NA	NA	NA	NA	NA	NA	NA	NA	NA	NA	NA	NA	NA	NA	NA	NA	NA	NA	NA	NA	NA	NA	NA	NA	NA	NA	NA	NA	NA	NA	NA	NA	NA	NA
CS76223	148	2	4	94	4b	17	33	5	8	P	8P05	433	455	403	428	410	424	460	459	479	474	464	503	502	538	577	599	605	604	537	625	621	644	676	670	712	793	754	744	760	797	855	862	869	909	899	905	938	990
CS76224	354	1	1	21	1a	1	24	12	2	J	2J12	1049	1050	1000	966	1003	1085	1152	1164	1159	1132	1147	1215	1252	1284	1333	1378	1404	1443	1364	1395	1448	1512	1585	1598	1608	1656	1697	1708	1711	1749	1754	1766	1768	1855	1913	1909	1935	1985
CS76224	90	1	2	60	1a	10	60	3	4	S	4S03	359	364	355	356	369	388	422	417	461	448	439	440	474	508	551	561	574	603	578	573	590	608	603	604	625	676	733	743	759	772	774	780	771	823	865	882	905	916
CS76224	273	2	3	88	1a	22	28	10	5	C	5C10	1098	1087	1055	1007	1042	1100	1168	1156	1155	1155	1176	1137	1169	1252	1319	1351	1355	1388	1297	1268	1319	1400	1488	1477	1481	1601	1682	1688	1697	1727	1742	1741	1751	1832	1893	1922	1922	1956
CS76224	275	2	4	116	1a	22	56	10	7	E	70000000000	992	1000	986	949	940	980	990	1025	1032	1042	1043	1033	1103	1153	1194	1194	1210	1282	1203	1185	1185	1241	1288	1295	1308	1399	1461	1436	1450	1510	1528	1564	1569	1673	1755	1790	1827	1867
CS76225	95	1	1	7	4c	9	5	4	1	E	10000	520	546	531	530	529	533	546	562	569	572	591	597	601	647	656	668	677	682	674	693	710	748	781	772	797	837	823	840	860	890	938	957	976	1005	997	1013	1024	1039
CS76225	82	1	2	52	1a	10	52	3	4	G	4G03	NA	NA	NA	NA	NA	NA	NA	NA	NA	NA	NA	NA	NA	NA	NA	NA	NA	NA	NA	NA	NA	NA	NA	NA	NA	NA	NA	NA	NA	NA	NA	NA	NA	NA	NA	NA	NA	NA
CS76225	147	2	3	62	1b	17	4	5	6	O	6O05	690	679	662	603	616	669	797	759	782	764	792	749	796	882	974	997	944	949	941	955	959	1072	1143	1152	1200	1273	1205	1229	1244	1293	1330	1358	1402	1480	1400	1472	1502	1561
CS76225	64	2	4	117	4c	15	57	3	7	D	7D03	693	694	680	640	631	680	782	758	754	748	782	769	786	859	938	921	936	891	905	919	912	992	1130	1115	1156	1190	1123	1154	1169	1186	1218	1213	1229	1314	1296	1356	1388	1424
CS76226	248	1	1	6	1a	4	8	9	1	H	1H09	NA	NA	NA	NA	NA	NA	NA	NA	NA	NA	NA	NA	NA	NA	NA	NA	NA	NA	NA	NA	NA	NA	NA	NA	NA	NA	NA	NA	NA	NA	NA	NA	NA	NA	NA	NA	NA	NA
CS76226	72	1	2	44	3a	10	42	3	3	O	3O03	731	680	666	652	643	729	816	842	828	809	792	792	806	874	958	974	998	983	955	1002	993	1060	1140	1121	1128	1152	1200	1205	1219	1269	1339	1309	1316	1406	1409	1473	1518	1549
CS76226	102	2	3	78	2a	16	19	4	5	O	5O04	NA	NA	NA	NA	NA	NA	NA	NA	NA	NA	NA	NA	NA	NA	NA	NA	NA	NA	NA	NA	NA	NA	NA	NA	NA	NA	NA	NA	NA	NA	NA	NA	NA	NA	NA	NA	NA	NA
CS76226	317	2	4	104	1b	23	44	11	8	B	8B11	1207	1126	1115	1111	1101	1150	1267	1279	1338	1243	1226	1231	1235	1221	1316	1372	1349	1353	1226	1402	1449	1533	1673	1738	1783	1833	1901	1919	1940	1980	2016	2027	2046	2141	2134	2173	2223	2267
CS76227	62	1	1	4	3a	10	2	3	1	B	1B03	817	816	724	695	677	745	856	856	881	919	791	851	875	941	1054	1085	1116	1131	1011	1012	1110	1220	1283	1326	1370	1408	1426	1458	1469	1496	1530	1530	1540	1611	1579	1657	1721	1747
CS76227	204	1	2	54	3c	6	54	7	4	J	4J07	NA	NA	NA	NA	NA	NA	NA	NA	NA	NA	NA	NA	NA	NA	NA	NA	NA	NA	NA	NA	NA	NA	NA	NA	NA	NA	NA	NA	NA	NA	NA	NA	NA	NA	NA	NA	NA	NA
CS76227	77	2	3	73	3c	15	14	3	6	B	6B03	929	938	775	785	823	943	1024	1010	1058	1055	902	962	1023	1154	1300	1302	1360	1342	1156	1241	1324	1466	1551	1560	1597	1672	1687	1725	1734	1761	1789	1814	1841	1914	1867	1956	2001	2049
CS76227	106	2	4	106	4a	16	45	4	8	A	8A04	592	587	531	507	516	574	661	617	662	632	550	604	659	742	830	853	865	850	741	741	840	947	1027	1037	1040	1080	1125	1124	1148	1171	1213	1198	1212	1266	1268	1287	1371	1434
CS76228	244	1	1	2	1a	4	4	9	1	D	1D09	NA	NA	NA	NA	NA	NA	NA	NA	NA	NA	NA	NA	NA	NA	NA	NA	NA	NA	NA	NA	NA	NA	NA	NA	NA	NA	NA	NA	NA	NA	NA	NA	NA	NA	NA	NA	NA	NA
CS76228	23	1	2	56	4c	12	53	1	4	H	4H01	865	864	816	850	879	977	999	1012	988	1020	971	1067	1125	1227	1258	1260	1219	1230	1158	1234	1297	1407	1420	1401	1458	1549	1549	1574	1613	1643	1667	1691	1695	1783	1790	1837	1884	1930
CS76228	180	2	3	62	4c	18	1	6	6	S	6S06	569	526	490	516	532	606	633	645	588	571	600	674	719	774	790	784	765	743	749	803	843	883	932	888	928	952	955	986	1000	1010	1049	1044	1053	1102	1119	1147	1167	1196
CS76228	322	2	4	100	2b	23	39	11	8	G	8G11	1085	990	983	1064	1086	1220	1270	1240	1158	1131	1086	1273	1373	1490	1591	1605	1527	1477	1447	1578	1650	1794	1907	1831	1886	1956	1948	1980	1988	2025	2093	2112	2124	2206	2185	2226	2273	2310
CS76229	124	1	1	3	1b	8	4	5	1	D	1D05	824	838	776	807	779	872	947	978	965	970	956	941	933	1040	1123	1144	1205	1156	1120	1194	1211	1343	1384	1366	1412	1512	1537	1561	1576	1613	1637	1638	1641	1723	1750	1798	1834	1883
CS76229	18	1	2	48	1c	12	48	1	4	C	4C01	NA	NA	NA	NA	NA	NA	NA	NA	NA	NA	NA	NA	NA	NA	NA	NA	NA	NA	NA	NA	NA	NA	NA	NA	NA	NA	NA	NA	NA	NA	NA	NA	NA	NA	NA	NA	NA	NA
CS76229	348	2	3	76	4c	24	13	12	6	C	6C12	NA	NA	NA	NA	NA	NA	NA	NA	NA	NA	NA	NA	NA	NA	NA	NA	NA	NA	NA	NA	NA	NA	NA	NA	NA	NA	NA	NA	NA	NA	NA	NA	NA	NA	NA	NA	NA	NA
CS76229	340	2	4	112	2c	24	51	12	7	K	7K12	722	768	742	750	729	780	805	830	835	850	790	779	821	900	956	991	1004	1032	939	981	988	1056	1288	1167	1214	1238	1200	1212	1226	1247	1315	1300	1304	1346	1319	1350	1371	1399
CS76230	84	1	1	24	1a	10	24	3	2	J	2J03	903	876	828	866	889	949	1060	1002	1034	946	991	1014	1064	1156	1279	1287	1288	1246	1276	1348	1353	1468	1523	1519	1554	1644	1680	1693	1709	1731	1758	1774	1770	1878	1911	1963	2005	2040
CS76230	296	1	2	53	1c	3	56	10	4	M	4M10	673	659	616	622	589	674	756	717	718	643	618	692	680	815	920	963	960	932	889	956	1023	1156	1219	1238	1285	1395	1392	1427	1451	1495	1522	1532	1548	1685	1686	1743	1801	1842
CS76230	120	2	3	62	4a	16	1	4	6	S	6S04	533	533	482	468	456	498	579	560	601	557	553	561	598	629	684	713	709	748	723	710	724	788	839	824	865	926	912	929	945	968	1002	1019	1036	1120	1102	1143	1178	1215
CS76230	220	2	4	111	2b	20	51	8	7	K	7K08	696	866	807	824	845	964	1053	1050	1067	1128	1126	1171	1172	1252	1359	1393	1388	1331	1337	1325	1327	1437	1593	1532	1572	1678	1662	1705	1734	1808	1828	1845	1868	1966	1960	2036	2081	2122
CS76231	31	1	1	4	4b	11	1	2	1	A	1A02	NA	NA	NA	NA	NA	NA	NA	NA	NA	NA	NA	NA	NA	NA	NA	NA	NA	NA	NA	NA	NA	NA	NA	NA	NA	NA	NA	NA	NA	NA	NA	NA	NA	NA	NA	NA	NA	NA
CS76231	30	1	2	60	1c	12	60	1	4	S	4S01	NA	NA	NA	NA	NA	NA	NA	NA	NA	NA	NA	NA	NA	NA	NA	NA	NA	NA	NA	NA	NA	NA	NA	NA	NA	NA	NA	NA	NA	NA	NA	NA	NA	NA	NA	NA	NA	NA
CS76231	324	2	3	68	2b	23	7	11	6	J	6J11	809	752	713	758	830	895	979	966	985	911	924	985	1019	1120	1154	1169	1169	1088	1154	1192	1216	1318	1408	1367	1415	1534	1482	1490	1504	1567	1605	1628	1646	1767	1705	1769	1812	1888
CS76231	260	2	4	103	4c	21	41	9	8	E	8000000000	505	482	454	486	511	562	612	618	629	582	554	631	660	718	785	786	794	787	745	792	810	880	882	862	896	1002	1007	1013	1019	1061	1042	1032	1045	1164	1123	1178	1182	1241
CS76232	139	1	1	19	2b	8	19	5	2	D	2D05	747	730	703	765	771	820	895	925	937	893	904	940	954	1021	1108	1129	1149	1152	1115	1173	1195	1269	1357	1282	1323	1404	1385	1411	1431	1472	1487	1502	1501	1606	1586	1636	1692	1733
CS76232	136	1	2	47	3b	8	46	5	4	A	4A05	640	638	620	638	661	682	755	756	779	752	757	775	797	833	888	918	939	931	903	913	921	964	998	980	1009	1076	1049	1065	1084	1122	1121	1144	1158	1239	1189	1234	1271	1351
CS76232	65	2	3	85	3c	15	26	3	5	E	5000	404	420	396	413	405	425	466	474	472	475	463	501	513	550	599	629	635	645	618	650	653	678	729	716	734	792	779	808	813	859	876	892	905	971	916	952	1014	1057
CS76232	269	2	4	91	1c	21	32	9	8	R	8R09	NA	NA	NA	NA	NA	NA	NA	NA	NA	NA	NA	NA	NA	NA	NA	NA	NA	NA	NA	NA	NA	NA	NA	NA	NA	NA	NA	NA	NA	NA	NA	NA	NA	NA	NA	NA	NA	NA
CS76233	287	1	1	17	4c	3	17	10	2	B	2B10	817	793	603	691	700	772	940	887	900	833	745	886	972	1092	1178	861	1123	1164	990	1178	1173	1277	1246	1203	1200	1324	1314	1324	1347	1399	1343	1347	1356	1482	1497	1555	1598	1628
CS76233	348	1	2	45	1a	1	48	12	4	C	4C12	844	906	661	764	783	852	1036	964	950	942	800	917	969	1027	1262	1274	1289	1311	1074	1160	1176	1234	1326	1294	1345	1460	1455	1494	1521	1594	1540	1541	1534	1640	1690	1748	1771	1797
CS76233	15	2	3	73	1a	13	16	1	5	S	5S01	752	725	618	705	757	807	923	872	889	924	827	910	985	1068	1145	1124	1151	1136	1094	1133	1134	1204	1132	1112	1122	1279	1286	1316	1329	1377	1269	1281	1283	1452	1496	1535	1553	1556
CS76233	360	2	4	92	2c	24	31	12	8	S	8S12	NA	NA	NA	NA	NA	NA	NA	NA	NA	NA	NA	NA	NA	NA	NA	NA	NA	NA	NA	NA	NA	NA	NA	NA	NA	NA	NA	NA	NA	NA	NA	NA	NA	NA	NA	NA	NA	NA
CS76234	136	1	1	15	1b	8	16	5	2	A	2A05	894	910	910	945	951	964	982	986	1014	1032	1029	1059	1073	1102	1152	1167	1168	1208	1218	1246	1267	1299	1284	1239	1257	1411	1435	1476	1502	1520	1485	1473	1484	1623	1645	1687	1724	1770
CS76234	209	1	2	58	2c	6	59	7	4	R	4R07	NA	NA	NA	NA	NA	NA	NA	NA	NA	NA	NA	NA	NA	NA	NA	NA	NA	NA	NA	NA	NA	NA	NA	NA	NA	NA	NA	NA	NA	NA	NA	NA	NA	NA	NA	NA	NA	NA
CS76234	163	2	3	78	3c	18	18	6	5	P	5P06	848	882	887	911	913	938	965	984	1013	1046	1052	1076	1075	1117	1137	1162	1213	1232	1249	1303	1345	1407	1419	1398	1434	1524	1535	1560	1586	1632	1634	1627	1645	1759	1809	1852	1888	1943
CS76234	235	2	4	95	1b	20	36	8	8	K	8K08	846	878	885	925	935	946	988	1008	1024	1048	1067	1117	1141	1160	1189	1194	1197	1236	1239	1291	1332	1361	1376	1345	1372	1452	1462	1495	1511	1542	1538	1531	1536	1625	1643	1665	1701	1724
CS76235	246	1	1	6	3a	4	6	9	1	F	1F09	235	229	225	233	242	263	273	275	277	277	270	294	307	325	341	357	366	377	360	374	384	418	448	435	461	489	489	506	513	533	527	540	549	587	590	611	627	654
CS76235	160	1	2	39	1a	7	40	6	3	K	3K06	610	603	587	604	627	675	705	721	752	768	728	789	813	856	898	914	935	956	941	1015	1044	1078	975	961	1018	1121	1127	1164	1172	1192	1125	1125	1137	1245	1262	1298	1335	1373
CS76235	64	2	3	85	2c	15	27	3	5	D	5D03	444	458	451	476	484	508	535	541	554	572	557	597	613	653	690	700	691	723	710	754	777	812	937	803	834	892	880	909	914	935	970	991	1002	1022	996	1017	1042	1074
CS76235	121	2	4	118	1b	17	60	5	7	A	7A05	417	462	452	444	451	478	476	492	504	526	506	509	548	593	648	667	662	704	670	703	710	757	726	727	768	816	823	829	836	847	830	841	845	893	893	908	925	942
CS76236	281	1	1	9	2c	3	11	10	1	M	1M10	679	640	620	609	623	670	737	767	809	844	765	822	866	959	1041	1056	1051	1003	996	991	1106	1136	1254	1184	1245	1319	1295	1298	1322	1373	1407	1415	1413	1514	1492	1518	1527	1577
CS76236	164	1	2	43	1a	7	44	6	3	R	3R06	426	431	416	428	423	444	471	476	476	459	459	479	492	506	562	585	598	599	552	592	624	649	682	671	698	756	762	784	811	864	843	856	856	943	958	1002	1039	1071
CS76236	116	2	3	66	4a	16	5	4	6	M	6M04	NA	NA	NA	NA	NA	NA	NA	NA	NA	NA	NA	NA	NA	NA	NA	NA	NA	NA	NA	NA	NA	NA	NA	NA	NA	NA	NA	NA	NA	NA	NA	NA	NA	NA	NA	NA	NA	NA
CS76236	100	2	4	110	2a	16	51	4	7	K	7K04	871	919	871	865	850	841	993	978	977	994	937	960	987	1026	1148	1171	1167	1144	1138	1118	1150	1168	1231	1212	1238	1320	1311	1307	1329	1380	1420	1438	1459	1570	1591	1631	1694	1745
CS76237	176	1	1	27	3a	7	26	6	2	M	2M06	318	326	321	321	313	328	354	371	380	389	372	398	398	416	445	454	455	463	429	454	483	513	482	470	496	584	572	583	586	609	602	617	613	690	681	715	729	752
CS76237	53	1	2	56	4b	11	53	2	4	H	4H02	412	438	385	405	407	433	493	502	490	505	467	497	530	568	605	604	617	613	589	644	654	703	736	725	754	775	762	766	774	794	818	830	850	884	872	911	927	965
CS76237	126	2	3	86	4b	17	25	5	5	F	5F05	341	357	326	334	328	330	362	390	418	442	388	406	407	416	454	485	495	519	471	477	486	517	582	553	572	584	564	590	595	611	637	652	655	680	663	691	713	746
CS76237	206	2	4	95	2a	19	35	7	8	M	8M07	NA	NA	NA	NA	NA	NA	NA	NA	NA	NA	NA	NA	NA	NA	NA	NA	NA	NA	NA	NA	NA	NA	NA	NA	NA	NA	NA	NA	NA	NA	NA	NA	NA	NA	NA	NA	NA	NA
CS76238	106	1	1	15	1c	9	16	4	2	A	2A04	752	766	759	789	785	820	893	923	959	975	918	985	996	1015	1078	1109	1159	1154	1070	1144	1177	1215	1237	1230	1269	1321	1324	1328	1357	1400	1401	1422	1428	1508	1517	1552	1583	1622
CS76238	210	1	2	58	1c	6	60	7	4	S	4S07	NA	NA	NA	NA	NA	NA	NA	NA	NA	NA	NA	NA	NA	NA	NA	NA	NA	NA	NA	NA	NA	NA	NA	NA	NA	NA	NA	NA	NA	NA	NA	NA	NA	NA	NA	NA	NA	NA
CS76238	337	2	3	84	1c	24	24	12	5	G	5G12	1210	1249	1199	1237	1237	1281	1327	1312	1312	1322	1309	1347	1378	1393	1460	1510	1516	1568	1539	1636	1609	1629	1591	1579	1607	1699	1708	1730	1737	1753	1747	1756	1776	1884	1911	1947	1996	2042
CS76238	35	2	4	113	1b	14	56	2	7	E	700	944	968	970	988	1002	1042	1085	1098	1126	1119	1098	1167	1196	1204	1257	1298	1342	1309	1199	1344	1365	1404	1347	1324	1377	1495	1488	1511	1537	1571	1495	1508	1528	1687	1689	1736	1777	1805
CS76239	355	1	1	25	4a	1	25	12	2	K	2K12	596	604	543	568	561	605	638	622	621	667	637	680	699	758	812	815	815	823	797	850	882	917	943	930	975	1011	1014	1016	1015	1030	1043	1049	1069	1111	1110	1127	1151	1175
CS76239	78	1	2	48	1a	10	48	3	4	C	4C03	NA	NA	NA	NA	NA	NA	NA	NA	NA	NA	NA	NA	NA	NA	NA	NA	NA	NA	NA	NA	NA	NA	NA	NA	NA	NA	NA	NA	NA	NA	NA	NA	NA	NA	NA	NA	NA	NA
CS76239	250	2	3	83	4c	21	21	9	5	K	5K09	794	833	750	756	775	803	877	907	945	1042	977	976	974	1015	1148	1170	1231	1273	1177	1194	1161	1240	1277	1264	1337	1411	1376	1387	1376	1420	1478	1512	1525	1591	1544	1554	1578	1619
CS76239	352	2	4	100	2c	24	39	12	8	G	8G12	901	943	895	903	920	949	965	986	1011	958	944	1018	1031	1101	1166	1170	1197	1204	1147	1212	1237	1294	1496	1366	1405	1442	1399	1408	1408	1425	1484	1511	1542	1587	1540	1570	1590	1639
CS76240	175	1	1	27	4a	7	25	6	2	K	2K06	726	741	689	728	749	772	830	831	845	899	795	898	917	951	1023	1049	1046	1076	998	1073	1124	1177	1179	1157	1190	1238	1233	1268	1280	1288	1320	1318	1338	1385	1393	1417	1437	1479
CS76240	244	1	2	34	3a	4	34	9	3	D	3D09	944	968	951	948	998	1029	1055	1041	1003	1037	948	1106	1133	1186	1257	1271	1304	1320	1173	1310	1361	1420	1455	1443	1481	1522	1531	1556	1570	1583	1599	1622	1636	1718	1714	1728	1775	1797
CS76240	62	2	3	89	4c	15	29	3	5	B	5B03	778	780	724	726	771	829	908	906	895	913	823	900	988	1038	1152	1159	1134	1180	1040	1178	1209	1276	1291	1218	1246	1325	1317	1361	1358	1370	1404	1402	1388	1527	1503	1526	1552	1588
CS76240	185	2	4	115	1a	19	56	7	7	E	70000000	853	865	810	798	822	878	928	925	922	975	860	977	1023	1058	1126	1167	1184	1242	1090	1179	1234	1291	1265	1248	1272	1341	1362	1385	1407	1434	1414	1423	1427	1507	1526	1562	1610	1634
CS76241	11	1	1	12	2c	12	11	1	1	M	1M01	254	316	233	248	251	251	312	305	318	323	262	277	303	326	408	384	378	414	336	361	398	414	744	578	667	642	460	469	494	527	716	746	763	748	583	606	629	678
CS76241	83	1	2	56	4a	10	53	3	4	H	4H03	NA	NA	NA	NA	NA	NA	NA	NA	NA	NA	NA	NA	NA	NA	NA	NA	NA	NA	NA	NA	NA	NA	NA	NA	NA	NA	NA	NA	NA	NA	NA	NA	NA	NA	NA	NA	NA	NA
CS76241	175	2	3	66	3c	18	6	6	6	K	6K06	NA	NA	NA	NA	NA	NA	NA	NA	NA	NA	NA	NA	NA	NA	NA	NA	NA	NA	NA	NA	NA	NA	NA	NA	NA	NA	NA	NA	NA	NA	NA	NA	NA	NA	NA	NA	NA	NA
CS76241	277	2	4	116	3a	22	54	10	7	G	7G10	NA	NA	NA	NA	NA	NA	NA	NA	NA	NA	NA	NA	NA	NA	NA	NA	NA	NA	NA	NA	NA	NA	NA	NA	NA	NA	NA	NA	NA	NA	NA	NA	NA	NA	NA	NA	NA	NA
CS76242	2	1	1	4	3c	12	2	1	1	B	1B01	818	827	825	817	828	852	929	881	950	933	909	945	955	1032	1118	1106	1143	1132	1043	1136	1148	1225	1294	1297	1312	1362	1406	1418	1435	1488	1531	1537	1551	1621	1643	1684	1740	1779
CS76242	283	1	2	41	2c	3	43	10	3	P	3P10	NA	NA	NA	NA	NA	NA	NA	NA	NA	NA	NA	NA	NA	NA	NA	NA	NA	NA	NA	NA	NA	NA	NA	NA	NA	NA	NA	NA	NA	NA	NA	NA	NA	NA	NA	NA	NA	NA
CS76242	109	2	3	70	1a	16	12	4	6	D	6D04	921	837	822	847	787	833	978	951	938	941	882	908	885	1041	1169	1212	1184	1152	993	1127	1204	1312	1455	1502	1526	1595	1636	1630	1633	1683	1693	1719	1739	1813	1786	1844	1860	1926
CS76242	286	2	4	108	4a	22	45	10	8	A	8A10	NA	NA	NA	NA	NA	NA	NA	NA	NA	NA	NA	NA	NA	NA	NA	NA	NA	NA	NA	NA	NA	NA	NA	NA	NA	NA	NA	NA	NA	NA	NA	NA	NA	NA	NA	NA	NA	NA
CS76243	172	1	1	23	3a	7	22	6	2	G	2G06	570	585	565	575	594	607	611	625	630	626	607	639	674	705	719	736	736	751	700	727	754	787	797	791	811	832	841	853	858	878	871	880	887	921	903	928	943	955
CS76243	123	1	2	35	4b	8	33	5	3	C	3C05	699	719	688	717	738	765	809	809	822	859	843	892	918	991	1027	1032	1046	1084	1070	1121	1158	1215	1231	1217	1234	1302	1333	1312	1321	1339	1330	1337	1339	1401	1418	1454	1488	1508
CS76243	284	2	3	80	4a	22	17	10	5	R	5R10	378	369	343	328	342	373	419	411	402	397	402	1089	463	510	542	519	526	425	433	483	531	568	624	570	614	670	677	701	723	731	766	782	785	862	845	880	905	914
CS76243	123	2	4	118	3b	17	58	5	7	C	7C05	761	794	760	810	828	879	892	870	893	921	879	942	993	1033	1078	1084	1066	1097	1042	1087	1116	1221	1264	1247	1317	1427	1448	1455	1481	1542	1558	1574	1602	1695	1682	1668	1704	1727
CS76244	314	1	1	13	3b	2	14	11	1	R	1R11	NA	NA	NA	NA	NA	NA	NA	NA	NA	NA	NA	NA	NA	NA	NA	NA	NA	NA	NA	NA	NA	NA	NA	NA	NA	NA	NA	NA	NA	NA	NA	NA	NA	NA	NA	NA	NA	NA
CS76244	149	1	2	59	2b	8	59	5	4	R	4R05	NA	NA	NA	NA	NA	NA	NA	NA	NA	NA	NA	NA	NA	NA	NA	NA	NA	NA	NA	NA	NA	NA	NA	NA	NA	NA	NA	NA	NA	NA	NA	NA	NA	NA	NA	NA	NA	NA
CS76244	23	2	3	65	1a	13	8	1	6	H	6H01	531	509	474	494	528	583	649	630	584	510	501	589	633	718	785	791	749	715	669	747	815	894	936	924	966	1008	1009	1004	1016	1051	1058	1071	1078	1165	1163	1178	1219	1255
CS76244	13	2	4	105	1a	13	48	1	7	P	7P01	598	597	533	588	613	662	711	699	675	630	599	682	740	786	833	855	867	861	787	867	921	961	975	951	997	1054	1059	1077	1097	1116	1119	1123	1131	1223	1221	1253	1272	1301
CS76245	132	1	1	11	1b	8	12	5	1	O	1O05	688	730	742	722	738	809	838	841	857	853	858	895	955	1027	1065	1090	1105	1093	1080	1172	1207	1309	1339	1299	1344	1410	1439	1464	1469	1511	1493	1499	1507	1622	1652	1708	1745	1797
CS76245	281	1	2	41	4c	3	41	10	3	M	3M10	566	578	563	616	621	660	713	723	763	713	679	694	745	823	913	906	953	914	826	893	950	1060	1102	1088	1115	1168	1193	1209	1231	1243	1272	1282	1304	1380	1389	1419	1438	1481
CS76245	185	2	3	87	3a	19	26	7	5	E	50000000	772	742	684	713	716	762	859	864	837	779	752	844	897	1006	1092	1122	1138	1108	1019	1111	1161	1260	1300	1292	1313	1398	1438	1431	1424	1474	1474	1486	1501	1606	1599	1642	1664	1713
CS76245	109	2	4	102	3a	16	42	4	8	D	8D04	477	505	476	502	483	505	554	558	579	562	536	556	566	613	669	682	698	683	620	649	691	736	799	784	808	852	872	882	902	935	954	962	982	1035	1037	1085	1109	1161
CS76246	330	1	1	29	3b	2	30	11	2	S	2S11	NA	NA	NA	NA	NA	NA	NA	NA	NA	NA	NA	NA	NA	NA	NA	NA	NA	NA	NA	NA	NA	NA	NA	NA	NA	NA	NA	NA	NA	NA	NA	NA	NA	NA	NA	NA	NA	NA
CS76246	146	1	2	55	1b	8	56	5	4	M	4M05	NA	NA	NA	NA	NA	NA	NA	NA	NA	NA	NA	NA	NA	NA	NA	NA	NA	NA	NA	NA	NA	NA	NA	NA	NA	NA	NA	NA	NA	NA	NA	NA	NA	NA	NA	NA	NA	NA
CS76246	38	2	3	81	2b	14	23	2	5	H	5H02	679	684	639	668	671	700	727	730	755	738	737	809	871	887	958	1002	1018	990	811	950	1016	1074	1096	1075	1107	1153	1166	1199	1212	1238	1221	1215	1233	1309	1342	1385	1412	1424
CS76246	99	2	4	110	1a	16	52	4	7	J	7J04	NA	NA	NA	NA	NA	NA	NA	NA	NA	NA	NA	NA	NA	NA	NA	NA	NA	NA	NA	NA	NA	NA	NA	NA	NA	NA	NA	NA	NA	NA	NA	NA	NA	NA	NA	NA	NA	NA
CS76247	223	1	1	14	4b	5	13	8	1	P	1P08	302	312	284	266	277	303	354	353	365	369	350	371	379	402	416	428	436	446	420	440	452	490	504	491	523	541	530	526	531	559	565	569	579	613	594	610	626	637
CS76247	65	1	2	36	2a	10	35	3	3	E	3000	722	724	688	686	693	731	814	812	825	800	820	831	855	898	964	988	1021	1039	1008	1006	987	1084	1227	1227	1243	1289	1275	1294	1293	1360	1416	1432	1445	1526	1505	1548	1600	1664
CS76247	260	2	3	71	2c	21	11	9	6	E	6000000000	406	407	396	395	390	409	462	461	481	479	453	487	500	530	598	591	603	598	569	583	598	690	869	775	827	847	798	811	821	885	949	1001	1016	1054	1000	1021	1053	1114
CS76247	34	2	4	117	4b	14	57	2	7	D	7D02	378	386	368	349	353	381	432	421	440	431	406	433	479	512	543	554	577	586	554	565	576	647	698	685	702	741	735	727	740	781	832	842	854	902	886	913	935	978
CS76248	183	1	1	2	2c	6	3	7	1	C	1C07	858	891	866	913	937	982	1020	1016	1046	1021	1028	1070	1064	1128	1214	1270	1294	1292	1191	1265	1282	1353	1431	1370	1437	1542	1473	1523	1545	1599	1650	1677	1679	1784	1761	1826	1867	1921
CS76248	332	1	2	29	1a	1	32	12	3	B	3B12	1023	1092	1038	1074	1128	1159	1192	1210	1239	1273	1168	1238	1276	1344	1386	1430	1466	1511	1343	1483	1528	1604	1468	1457	1501	1675	1672	1689	1702	1737	1639	1671	1677	1813	1846	1907	1929	1968
CS76248	322	2	3	72	4b	23	9	11	6	G	6G11	NA	NA	NA	NA	NA	NA	NA	NA	NA	NA	NA	NA	NA	NA	NA	NA	NA	NA	NA	NA	NA	NA	NA	NA	NA	NA	NA	NA	NA	NA	NA	NA	NA	NA	NA	NA	NA	NA
CS76248	139	2	4	102	3b	17	42	5	8	D	8D05	268	301	298	301	313	318	346	353	371	362	374	377	392	418	451	456	469	470	469	495	519	585	660	631	647	686	683	687	708	727	759	762	770	798	771	798	833	860
CS76249	119	1	1	31	4c	9	29	4	2	R	2R04	573	577	551	571	598	659	719	718	687	674	682	742	785	875	930	942	917	824	810	893	943	1046	1071	1074	1122	1769	1782	1195	1202	1239	1246	1263	1272	1342	1357	1394	1414	1440
CS76249	241	1	2	30	2a	4	31	9	3	A	3A09	531	540	493	526	517	568	646	629	632	593	569	628	655	749	815	837	827	822	774	824	896	954	969	958	989	1029	1034	1067	1085	1116	1149	1169	1162	1232	1212	1266	1273	1311
CS76249	160	2	3	82	4c	18	21	6	5	K	5K06	628	611	574	616	622	697	774	766	756	713	695	758	788	882	958	973	930	895	858	960	998	1078	1132	1131	1156	1241	1224	1235	1245	1289	1308	1326	1329	1413	1414	1433	1469	1470
CS76249	3	2	4	117	3a	13	58	1	7	C	7C01	458	505	478	482	513	570	585	579	597	577	547	600	641	707	753	773	746	705	713	760	780	869	926	896	926	986	989	1015	1029	1057	1095	1114	1115	1159	1176	1184	1201	1239
CS76250	78	1	1	20	3a	10	18	3	2	C	2C03	NA	NA	NA	NA	NA	NA	NA	NA	NA	NA	NA	NA	NA	NA	NA	NA	NA	NA	NA	NA	NA	NA	NA	NA	NA	NA	NA	NA	NA	NA	NA	NA	NA	NA	NA	NA	NA	NA
CS76250	350	1	2	49	3a	1	50	12	4	E	4000000000000	122	104	107	117	128	152	162	164	160	148	149	161	167	192	200	211	216	198	215	221	234	243	269	259	272	276	277	284	290	301	313	318	314	341	316	334	353	371
CS76250	107	2	3	74	3a	16	14	4	6	B	6B04	223	154	168	217	226	258	282	266	260	244	227	258	276	330	350	377	386	319	321	362	393	435	487	471	493	514	472	474	497	511	533	554	576	598	556	569	604	620
CS76250	53	2	4	97	3b	14	38	2	8	H	8H02	634	566	580	635	669	730	778	784	783	721	755	780	815	863	901	929	925	931	944	979	989	1062	1123	1072	1121	1226	1210	1215	1228	1279	1269	1289	1293	1390	1348	1356	1397	1434
CS76251	52	1	1	24	3b	11	22	2	2	G	2G02	933	912	918	965	977	1028	1066	1072	1063	1031	1025	1082	1136	1209	1256	1261	1247	1184	1109	1250	1308	1421	1493	1475	1494	1585	1584	1641	1664	1718	1741	1748	1769	1837	1839	1900	1951	2029
CS76251	257	1	2	46	2a	4	47	9	4	B	4B09	928	853	895	965	980	992	1024	1026	1039	994	1041	1127	1152	1205	1287	1294	1295	1226	1159	1357	1394	1543	1579	1557	1598	1704	1712	1744	1765	1808	1802	1805	1810	1934	1940	2004	2037	2079
CS76251	5	2	3	85	3a	13	26	1	5	E	50	676	672	669	703	690	721	758	751	778	765	785	821	844	880	912	925	941	919	932	994	1002	996	1024	1015	1042	1110	1112	1131	1132	1179	1179	1198	1211	1278	1301	1359	1395	1449
CS76251	238	2	4	95	4b	20	33	8	8	P	8P08	221	199	213	229	235	243	259	258	265	237	251	270	278	300	321	325	332	316	337	360	374	412	424	421	436	478	476	492	491	502	521	525	529	570	574	608	628	655
CS76252	24	1	1	24	1c	12	24	1	2	J	2J01	573	570	533	540	529	590	656	652	643	645	594	642	674	734	784	793	788	800	754	788	810	872	907	879	896	929	935	954	971	1018	1038	1027	1032	1091	1128	1146	1169	1214
CS76252	208	1	2	58	3c	6	58	7	4	P	4P07	203	202	193	195	196	219	238	249	254	255	246	257	270	303	316	329	327	335	315	328	354	391	411	405	442	454	454	457	469	482	499	518	528	550	560	577	605	630
CS76252	30	2	3	61	4a	13	1	1	6	S	6S01	532	537	514	515	521	563	609	615	632	637	577	633	660	694	749	745	764	771	753	749	791	837	876	867	886	937	958	999	1007	1031	1058	1073	1078	1143	1157	1215	1231	1282
CS76252	180	2	4	90	2c	18	31	6	8	S	8S06	NA	NA	NA	NA	NA	NA	NA	NA	NA	NA	NA	NA	NA	NA	NA	NA	NA	NA	NA	NA	NA	NA	NA	NA	NA	NA	NA	NA	NA	NA	NA	NA	NA	NA	NA	NA	NA	NA
CS76253	301	1	1	1	4b	2	1	11	1	A	1A11	NA	NA	NA	NA	NA	NA	NA	NA	NA	NA	NA	NA	NA	NA	NA	NA	NA	NA	NA	NA	NA	NA	NA	NA	NA	NA	NA	NA	NA	NA	NA	NA	NA	NA	NA	NA	NA	NA
CS76253	275	1	2	33	2c	3	35	10	3	E	30000000000	NA	NA	NA	NA	NA	NA	NA	NA	NA	NA	NA	NA	NA	NA	NA	NA	NA	NA	NA	NA	NA	NA	NA	NA	NA	NA	NA	NA	NA	NA	NA	NA	NA	NA	NA	NA	NA	NA
CS76253	73	2	3	77	3c	15	18	3	5	P	5P03	825	810	789	794	784	863	934	928	943	969	945	976	991	1076	1158	1186	1172	1204	1115	1155	1154	1266	1358	1372	1405	1468	1468	1488	1519	1545	1561	1590	1604	1676	1700	1752	1771	1824
CS76253	222	2	4	111	4b	20	49	8	7	O	7O08	660	657	621	634	613	673	726	770	768	755	747	856	897	1012	1036	1057	1038	1008	966	1071	1114	1224	1279	1270	1311	1401	1427	1447	1462	1517	1505	1516	1524	1624	1660	1684	1707	1761
CS76255	109	1	1	19	2c	9	19	4	2	D	2D04	577	527	503	506	538	636	687	638	660	616	621	677	727	852	935	920	962	954	871	954	996	1084	1223	1153	1171	1217	1223	1230	1234	1258	1308	1330	1344	1410	1395	1411	1438	1477
CS76255	157	1	2	39	4a	7	37	6	3	G	3G06	415	406	395	407	415	433	460	449	482	500	460	486	506	557	592	603	603	596	544	581	622	675	680	683	699	738	761	775	784	801	807	803	792	861	882	891	904	934
CS76255	148	2	3	62	2b	17	3	5	6	P	6P05	NA	NA	NA	NA	NA	NA	NA	NA	NA	NA	NA	NA	NA	NA	NA	NA	NA	NA	NA	NA	NA	NA	NA	NA	NA	NA	NA	NA	NA	NA	NA	NA	NA	NA	NA	NA	NA	NA
CS76255	117	2	4	94	3a	16	34	4	8	O	8O04	428	406	381	381	403	445	494	503	529	505	510	535	579	624	672	683	699	691	633	659	695	757	831	818	848	888	874	880	894	925	969	980	1001	1065	1050	1067	1106	1141
CS76256	217	1	1	6	2b	5	7	8	1	G	1G08	733	705	708	754	752	790	828	827	833	787	822	861	894	929	968	961	982	950	961	995	1014	1061	1115	1076	1112	1176	1173	1183	1211	1254	1287	1307	1317	1413	1419	1470	1507	1561
CS76256	57	1	2	60	4b	11	57	2	4	O	4O02	944	964	971	963	956	1007	1034	1018	1010	1019	1090	1123	1153	1248	1346	1391	1334	1381	1252	1426	1469	1554	1557	1540	1576	1715	1731	1757	1747	1768	1786	1798	1809	1947	1959	2007	2044	2080
CS76256	193	2	3	79	3a	19	18	7	5	P	5P07	NA	NA	NA	NA	NA	NA	NA	NA	NA	NA	NA	NA	NA	NA	NA	NA	NA	NA	NA	NA	NA	NA	NA	NA	NA	NA	NA	NA	NA	NA	NA	NA	NA	NA	NA	NA	NA	NA
CS76256	173	2	4	98	3c	18	38	6	8	H	8H06	972	994	992	1012	1015	1052	1103	1113	1094	1112	1166	1186	1239	1264	1259	1304	1305	1328	1299	1336	1352	1462	1457	1449	1479	1567	1610	1629	1650	1709	1724	1729	1734	1856	1909	1964	2002	2041
CS76258	234	1	1	22	1b	5	24	8	2	J	2J08	739	766	748	757	765	803	860	851	821	820	827	885	921	981	1007	1022	1009	986	1001	1068	1095	1132	1039	1024	1067	1218	1248	1272	1276	1292	1202	1233	1252	1387	1410	1459	1488	1507
CS76258	252	1	2	42	3a	4	42	9	3	O	3O09	635	631	590	615	630	699	736	732	735	746	685	761	799	902	966	974	980	980	926	991	1040	1158	1122	1110	1182	1307	1334	1375	1396	1417	1373	1399	1413	1533	1550	1610	1651	1670
CS76258	108	2	3	74	4a	16	13	4	6	C	6C04	398	390	364	396	402	432	448	454	442	438	428	462	475	522	569	556	581	580	580	643	665	722	707	691	750	824	861	904	928	969	982	1002	1009	1105	1118	1137	1155	1175
CS76258	245	2	4	115	1c	21	56	9	7	E	7000000000	904	888	870	915	938	1008	1056	1067	1047	1026	996	1100	1159	1244	1325	1344	1341	1326	1270	1411	1451	1564	1462	1439	1525	1700	1731	1761	1773	1771	1744	1737	1755	1927	1939	1969	2007	2011
CS76259	179	1	1	31	4a	7	29	6	2	R	2R06	333	334	314	314	339	348	375	390	401	418	404	438	448	469	515	535	550	569	556	597	621	635	663	636	668	706	687	715	714	726	760	753	761	801	804	849	864	910
CS76259	128	1	2	39	3b	8	38	5	3	H	3H05	404	420	413	423	455	442	494	499	524	537	529	564	568	587	624	627	651	659	663	701	709	721	758	725	742	792	796	786	794	808	821	828	835	884	883	903	926	944
CS76259	93	2	3	86	1a	16	28	4	5	C	5C04	NA	NA	NA	NA	NA	NA	NA	NA	NA	NA	NA	NA	NA	NA	NA	NA	NA	NA	NA	NA	NA	NA	NA	NA	NA	NA	NA	NA	NA	NA	NA	NA	NA	NA	NA	NA	NA	NA
CS76259	309	2	4	112	1b	23	52	11	7	J	7J11	733	757	755	774	768	779	816	808	815	819	845	866	882	909	955	961	972	990	980	991	1006	1027	1059	1041	1069	1118	1127	1139	1156	1172	1202	1212	1223	1272	1276	1297	1335	1364
CS76260	174	1	1	23	1a	7	24	6	2	J	2J06	363	398	372	385	395	411	431	451	457	483	439	455	487	528	547	582	613	606	591	627	653	688	729	696	715	746	740	750	757	787	786	799	819	888	882	906	923	953
CS76260	121	1	2	31	2b	8	31	5	3	A	3A05	984	1012	950	979	1064	1071	1112	1149	1175	1192	1163	1218	1254	1297	1322	1340	1343	1366	1373	1381	1407	1430	1482	1417	1433	1512	1531	1558	1591	1624	1640	1653	1660	1764	1793	1832	1872	1927
CS76260	157	2	3	82	1c	18	24	6	5	G	5G06	841	849	842	854	867	881	911	935	951	961	956	969	988	1055	1101	1110	1108	1143	1108	1153	1221	1323	1358	1351	1399	1452	1466	1458	1461	1485	1530	1546	1568	1647	1629	1665	1666	1700
CS76260	45	2	4	105	3b	14	46	2	7	S	7S02	1046	1031	971	1058	1131	1179	1233	1247	1264	1254	1253	1299	1348	1387	1411	1430	1437	1437	1371	1423	1453	1484	1523	1496	1515	1558	1586	1607	1631	1676	1675	1681	1704	1781	1780	1839	1871	1930
CS76261	205	1	1	26	4c	6	25	7	2	K	2K07	785	741	681	747	786	812	877	858	838	815	761	867	948	1024	1119	1149	1148	1132	1009	1150	1218	1317	1206	1193	1268	1347	1352	1371	1387	1402	1358	1379	1398	1474	1521	1564	1586	1617
CS76261	258	1	2	46	1a	4	48	9	4	C	4C09	870	836	751	860	918	969	975	982	969	923	855	1007	1069	1145	1185	1183	1163	1165	1094	1184	1246	1354	1207	1189	1279	1440	1470	1484	1491	1524	1440	1463	1473	1620	1650	1679	1715	1748
CS76261	130	2	3	82	4b	17	21	5	5	K	5K05	NA	NA	NA	NA	NA	NA	NA	NA	NA	NA	NA	NA	NA	NA	NA	NA	NA	NA	NA	NA	NA	NA	NA	NA	NA	NA	NA	NA	NA	NA	NA	NA	NA	NA	NA	NA	NA	NA
CS76261	193	2	4	107	1a	19	48	7	7	P	7P07	190	160	147	156	174	184	210	212	212	188	179	205	217	245	273	268	265	261	241	274	294	335	368	367	388	402	395	409	429	442	460	468	476	495	504	530	530	549
CS76262	56	1	1	28	3b	11	26	2	2	M	2M02	533	540	516	544	535	575	595	587	624	666	619	670	673	750	791	808	822	880	805	864	897	975	979	962	996	1055	1078	1086	1091	1130	1143	1165	1181	1225	1248	1270	1309	1359
CS76262	222	1	2	42	3b	5	42	8	3	O	3O08	1189	1229	1198	1278	1308	1362	1388	1371	1427	1485	1445	1548	1606	1669	1712	1756	1774	1854	1782	1858	1878	1954	1876	1857	1921	2074	2084	2144	2157	2178	2175	2178	2180	2272	2350	2401	2462	2479
CS76262	316	2	3	76	2b	23	15	11	6	A	6A11	1141	1168	1132	1199	1236	1311	1346	1329	1340	1363	1342	1440	1492	1546	1579	1595	1585	1619	1583	1622	1647	1675	1866	1699	1758	1801	1788	1813	1819	1891	1999	2035	2074	2106	2044	2102	2164	2243
CS76262	126	2	4	114	2b	17	55	5	7	F	7F05	984	979	971	1020	1047	1092	1117	1149	1176	1222	1185	1252	1307	1369	1426	1461	1482	1497	1471	1534	1579	1637	1636	1609	1644	1735	1754	1771	1807	1864	1873	1893	1894	1987	2017	2047	2105	2163
CS76263	219	1	1	10	4b	5	9	8	1	J	1J08	856	858	799	790	760	795	868	915	919	950	953	971	944	999	1056	1089	1054	1077	1055	1018	1040	1123	1264	1240	1261	1273	1277	1288	1311	1312	1328	1329	1330	1370	1384	1415	1438	1464
CS76263	85	1	2	56	2a	10	55	3	4	K	4K03	508	474	471	499	517	544	591	589	605	585	565	592	621	698	786	841	816	782	728	802	850	921	1015	986	1017	1066	1038	1045	1063	1123	1154	1151	1167	1223	1252	1293	1317	1360
CS76263	293	2	3	68	1a	22	8	10	6	H	6H10	861	791	745	826	788	864	949	959	949	913	850	930	887	978	1038	1071	1030	1015	963	1057	1036	1143	1240	1231	1259	1279	1313	1322	1300	1357	1398	1405	1423	1496	1550	1580	1633	1693
CS76263	112	2	4	98	2a	16	39	4	8	G	8G04	907	818	798	809	816	926	1016	1055	1046	1052	1031	1123	1123	1235	1260	1265	1258	1244	1211	1289	1272	1312	1475	1447	1484	1523	1502	1492	1503	1543	1572	1578	1600	1658	1694	1757	1800	1870
CS76264	69	1	1	12	4a	10	9	3	1	J	1J03	840	817	787	791	797	855	951	944	960	955	908	923	919	961	1036	1102	1113	1065	993	1041	1062	1147	1239	1207	1300	1343	1330	1352	1370	1409	1436	1449	1458	1554	1564	1627	1662	1714
CS76264	353	1	2	53	4a	1	53	12	4	H	4H12	723	733	700	736	761	810	868	869	863	875	864	900	942	977	1018	1047	1072	1073	1043	1082	1105	1165	1166	1125	1175	1219	1212	1211	1222	1239	1258	1265	1269	1368	1363	1405	1441	1475
CS76264	173	2	3	66	1c	18	8	6	6	H	6H06	327	289	286	312	344	390	435	434	414	400	408	440	443	501	550	574	572	502	493	553	601	658	673	661	692	734	735	740	755	795	815	815	832	903	890	921	962	998
CS76264	10	2	4	109	2a	13	51	1	7	K	7K01	450	455	451	462	477	521	552	565	564	556	538	580	599	652	680	704	704	657	660	704	720	848	880	858	889	928	939	955	979	1015	1019	1033	1036	1125	1153	1199	1244	1292
CS76265	351	1	1	21	4a	1	21	12	2	F	2F12	1195	1245	1216	1248	1193	1226	1319	1371	1422	1399	1383	1454	1432	1510	1594	1619	1628	1684	1589	1651	1668	1675	1707	1673	1698	1795	1794	1808	1829	1844	1840	1844	1849	1961	1965	2007	2024	2042
CS76265	139	1	2	51	4b	8	49	5	4	D	4D05	1091	1177	1132	1198	1186	1222	1283	1311	1349	1386	1379	1468	1509	1565	1607	1654	1653	1717	1664	1741	1762	1860	1789	1778	1836	2111	2078	2127	2149	2187	2087	2088	2103	2297	2314	2390	2421	2462
CS76265	346	2	3	76	2c	24	15	12	6	A	6A12	1375	1414	1322	1398	1403	1433	1532	1522	1544	1531	1490	1582	1610	1684	1798	1800	1837	1887	1838	1895	1894	1885	1979	1894	1972	2058	2043	2043	2028	2080	2112	2119	2128	2235	2206	2232	2284	2339
CS76265	155	2	4	114	1c	18	56	6	7	E	7000000	910	923	867	914	893	968	1023	1033	1094	1088	1043	1137	1149	1209	1314	1334	1378	1361	1334	1387	1379	1434	1472	1457	1501	1598	1612	1586	1596	1648	1640	1644	1655	1751	1776	1806	1847	1915
CS76266	255	1	1	14	2a	4	15	9	1	S	1S09	787	662	567	764	821	921	992	984	924	826	778	941	1036	1191	1301	1292	1220	1130	984	1206	1327	1468	1560	1543	1599	1636	1593	1602	1643	1703	1733	1761	1771	1863	1859	1874	1927	1983
CS76266	314	1	2	41	1b	2	44	11	3	R	3R11	1045	989	840	909	964	1080	1143	1067	955	902	755	942	1075	1311	1421	1434	1265	1174	1011	1211	1304	1569	1696	1707	1769	1827	1710	1704	1721	1828	1877	1922	1942	2033	1989	2028	2091	2169
CS76266	292	2	3	72	4a	22	9	10	6	G	6G10	876	801	627	872	909	1047	1174	1120	1039	1004	870	1089	1168	1259	1253	1283	1206	1181	1054	1252	1339	1466	1521	1498	1553	1607	1556	1562	1596	1696	1725	1732	1737	1836	1797	1813	1834	1879
CS76266	207	2	4	95	3a	19	34	7	8	O	8O07	361	327	271	320	349	410	456	445	418	388	320	384	421	477	536	546	531	496	375	480	522	616	688	707	735	782	649	651	671	726	772	800	826	896	835	822	855	906
CS76267	76	1	1	16	1a	10	16	3	2	A	2A03	940	931	899	905	925	1017	1037	1072	1060	943	935	1057	1101	1212	1291	1320	1325	1329	1229	1380	1415	1528	1510	1472	1505	1602	1612	1637	1645	1669	1674	1708	1711	1790	1814	1890	1932	1972
CS76267	184	1	2	34	3c	6	34	7	3	D	3D07	NA	NA	NA	NA	NA	NA	NA	NA	NA	NA	NA	NA	NA	NA	NA	NA	NA	NA	NA	NA	NA	NA	NA	NA	NA	NA	NA	NA	NA	NA	NA	NA	NA	NA	NA	NA	NA	NA
CS76267	39	2	3	81	3b	14	22	2	5	J	5J02	NA	NA	NA	NA	NA	NA	NA	NA	NA	NA	NA	NA	NA	NA	NA	NA	NA	NA	NA	NA	NA	NA	NA	NA	NA	NA	NA	NA	NA	NA	NA	NA	NA	NA	NA	NA	NA	NA
CS76267	119	2	4	90	1a	16	32	4	8	R	8R04	882	829	784	811	915	999	1069	1070	1052	948	949	1040	1078	1129	1199	1250	1264	1215	1201	1244	1207	1278	1395	1356	1376	1435	1467	1480	1501	1545	1583	1577	1592	1651	1686	1735	1804	1871
CS76268	90	1	1	32	3a	10	30	3	2	S	2S03	NA	NA	NA	NA	NA	NA	NA	NA	NA	NA	NA	NA	NA	NA	NA	NA	NA	NA	NA	NA	NA	NA	NA	NA	NA	NA	NA	NA	NA	NA	NA	NA	NA	NA	NA	NA	NA	NA
CS76268	1	1	2	32	2c	12	31	1	3	A	3A01	574	524	488	490	551	616	686	683	687	626	617	648	771	870	907	929	907	830	765	866	947	1044	1082	1055	1093	1131	1052	1074	1103	1155	1238	1250	1225	1271	1234	1267	1295	1355
CS76268	74	2	3	77	4c	15	17	3	5	R	5R03	421	388	377	377	436	502	524	524	524	474	458	511	547	643	672	690	680	584	598	678	699	815	858	850	873	902	815	831	855	926	1008	1020	1014	1040	966	984	1016	1099
CS76268	276	2	4	116	2a	22	55	10	7	F	7F10	737	674	642	633	724	777	884	886	857	804	807	868	913	1043	1109	1109	1082	1009	947	1019	1089	1228	1287	1267	1334	1368	1256	1285	1296	1332	1420	1441	1452	1490	1466	1450	1475	1527
CS76269	111	1	1	23	4c	9	21	4	2	F	2F04	842	856	776	781	746	785	925	965	987	1020	973	1024	1041	1076	1156	1183	1211	1231	1175	1256	1250	1290	1351	1353	1369	1406	1412	1448	1461	1483	1508	1532	1553	1577	1621	1631	1636	1645
CS76269	158	1	2	39	3a	7	38	6	3	H	3H06	1055	1098	1073	1092	1078	1102	1180	1195	1232	1235	1218	1213	1202	1278	1340	1378	1401	1446	1368	1415	1423	1485	1590	1561	1592	1644	1679	1740	1765	1797	1835	1865	1871	1925	1960	2024	2063	2121
CS76269	334	2	3	88	2c	24	27	12	5	D	5D12	954	986	922	926	925	965	983	1037	1070	1107	1057	1098	1081	1131	1194	1215	1231	1262	1237	1271	1284	1318	1480	1408	1456	1491	1473	1504	1531	1573	1622	1656	1676	1723	1721	1762	1798	1840
CS76269	91	2	4	118	1a	16	60	4	7	A	7A04	779	810	796	803	810	804	885	917	914	956	855	878	869	893	996	1031	1061	1070	978	1045	1064	1105	1176	1176	1215	1271	1265	1274	1279	1319	1345	1354	1358	1419	1431	1441	1444	1459
CS76270	158	1	1	7	1a	7	8	6	1	H	1H06	1033	1031	1037	1067	1072	1102	1120	1105	1110	1112	1131	1188	1238	1310	1320	1369	1388	1442	1418	1461	1491	1526	1505	1488	1561	1638	1635	1678	1705	1759	1762	1780	1800	1878	1901	1937	1972	1996
CS76270	31	1	2	32	2b	11	31	2	3	A	3A02	902	884	887	952	994	1058	1075	1069	1058	1037	1045	1124	1197	1254	1281	1289	1286	1283	1290	1359	1422	1495	1436	1416	1470	1574	1616	1647	1663	1693	1705	1718	1730	1818	1841	1893	1924	1967
CS76270	279	2	3	84	3a	22	22	10	5	J	5J10	996	994	974	1024	1044	1120	1124	1105	1098	1018	1054	1116	1173	1251	1303	1310	1294	1267	1260	1338	1382	1498	1465	1432	1491	1607	1637	1668	1693	1727	1704	1719	1716	1803	1851	1884	1930	1954
CS76270	76	2	4	105	4c	15	45	3	8	A	8A03	825	818	804	798	811	865	890	899	909	866	918	992	1024	1053	1053	1061	1063	1118	1110	1141	1155	1181	1161	1138	1181	1283	1316	1341	1347	1372	1385	1381	1394	1505	1529	1575	1616	1668
CS76271	283	1	1	13	4c	3	13	10	1	P	1P10	487	438	356	384	381	434	522	515	534	559	458	507	561	637	704	707	682	654	569	640	706	761	835	834	869	903	858	875	894	957	980	1002	1016	1071	1027	1066	1105	1157
CS76271	349	1	2	49	4a	1	49	12	4	D	4D12	NA	NA	NA	NA	NA	NA	NA	NA	NA	NA	NA	NA	NA	NA	NA	NA	NA	NA	NA	NA	NA	NA	NA	NA	NA	NA	NA	NA	NA	NA	NA	NA	NA	NA	NA	NA	NA	NA
CS76271	165	2	3	74	1c	18	16	6	5	S	5S06	719	607	443	490	607	726	860	820	844	815	703	813	912	1024	1150	1135	1123	1050	882	1064	1095	1206	1312	1328	1358	1402	1434	1430	1460	1489	1487	1510	1518	1607	1611	1636	1681	1743
CS76271	324	2	4	100	4b	23	37	11	8	J	8J11	538	498	406	458	536	594	673	649	660	607	494	583	661	743	830	845	807	729	628	767	837	890	965	957	1006	1039	1046	1063	1092	1138	1181	1200	1203	1266	1285	1290	1326	1390
CS76272	61	1	1	4	4a	10	1	3	1	A	1A03	196	190	172	169	178	197	228	235	239	247	237	246	265	271	287	293	295	276	238	260	294	315	349	328	344	372	316	310	322	337	357	375	395	420	348	352	371	404
CS76272	169	1	2	51	4a	7	49	6	4	D	4D06	912	937	918	938	959	1003	1041	1053	1061	1112	1109	1163	1224	1289	1338	1324	1296	1335	1362	1445	1465	1511	1416	1409	1492	1617	1622	1636	1658	1714	1622	1653	1671	1836	1793	1836	1894	1930
CS76272	315	2	3	76	1b	23	16	11	5	S	5S11	806	798	782	819	858	927	965	968	1006	1003	983	1057	1107	1167	1195	1202	1205	1209	1233	1261	1313	1339	1366	1331	1354	1405	1432	1447	1450	1488	1488	1522	1518	1588	1579	1605	1640	1707
CS76272	141	2	4	98	1b	17	40	5	8	F	8F05	954	950	964	1001	1068	1129	1186	1173	1195	1148	1146	1258	1302	1378	1434	1457	1487	1426	1431	1535	1597	1696	1685	1673	1719	1802	1817	1838	1844	1895	1904	1916	1916	2039	2015	2051	2086	2152
CS76273	243	1	1	2	2a	4	3	9	1	C	1C09	362	344	328	337	350	404	449	449	429	364	384	413	439	495	563	555	551	504	498	527	547	633	715	679	708	744	685	709	748	794	839	839	835	874	843	862	894	935
CS76273	22	1	2	52	1c	12	52	1	4	G	4G01	NA	NA	NA	NA	NA	NA	NA	NA	NA	NA	NA	NA	NA	NA	NA	NA	NA	NA	NA	NA	NA	NA	NA	NA	NA	NA	NA	NA	NA	NA	NA	NA	NA	NA	NA	NA	NA	NA
CS76273	331	2	3	92	3c	24	30	12	5	A	5A12	NA	NA	NA	NA	NA	NA	NA	NA	NA	NA	NA	NA	NA	NA	NA	NA	NA	NA	NA	NA	NA	NA	NA	NA	NA	NA	NA	NA	NA	NA	NA	NA	NA	NA	NA	NA	NA	NA
CS76273	122	2	4	118	2b	17	59	5	7	B	7B05	540	505	483	504	517	565	642	635	628	622	568	607	643	729	797	821	809	782	699	765	799	902	1002	988	1013	1062	1000	1015	1037	1131	1164	1160	1167	1253	1233	1255	1310	1372
CS76274	40	1	1	12	3b	11	10	2	1	K	1K02	952	964	905	956	954	1008	1113	1051	1089	1043	1028	1105	1116	1190	1267	1269	1275	1315	1171	1283	1304	1394	1516	1491	1524	1557	1532	1556	1563	1589	1602	1612	1616	1685	1685	1713	1732	1768
CS76274	242	1	2	30	1a	4	32	9	3	B	3B09	707	701	636	677	696	753	795	800	788	726	726	814	828	916	972	999	959	940	833	932	976	1042	1105	1088	1138	1291	1345	1191	1194	1216	1189	1205	1206	1266	1249	1296	1323	1356
CS76274	352	2	3	72	4c	24	9	12	6	G	6G12	740	753	711	732	707	763	808	801	788	809	772	813	823	945	955	983	963	964	827	935	940	1045	1166	1177	1199	1253	1244	1248	1257	1289	1350	1351	1389	1422	1418	1466	1491	1541
CS76274	70	2	4	109	2c	15	51	3	7	K	7K03	792	779	708	776	800	877	932	927	909	883	820	934	981	1080	1122	1163	1160	1138	1031	1143	1181	1278	1439	1357	1399	1439	1417	1440	1462	1497	1539	1556	1599	1661	1641	1690	1727	1784
CS76275	18	1	1	20	3c	12	18	1	2	C	2C01	701	717	720	723	723	736	768	762	786	811	822	848	858	891	927	955	972	1008	1008	1001	1032	1076	1081	1059	1094	1172	1194	1221	1233	1260	1245	1260	1273	1344	1371	1416	1460	1473
CS76275	153	1	2	35	4a	7	33	6	3	C	3C06	NA	NA	NA	NA	NA	NA	NA	NA	NA	NA	NA	NA	NA	NA	NA	NA	NA	NA	NA	NA	NA	NA	NA	NA	NA	NA	NA	NA	NA	NA	NA	NA	NA	NA	NA	NA	NA	NA
CS76275	127	2	3	82	1b	17	24	5	5	G	5G05	842	843	862	883	900	918	948	939	946	975	957	981	1007	1037	1075	1094	1110	1112	1104	1127	1141	1170	1220	1186	1227	1270	1295	1331	1356	1389	1409	1413	1424	1489	1536	1592	1623	1649
CS76275	358	2	4	96	4c	24	33	12	8	P	8P12	706	714	709	714	747	749	781	777	806	823	839	876	902	940	1002	1009	1032	1067	1081	1101	1134	1171	1200	1172	1214	1273	1312	1341	1343	1369	1372	1392	1415	1468	1491	1511	1538	1552
CS76276	188	1	1	6	1c	6	8	7	1	H	1H07	672	673	686	693	707	742	771	759	789	792	813	845	872	878	924	934	959	981	975	975	997	999	1027	1021	1041	1097	1085	1110	1117	1132	1187	1207	1222	1270	1323	1353	1388	1415
CS76276	61	1	2	32	2a	10	31	3	3	A	3A03	861	876	880	906	937	952	993	1009	1019	1022	1036	1075	1105	1148	1213	1213	1239	1247	1234	1299	1299	1398	1448	1408	1448	1519	1523	1582	1597	1615	1644	1655	1673	1744	1764	1821	1843	1860
CS76276	312	2	3	80	2b	23	19	11	5	O	5O11	1044	1063	1082	1105	1105	1110	1166	1164	1179	1207	1209	251	1209	1258	1326	1319	1329	1366	1412	1398	1397	1458	1509	1488	1538	1588	1617	1660	1673	1690	1727	1749	1762	1829	1841	1886	1898	1942
CS76276	192	2	4	111	4a	19	49	7	7	O	7O07	516	538	546	541	561	581	608	623	617	627	647	665	686	700	738	751	771	786	782	804	818	841	854	832	872	919	944	970	992	1024	1036	1052	1076	1131	1148	1217	1234	1248
CS76277	93	1	1	3	2c	9	3	4	1	C	1C04	733	680	662	668	708	798	899	906	797	730	729	816	874	1051	1133	1168	1141	962	939	1013	1070	1246	1349	1358	1428	1477	1414	1411	1424	1468	1510	1542	1544	1595	1553	1570	1601	1630
CS76277	44	1	2	44	1b	11	44	2	3	R	3R02	NA	NA	NA	NA	NA	NA	NA	NA	NA	NA	NA	NA	NA	NA	NA	NA	NA	NA	NA	NA	NA	NA	NA	NA	NA	NA	NA	NA	NA	NA	NA	NA	NA	NA	NA	NA	NA	NA
CS76277	48	2	3	73	4b	14	13	2	6	C	6C02	732	622	607	608	633	741	876	862	858	735	745	782	851	972	1121	1124	1066	961	893	954	1007	1160	1331	1334	1403	1463	1387	1396	1418	1460	1505	1529	1548	1652	1602	1634	1674	1728
CS76277	84	2	4	97	4c	15	37	3	8	J	8J03	507	524	493	502	538	577	654	645	614	605	587	627	641	731	802	855	777	724	669	698	745	819	975	1006	1052	1099	1000	1050	1069	1122	1172	1186	1191	1267	1226	1256	1313	1370
CS76278	167	1	1	19	4a	7	17	6	2	B	2B06	506	491	471	490	495	532	595	599	611	593	594	635	662	689	744	768	760	741	721	759	783	848	884	874	902	969	928	953	953	994	1011	1014	1026	1097	1099	1128	1146	1173
CS76278	279	1	2	37	2c	3	39	10	3	J	3J10	NA	NA	NA	NA	NA	NA	NA	NA	NA	NA	NA	NA	NA	NA	NA	NA	NA	NA	NA	NA	NA	NA	NA	NA	NA	NA	NA	NA	NA	NA	NA	NA	NA	NA	NA	NA	NA	NA
CS76278	184	2	3	87	2a	19	27	7	5	D	5D07	854	817	813	778	795	844	936	957	925	914	896	978	986	1036	1104	1164	1166	1154	1129	1196	1218	1279	1398	1329	1390	1452	1391	1428	1452	1503	1554	1580	1591	1661	1626	1672	1719	1787
CS76278	9	2	4	109	1a	13	52	1	7	J	7J01	677	687	668	663	659	679	759	770	790	757	811	804	819	869	920	961	918	923	905	959	1001	1029	1101	1091	1127	1176	1157	1180	1197	1251	1266	1281	1297	1352	1367	1403	1432	1470
CS76279	190	1	1	10	3c	6	10	7	1	K	1K07	724	768	756	789	787	782	809	851	861	900	920	944	956	961	1000	1029	1043	1096	1070	1081	1063	1091	989	978	1032	1157	1162	1203	1233	1253	1181	1200	1217	1321	1353	1376	1419	1450
CS76279	56	1	2	56	1b	11	56	2	4	M	4M02	917	967	978	1000	1010	1012	1006	1040	1073	1145	1147	1175	1171	1187	1208	1232	1290	1345	1357	1386	1402	1439	1272	1248	1301	1457	1505	1532	1584	1625	1494	1503	1527	1673	1730	1789	1803	1831
CS76279	59	2	3	61	3b	14	2	2	6	R	6R02	826	841	864	905	920	932	958	973	997	1038	1059	1087	1102	1134	1169	1191	1229	1254	1277	1293	1311	1329	1182	1160	1223	1410	1439	1472	1516	1547	1437	1441	1450	1627	1669	1715	1740	1762
CS76279	223	2	4	107	1b	20	48	8	7	P	7P08	1189	1260	1274	1321	1325	1343	1373	1395	1424	1483	1541	1544	1582	1598	1653	1706	1729	1777	1777	1818	1798	1812	1631	1623	1693	1913	1964	1988	2022	2041	1879	1886	1908	2127	2188	2217	2229	2267
CS76280	274	1	1	1	1c	3	4	10	1	D	1D10	583	587	601	619	640	679	667	655	660	702	725	1054	1133	818	795	814	841	837	865	910	911	977	979	958	998	1046	1066	1083	1077	1105	1113	1115	1128	1223	1220	1268	1286	2028
CS76280	351	1	2	49	2a	1	51	12	4	F	4F12	840	855	851	867	884	929	938	954	977	989	999	1048	1083	1141	1175	1163	1188	1202	1212	1263	1309	1383	1355	1325	1407	1470	1501	1535	1554	1579	1522	1530	1523	1652	1662	1716	1742	1766
CS76280	192	2	3	79	2a	19	19	7	5	O	5O07	1230	1219	1187	1238	1189	1247	1345	1337	1376	1311	1283	1424	1418	1461	1566	1585	1562	1552	1484	1538	1528	1557	1633	1601	1615	1676	1671	1682	1708	1753	1782	1795	1803	1872	1890	1938	1962	1987
CS76280	335	2	4	116	1c	24	56	12	7	E	7000000000000	NA	NA	NA	NA	NA	NA	NA	NA	NA	NA	NA	NA	NA	NA	NA	NA	NA	NA	NA	NA	NA	NA	NA	NA	NA	NA	NA	NA	NA	NA	NA	NA	NA	NA	NA	NA	NA	NA
CS76281	338	1	1	5	1a	1	8	12	1	H	1H12	566	570	578	573	580	609	659	644	656	652	668	696	713	777	811	820	829	821	823	838	860	915	974	974	1022	1072	1068	1095	1109	1120	1137	1140	1147	1209	1204	1215	1227	1255
CS76281	247	1	2	38	4a	4	37	9	3	G	3G09	NA	NA	NA	NA	NA	NA	NA	NA	NA	NA	NA	NA	NA	NA	NA	NA	NA	NA	NA	NA	NA	NA	NA	NA	NA	NA	NA	NA	NA	NA	NA	NA	NA	NA	NA	NA	NA	NA
CS76281	16	2	3	73	2a	13	15	1	6	A	6A01	462	448	421	421	440	495	556	550	545	536	516	547	560	608	707	705	684	660	643	634	653	751	819	825	846	922	896	900	913	943	948	983	996	1038	1056	1068	1089	1112
CS76281	268	2	4	95	4c	21	33	9	8	P	8P09	809	785	775	800	790	879	945	957	933	968	972	1032	1078	1150	1242	1264	1249	1235	1285	1330	1384	1500	1534	1525	1568	1606	1665	1690	1712	1738	1770	1769	1772	1823	1872	1902	1922	1932
CS76282	197	1	1	18	4c	6	17	7	2	B	2B07	686	737	746	763	781	787	826	827	846	859	830	853	882	912	942	969	998	1017	972	1027	1035	1070	1100	1050	1075	1146	1152	1177	1173	1179	1197	1195	1211	1271	1292	1326	1359	1394
CS76282	360	1	2	57	1a	1	60	12	4	S	4S12	508	517	495	505	514	547	573	580	596	607	585	601	640	664	695	700	713	730	702	746	775	789	812	783	811	834	842	844	854	862	879	877	894	928	931	935	946	951
CS76282	327	2	3	64	1b	23	4	11	6	O	6O11	808	845	819	830	846	835	895	892	922	913	908	961	996	1031	1064	1068	1090	1110	1112	1111	1098	1137	1196	1191	1226	1274	1262	1245	1242	1287	1335	1377	1397	1454	1450	1472	1508	1531
CS76282	111	2	4	98	1a	16	40	4	8	F	8F04	595	586	570	599	604	613	651	656	701	684	661	700	701	738	792	810	873	856	843	897	903	929	985	963	1004	1055	1037	1062	1080	1112	1118	1121	1147	1226	1258	1290	1319	1352
CS76283	203	1	1	22	2c	6	23	7	2	H	2H07	710	738	717	725	747	779	809	828	845	867	852	872	900	946	963	965	966	980	987	998	1033	1085	1129	1074	1123	1168	1172	1193	1203	1240	1265	1274	1297	1342	1326	1347	1356	1382
CS76283	288	1	2	45	1c	3	48	10	4	C	4C10	711	747	754	773	787	804	799	814	830	833	848	925	964	1017	1066	1054	1054	1080	1080	1118	1166	1208	1186	1167	1220	1314	1347	1391	1408	1420	1382	1383	1390	1517	1533	1585	1617	1659
CS76283	19	2	3	69	1a	13	12	1	6	D	6D01	666	694	687	716	731	763	768	763	756	789	784	821	831	884	892	911	925	976	963	969	1013	1048	1013	980	1038	1136	1143	1162	1182	1201	1174	1178	1185	1282	1288	1311	1340	1350
CS76283	133	2	4	106	1b	17	48	5	7	P	7P05	940	965	949	974	984	1015	1021	1045	1064	1064	1094	1134	1165	1223	1223	1258	1280	1287	1330	1356	1382	1472	1405	1356	1414	1537	1567	1591	1607	1638	1569	1576	1574	1716	1752	1792	1827	1859
CS76284	292	1	1	21	3c	3	22	10	2	G	2G10	743	682	640	662	715	783	831	859	847	867	831	893	918	978	1037	1014	987	925	884	932	994	1121	1055	1037	1110	1250	1227	1275	1303	1348	1275	1285	1298	1439	1448	1484	1523	1578
CS76284	313	1	2	41	2b	2	43	11	3	P	3P11	904	743	765	812	915	1010	1055	1065	1013	906	944	1059	1218	1302	1324	1278	1214	1072	1120	1238	1340	1502	1533	1448	1514	1619	1636	1651	1646	1675	1640	1662	1683	1796	1785	1821	1845	1882
CS76284	263	2	3	67	1c	21	8	9	6	H	6H09	849	756	754	814	872	954	983	1046	1045	956	981	1054	1133	1206	1266	1255	1152	1028	1027	1137	1246	1307	1405	1428	1490	1576	1532	1564	1623	1716	1757	1772	1777	1871	1878	1915	1971	2028
CS76284	280	2	4	112	2a	22	51	10	7	K	7K10	744	718	710	721	763	807	850	854	808	769	756	775	827	930	986	979	954	903	853	925	971	1086	1151	1128	1172	1252	1239	1261	1287	1336	1348	1351	1361	1445	1433	1456	1478	1506
CS76285	116	1	1	27	3c	9	26	4	2	M	2M04	1089	1021	1002	1024	1060	1166	1210	1211	1220	1223	1193	1229	1286	1348	1405	1420	1423	1418	1400	1403	1449	1549	1590	1576	1621	1707	1737	1755	1761	1784	1797	1814	1830	1928	1859	1906	1921	1964
CS76285	307	1	2	37	4b	2	37	11	3	G	3G11	788	783	764	754	784	847	925	919	917	935	912	960	992	1041	1075	1089	1106	1135	1137	1154	1170	1214	1146	1131	1191	1273	1254	1306	1311	1326	1280	1284	1283	1396	1368	1395	1421	1446
CS76285	7	2	3	81	1a	13	24	1	5	G	5G01	902	918	904	902	913	1002	1113	1104	1087	1045	1019	1048	1124	1250	1338	1316	1348	1297	1238	1327	1365	1452	1484	1478	1523	1629	1608	1635	1653	1681	1691	1720	1746	1837	1821	1881	1890	1949
CS76285	22	2	4	97	2a	13	39	1	8	G	8G01	1085	1075	1050	1036	1083	1185	1303	1317	1335	1278	1273	1374	1471	1588	1648	1677	1675	1664	1662	1711	1733	1791	1874	1816	1874	1993	1973	1989	1993	2042	2047	2065	2085	2218	2197	2228	2264	2319
CS76286	327	1	1	25	2b	2	27	11	2	O	2O11	1226	1178	1124	1193	1239	1335	1399	1363	1356	1330	1360	1444	1492	1536	1588	1600	1591	1592	1577	1623	1655	1688	1884	1737	1787	1854	1813	1833	1838	1896	1934	1989	2031	2120	2039	2123	2177	2261
CS76286	190	1	2	38	1c	6	40	7	3	K	3K07	NA	NA	NA	NA	NA	NA	NA	NA	NA	NA	NA	NA	NA	NA	NA	NA	NA	NA	NA	NA	NA	NA	NA	NA	NA	NA	NA	NA	NA	NA	NA	NA	NA	NA	NA	NA	NA	NA
CS76286	246	2	3	87	4c	21	25	9	5	F	5F09	NA	NA	NA	NA	NA	NA	NA	NA	NA	NA	NA	NA	NA	NA	NA	NA	NA	NA	NA	NA	NA	NA	NA	NA	NA	NA	NA	NA	NA	NA	NA	NA	NA	NA	NA	NA	NA	NA
CS76286	228	2	4	103	2b	20	43	8	8	C	8C08	938	949	946	969	977	1018	1050	1033	1067	1043	1072	1106	1142	1195	1245	1283	1281	1295	1274	1370	1384	1466	1565	1494	1530	1607	1569	1579	1590	1665	1699	1705	1715	1835	1810	1894	1925	2001
CS76287	130	1	1	11	3b	8	10	5	1	K	1K05	NA	NA	NA	NA	NA	NA	NA	NA	NA	NA	NA	NA	NA	NA	NA	NA	NA	NA	NA	NA	NA	NA	NA	NA	NA	NA	NA	NA	NA	NA	NA	NA	NA	NA	NA	NA	NA	NA
CS76287	264	1	2	54	3a	4	54	9	4	J	4J09	601	613	597	578	577	648	704	716	722	702	705	753	784	836	901	942	958	964	983	1010	1044	1079	1085	1050	1083	1153	1170	1197	1205	1245	1260	1257	1276	1369	1381	1442	1480	1526
CS76287	100	2	3	82	4a	16	21	4	5	K	5K04	596	579	571	554	554	567	635	614	617	586	602	636	696	730	802	812	826	817	819	845	839	880	928	911	938	962	936	955	970	1003	1067	1075	1095	1160	1170	1234	1270	1312
CS76287	96	2	4	114	2a	16	55	4	7	F	7F04	640	635	635	643	651	673	728	710	692	689	723	782	842	878	949	944	984	932	951	1022	1072	1113	1144	1110	1140	1195	1179	1185	1192	1239	1265	1270	1290	1351	1363	1412	1457	1505
CS76288	353	1	1	21	2a	1	23	12	2	H	2H12	357	374	357	369	380	395	417	405	405	408	397	410	435	455	483	482	481	491	462	475	488	514	609	559	589	581	560	576	581	597	647	658	682	690	683	743	763	784
CS76288	235	1	2	54	2b	5	55	8	4	K	4K08	NA	NA	NA	NA	NA	NA	NA	NA	NA	NA	NA	NA	NA	NA	NA	NA	NA	NA	NA	NA	NA	NA	NA	NA	NA	NA	NA	NA	NA	NA	NA	NA	NA	NA	NA	NA	NA	NA
CS76288	261	2	3	71	3c	21	10	9	6	F	6F09	981	952	827	874	886	1008	1140	1125	1116	1103	870	1103	1169	1327	1379	1392	1397	1399	1085	1304	1338	1489	1575	1554	1581	1617	1637	1670	1702	1759	1813	1824	1837	1920	1943	2012	2045	2089
CS76288	170	2	4	102	4c	18	41	6	8	E	8000000	925	952	864	902	879	967	1045	1096	1137	1100	795	921	961	1159	1328	1373	1383	1439	984	1265	1378	1536	1593	1573	1637	1716	1688	1720	1747	1802	1856	1866	1892	1982	1994	2043	2097	2158
CS76289	60	1	1	32	3b	11	30	2	2	S	2S02	1185	1005	1024	1112	1198	1304	1363	1358	1329	1191	1114	1319	1427	1553	1594	1603	1592	1442	1440	1582	1654	1771	1700	1651	1742	1916	1839	1892	1927	1999	1944	1966	1969	2144	2126	2163	2188	2255
CS76289	70	1	2	40	1a	10	40	3	3	K	3K03	450	441	443	445	463	500	527	538	532	469	488	510	550	643	679	714	733	698	671	711	764	837	900	886	922	969	974	997	1016	1052	1052	1066	1085	1139	1138	1161	1226	1265
CS76289	41	2	3	77	1b	14	20	2	5	M	5M02	NA	NA	NA	NA	NA	NA	NA	NA	NA	NA	NA	NA	NA	NA	NA	NA	NA	NA	NA	NA	NA	NA	NA	NA	NA	NA	NA	NA	NA	NA	NA	NA	NA	NA	NA	NA	NA	NA
CS76289	189	2	4	111	1a	19	52	7	7	J	7J07	NA	NA	NA	NA	NA	NA	NA	NA	NA	NA	NA	NA	NA	NA	NA	NA	NA	NA	NA	NA	NA	NA	NA	NA	NA	NA	NA	NA	NA	NA	NA	NA	NA	NA	NA	NA	NA	NA
CS76290	65	1	1	8	4a	10	5	3	1	E	1000	718	730	716	734	740	758	795	798	785	782	780	844	863	905	930	945	947	969	955	988	1006	1052	1049	1035	1064	1105	1100	1106	1123	1136	1140	1157	1152	1177	1181	1207	1226	1247
CS76290	89	1	2	60	2a	10	59	3	4	R	4R03	751	771	691	741	754	797	839	843	802	815	780	877	902	951	1016	1034	1036	1050	963	1058	1117	1158	1176	1123	1186	1243	1245	1284	1288	1301	1318	1298	1287	1368	1389	1421	1449	1483
CS76290	52	2	3	69	4b	14	9	2	6	G	6G02	501	506	458	472	485	525	564	567	560	614	544	605	641	696	761	760	766	786	696	786	830	881	911	873	906	988	982	1001	1012	1037	1010	1033	1034	1101	1120	1136	1166	1203
CS76290	226	2	4	107	4b	20	45	8	8	A	8A08	1085	1130	1056	1032	1066	1105	1201	1194	1160	1212	1104	1187	1250	1298	1402	1424	1465	1491	1332	1470	1539	1624	1625	1573	1637	1736	1740	1765	1799	1825	1802	1796	1748	1946	1967	2031	2070	2119
CS76291	96	1	1	7	3c	9	6	4	1	F	1F04	NA	NA	NA	NA	NA	NA	NA	NA	NA	NA	NA	NA	NA	NA	NA	NA	NA	NA	NA	NA	NA	NA	NA	NA	NA	NA	NA	NA	NA	NA	NA	NA	NA	NA	NA	NA	NA	NA
CS76291	323	1	2	53	4b	2	53	11	4	H	4H11	506	520	508	502	507	529	562	555	562	573	569	606	632	686	723	742	752	743	730	771	800	832	850	808	840	906	901	919	927	961	969	953	961	1043	1019	1068	1075	1107
CS76291	269	2	3	63	3c	21	2	9	6	R	6R09	193	177	170	174	165	196	222	208	199	193	196	214	243	261	304	316	316	287	294	299	331	384	431	410	433	465	426	429	446	464	487	487	491	547	522	546	564	601
CS76291	21	2	4	97	1a	13	40	1	8	F	8F01	234	217	225	221	238	250	277	265	266	243	250	285	297	331	364	375	366	344	345	375	396	421	447	433	466	487	465	459	464	499	521	543	552	577	569	587	603	640
CS76292	208	1	1	26	1c	6	28	7	2	P	2P07	1157	1185	1130	1189	1175	1228	1312	1318	1287	1283	1210	1372	1396	1497	1601	1644	1660	1685	1553	1694	1720	1775	1786	1758	1782	1850	1856	1882	1885	1899	1920	1909	1898	1980	2004	2055	2076	2078
CS76292	324	1	2	53	3b	2	54	11	4	J	4J11	1217	1230	1190	1267	1229	1300	1366	1396	1393	1403	1341	1456	1472	1521	1663	1676	1742	1748	1660	1742	1737	1770	1801	1756	1777	1845	1859	1886	1900	1951	1975	1973	1985	2055	2087	2119	2146	2177
CS76292	288	2	3	76	4a	22	13	10	6	C	6C10	1252	1203	1177	1270	1237	1251	1399	1438	1336	1280	1247	1413	1401	1442	1579	1605	1639	1564	1551	1586	1554	1686	1769	1714	1730	1776	1758	1796	1790	1833	1921	1927	1940	2004	1954	2047	2070	2073
CS76292	78	2	4	101	2c	15	43	3	8	C	8C03	1207	1274	1159	1263	1289	1350	1478	1462	1436	1452	1369	1559	1559	1602	1694	1742	1754	1751	1711	1715	1712	1747	2003	1843	1901	1994	1846	1864	1880	1920	2086	2105	2108	2180	2033	2099	2124	2144
CS76293	302	1	1	1	3b	2	2	11	1	B	1B11	1000	814	678	841	934	1035	1218	1179	1170	1012	858	766	797	1313	1480	1462	1427	1284	1178	1189	1364	1541	1648	1689	1751	1805	1723	1743	1739	1811	1911	1925	1962	2053	1901	1926	1912	1401
CS76293	119	1	2	59	2c	9	59	4	4	R	4R04	1031	928	626	790	932	1080	1285	1266	1262	1177	802	1130	1128	1325	1452	1478	1489	1455	987	1232	1300	1536	1553	1541	1661	1804	1717	1775	1805	1912	1868	1889	1906	2062	2000	2113	2144	2256
CS76293	206	2	3	67	4a	19	5	7	6	M	6M07	646	557	495	527	557	596	705	694	712	650	567	660	696	771	918	901	893	835	720	813	850	873	1009	1016	1046	1051	995	995	1008	1077	1159	1189	1197	1222	1136	1144	1174	1286
CS76293	107	2	4	102	1a	16	44	4	8	B	8B04	395	315	250	332	356	378	458	448	426	363	302	401	451	473	623	621	591	502	412	526	627	686	794	813	856	906	834	776	771	823	886	905	918	976	901	900	920	998
CS76294	67	1	1	8	2a	10	7	3	1	G	1G03	NA	NA	NA	NA	NA	NA	NA	NA	NA	NA	NA	NA	NA	NA	NA	NA	NA	NA	NA	NA	NA	NA	NA	NA	NA	NA	NA	NA	NA	NA	NA	NA	NA	NA	NA	NA	NA	NA
CS76294	73	1	2	44	2a	10	43	3	3	P	3P03	318	340	314	323	330	351	391	387	379	353	360	385	395	445	508	516	526	521	498	510	508	579	665	610	658	712	678	689	701	720	775	790	818	860	810	835	852	899
CS76294	229	2	3	71	1b	20	12	8	6	D	6D08	NA	NA	NA	NA	NA	NA	NA	NA	NA	NA	NA	NA	NA	NA	NA	NA	NA	NA	NA	NA	NA	NA	NA	NA	NA	NA	NA	NA	NA	NA	NA	NA	NA	NA	NA	NA	NA	NA
CS76294	86	2	4	93	2c	15	35	3	8	M	8M03	159	163	142	152	161	172	208	208	202	182	160	179	197	214	252	263	257	234	196	233	247	276	507	368	405	383	306	320	318	331	434	446	458	454	367	392	398	410
CS76295	263	1	1	22	2a	4	23	9	2	H	2H09	795	789	699	742	746	818	903	902	971	989	946	1014	1035	1068	1105	1139	1151	1187	1110	1171	1184	1214	1276	1261	1290	1354	1333	1349	1360	1372	1418	1414	1425	1496	1505	1527	1562	1592
CS76295	302	1	2	29	1b	2	32	11	3	B	3B11	875	853	735	818	809	845	964	973	979	1012	919	1027	1036	1076	1165	1193	1238	1255	1100	1237	1239	1307	1400	1388	1429	1453	1461	1466	1464	1496	1532	1520	1538	1614	1607	1660	1693	1727
CS76295	8	2	3	81	2a	13	23	1	5	H	5H01	840	864	700	772	783	857	932	960	936	946	799	953	968	998	1103	1129	1140	1130	896	1147	1152	1238	1332	1360	1424	1502	1452	1450	1463	1527	1545	1584	1608	1693	1627	1634	1687	1767
CS76295	168	2	4	102	2c	18	43	6	8	C	8C06	961	989	873	893	874	917	1059	1095	1080	1107	1044	1080	1078	1090	1212	1261	1267	1337	1174	1234	1235	1299	1483	1463	1503	1543	1497	1493	1531	1603	1681	1699	1696	1776	1754	1794	1817	1871
CS76296	276	1	1	5	3c	3	6	10	1	F	1F10	798	818	762	754	759	831	907	953	974	901	873	927	960	1021	1116	1151	1167	1115	1099	1134	1162	1191	1292	1290	1332	1411	1405	1407	1427	1464	1495	1507	1512	1580	1589	1647	1691	1728
CS76296	47	1	2	48	2b	11	47	2	4	B	4B02	999	1030	950	977	986	1033	1115	1149	1176	1196	1140	1201	1205	1265	1322	1347	1382	1387	1348	1415	1453	1522	1544	1531	1594	1677	1686	1712	1720	1752	1755	1764	1786	1859	1891	1925	1949	1976
CS76296	26	2	3	65	4a	13	5	1	6	M	6M01	NA	NA	NA	NA	NA	NA	NA	NA	NA	NA	NA	NA	NA	NA	NA	NA	NA	NA	NA	NA	NA	NA	NA	NA	NA	NA	NA	NA	NA	NA	NA	NA	NA	NA	NA	NA	NA	NA
CS76296	23	2	4	97	3a	13	38	1	8	H	8H01	NA	NA	NA	NA	NA	NA	NA	NA	NA	NA	NA	NA	NA	NA	NA	NA	NA	NA	NA	NA	NA	NA	NA	NA	NA	NA	NA	NA	NA	NA	NA	NA	NA	NA	NA	NA	NA	NA
CS76297	128	1	1	7	1b	8	8	5	1	H	1H05	814	845	858	875	894	907	953	946	987	1016	1012	1039	1041	1116	1149	1169	1190	1241	1207	1254	1279	1312	1351	1326	1381	1439	1469	1476	1492	1498	1506	1513	1530	1613	1635	1682	1702	1736
CS76297	183	1	2	34	4c	6	33	7	3	C	3C07	481	494	482	473	476	502	556	576	585	587	555	607	599	649	724	720	766	760	707	700	719	756	826	819	849	906	911	929	953	961	972	976	985	1033	1047	1082	1095	1117
CS76297	17	2	3	73	3a	13	14	1	6	B	6B01	NA	NA	NA	NA	NA	NA	NA	NA	NA	NA	NA	NA	NA	NA	NA	NA	NA	NA	NA	NA	NA	NA	NA	NA	NA	NA	NA	NA	NA	NA	NA	NA	NA	NA	NA	NA	NA	NA
CS76297	342	2	4	112	4c	24	49	12	7	O	7O12	647	666	663	681	678	689	733	745	754	776	770	800	811	840	899	917	938	954	919	940	943	980	1008	1010	1052	1089	1106	1123	1132	1160	1183	1202	1203	1256	1293	1316	1339	1344
CS76298	187	1	1	6	2c	6	7	7	1	G	1G07	459	435	415	432	450	484	535	527	528	538	509	531	552	586	614	614	600	580	549	600	628	639	712	697	720	765	750	766	765	791	801	797	796	849	851	877	891	930
CS76298	129	1	2	39	2b	8	39	5	3	J	3J05	NA	NA	NA	NA	NA	NA	NA	NA	NA	NA	NA	NA	NA	NA	NA	NA	NA	NA	NA	NA	NA	NA	NA	NA	NA	NA	NA	NA	NA	NA	NA	NA	NA	NA	NA	NA	NA	NA
CS76298	177	2	3	62	1c	18	4	6	6	O	6O06	443	420	358	395	390	400	460	472	471	497	423	461	496	528	565	560	541	562	529	504	544	601	674	691	734	811	749	730	727	769	810	845	876	939	911	917	931	986
CS76298	263	2	4	99	3c	21	38	9	8	H	8H09	1002	945	944	992	1029	1082	1163	1148	1142	1120	1151	1266	1299	1341	1368	1363	1389	1370	1371	1335	1354	1381	1398	1351	1422	1540	1558	1610	1631	1685	1704	1677	1679	1820	1876	1927	1964	1967
CS76299	36	1	1	8	3b	11	6	2	1	F	1F02	711	678	627	656	702	769	796	802	740	712	688	741	765	862	929	920	895	846	754	836	869	999	1106	1113	1149	1207	1139	1124	1142	1200	1249	1262	1278	1344	1323	1367	1400	1457
CS76299	138	1	2	47	1b	8	48	5	4	C	4C05	1355	1313	1209	1344	1316	1424	1536	1506	1456	1382	1204	1424	1448	1534	1654	1681	1659	1612	1437	1596	1631	1741	1734	1733	1773	1885	1896	1911	1936	1955	1936	1951	1969	2109	2134	2198	2249	2286
CS76299	308	2	3	84	2b	23	23	11	5	H	5H11	1185	1095	1042	1102	1149	1241	1272	1295	1191	1154	982	1175	1279	1417	1564	1575	1519	1433	1299	1484	1504	1634	1684	1653	1721	1789	1768	1783	1802	1864	1912	1929	1948	2031	2059	2112	2157	2206
CS76299	208	2	4	95	4a	19	33	7	8	P	8P07	730	674	601	584	585	698	761	759	680	607	518	571	663	764	886	883	837	821	704	872	959	1027	1106	1101	1132	1186	1203	1231	1244	1288	1296	1305	1327	1399	1421	1465	1494	1544
CS76300	50	1	1	20	1b	11	20	2	2	E	200	882	888	843	805	812	869	953	975	989	1018	956	957	963	1023	1078	1114	1149	1206	1111	1163	1188	1200	1236	1216	1241	1299	1302	1316	1329	1365	1432	1430	1452	1515	1496	1566	1600	1650
CS76300	87	1	2	60	4a	10	57	3	4	O	4O03	658	667	608	586	594	637	728	779	756	756	742	697	709	753	840	931	983	979	887	894	921	932	990	974	998	1019	1022	1041	1044	1046	1100	1124	1135	1197	1187	1245	1269	1307
CS76300	99	2	3	82	3a	16	22	4	5	J	5J04	872	838	792	801	782	845	937	966	965	980	901	920	945	1038	1119	1221	1236	1219	1161	1196	1200	1242	1335	1331	1369	1465	1406	1479	1511	1578	1593	1601	1626	1701	1681	1733	1771	1821
CS76300	213	2	4	119	3b	20	58	8	7	C	7C08	887	873	824	827	833	897	966	983	1052	1039	1016	1022	1043	1044	1114	1168	1183	1217	1142	1143	1203	1262	1309	1289	1334	1384	1424	1437	1444	1471	1498	1510	1520	1586	1594	1636	1657	1710
CS76301	236	1	1	26	3b	5	26	8	2	M	2M08	1116	1074	1101	1100	1126	1187	1263	1257	1240	1157	1210	1316	1362	1450	1479	1517	1498	1437	1434	1509	1543	1616	1659	1641	1679	1778	1796	1808	1826	1875	1918	1926	1951	2069	2065	2081	2101	2132
CS76301	32	1	2	32	1b	11	32	2	3	B	3B02	712	680	595	615	612	701	754	773	781	741	658	760	754	836	928	979	957	936	861	925	934	1019	1095	1117	1139	1180	1168	1189	1193	1241	1271	1297	1317	1366	1376	1424	1454	1503
CS76301	355	2	3	68	3c	24	6	12	6	K	6K12	NA	NA	NA	NA	NA	NA	NA	NA	NA	NA	NA	NA	NA	NA	NA	NA	NA	NA	NA	NA	NA	NA	NA	NA	NA	NA	NA	NA	NA	NA	NA	NA	NA	NA	NA	NA	NA	NA
CS76301	298	2	4	96	4a	22	33	10	8	P	8P10	754	738	735	703	733	748	813	806	878	835	785	800	793	839	958	963	991	995	948	988	960	1019	1106	1074	1121	1164	1166	1207	1228	1274	1364	1375	1378	1471	1460	1483	1511	1539
CS76302	298	1	1	25	1c	3	28	10	2	P	2P10	717	724	659	697	697	744	792	811	837	862	758	836	870	939	1018	1060	1061	1138	1091	1164	1197	1231	1205	1189	1225	1321	1329	1360	1379	1397	1383	1392	1394	1503	1516	1552	1588	1618
CS76302	93	1	2	35	4c	9	33	4	3	C	3C04	771	819	740	827	812	861	898	916	929	998	843	891	923	993	1143	1184	1151	1139	1037	1119	1139	1231	1300	1302	1370	1457	1442	1475	1501	1526	1544	1555	1563	1662	1674	1733	1772	1792
CS76302	67	2	3	81	1c	15	24	3	5	G	5G03	292	284	265	290	296	311	330	330	346	354	324	345	356	375	398	422	435	468	424	462	473	489	488	498	520	556	562	568	580	592	608	629	645	680	675	685	711	733
CS76302	187	2	4	115	3a	19	54	7	7	G	7G07	864	880	881	909	897	955	976	981	1008	1021	987	1062	1090	1151	1269	1315	1357	1437	1323	1396	1416	1478	1492	1460	1530	1650	1663	1677	1689	1720	1723	1735	1752	1856	1859	1898	1924	1993
CS76303	34	1	1	4	1b	11	4	2	1	D	1D02	969	935	755	859	836	930	1083	1107	1078	1089	911	1039	1046	1159	1259	1284	1286	1314	1203	1267	1283	1367	1459	1446	1475	1517	1489	1517	1533	1616	1653	1678	1690	1779	1763	1812	1864	1922
CS76303	320	1	2	49	3b	2	50	11	4	E	400000000000	NA	NA	NA	NA	NA	NA	NA	NA	NA	NA	NA	NA	NA	NA	NA	NA	NA	NA	NA	NA	NA	NA	NA	NA	NA	NA	NA	NA	NA	NA	NA	NA	NA	NA	NA	NA	NA	NA
CS76303	82	2	3	69	4c	15	9	3	6	G	6G03	683	585	451	558	570	669	773	767	780	745	621	724	733	806	847	891	913	882	746	842	860	907	941	933	979	1023	1008	1043	1067	1114	1139	1170	1178	1234	1248	1334	1369	1405
CS76303	116	2	4	94	2a	16	35	4	8	M	8M04	704	686	569	657	683	744	816	819	836	788	683	766	764	850	943	962	978	964	794	869	905	980	1082	1072	1116	1158	1153	1180	1200	1216	1267	1267	1262	1319	1317	1344	1379	1421
CS76304	162	1	1	11	1a	7	12	6	1	O	1O06	836	824	786	853	837	925	969	960	988	960	909	1003	1031	1095	1123	1158	1180	1187	1100	1167	1187	1224	1237	1216	1232	1309	1346	1377	1374	1380	1404	1423	1435	1505	1527	1573	1577	1602
CS76304	6	1	2	36	1c	12	36	1	3	F	3F01	734	678	611	664	694	779	871	849	862	794	738	792	837	931	1005	1020	1039	999	917	1014	1034	1161	1243	1212	1249	1307	1369	1373	1400	1416	1458	1486	1489	1553	1609	1641	1670	1692
CS76304	218	2	3	83	2b	20	23	8	5	H	5H08	NA	NA	NA	NA	NA	NA	NA	NA	NA	NA	NA	NA	NA	NA	NA	NA	NA	NA	NA	NA	NA	NA	NA	NA	NA	NA	NA	NA	NA	NA	NA	NA	NA	NA	NA	NA	NA	NA
CS76304	299	2	4	92	1a	22	32	10	8	R	8R10	762	595	627	705	708	785	915	876	883	810	772	848	947	1032	1083	1115	1125	1103	1041	1107	1114	1166	1221	1209	1262	1303	1287	1352	1379	1403	1441	1449	1471	1531	1570	1623	1681	1688
CS76305	245	1	1	6	4a	4	5	9	1	E	1000000000	590	562	550	567	558	622	686	702	704	637	632	674	632	773	856	881	901	873	828	865	875	947	1023	1006	1035	1081	1038	1053	1051	1099	1099	1107	1118	1194	1182	1239	1249	1289
CS76305	133	1	2	43	2b	8	43	5	3	P	3P05	NA	NA	NA	NA	NA	NA	NA	NA	NA	NA	NA	NA	NA	NA	NA	NA	NA	NA	NA	NA	NA	NA	NA	NA	NA	NA	NA	NA	NA	NA	NA	NA	NA	NA	NA	NA	NA	NA
CS76305	122	2	3	90	4b	17	29	5	5	B	5B05	NA	NA	NA	NA	NA	NA	NA	NA	NA	NA	NA	NA	NA	NA	NA	NA	NA	NA	NA	NA	NA	NA	NA	NA	NA	NA	NA	NA	NA	NA	NA	NA	NA	NA	NA	NA	NA	NA
CS76305	158	2	4	114	4c	18	53	6	7	H	7H06	626	610	596	622	633	665	750	761	769	786	767	774	771	824	869	886	900	921	879	936	932	1031	1089	1090	1116	1212	1185	1224	1235	1276	1277	1285	1311	1417	1442	1491	1512	1569
CS76306	153	1	1	3	2a	7	3	6	1	C	1C06	291	306	298	299	298	302	334	342	360	358	365	359	364	377	423	432	448	464	439	449	441	481	545	533	560	604	619	627	635	659	665	655	658	721	718	749	763	783
CS76306	116	1	2	55	1c	9	56	4	4	M	4M04	NA	NA	NA	NA	NA	NA	NA	NA	NA	NA	NA	NA	NA	NA	NA	NA	NA	NA	NA	NA	NA	NA	NA	NA	NA	NA	NA	NA	NA	NA	NA	NA	NA	NA	NA	NA	NA	NA
CS76306	272	2	3	92	4a	22	29	10	5	B	5B10	718	727	700	709	706	699	750	757	797	796	775	788	792	851	917	936	977	977	929	973	986	1056	1197	1195	1248	1293	1291	1329	1360	1375	1392	1413	1423	1454	1440	1475	1506	1538
CS76306	219	2	4	111	1b	20	52	8	7	J	7J08	NA	NA	NA	NA	NA	NA	NA	NA	NA	NA	NA	NA	NA	NA	NA	NA	NA	NA	NA	NA	NA	NA	NA	NA	NA	NA	NA	NA	NA	NA	NA	NA	NA	NA	NA	NA	NA	NA
CS76307	254	1	1	14	3a	4	14	9	1	R	1R09	413	410	408	418	426	437	460	468	480	460	466	492	523	561	583	587	605	584	590	632	649	696	717	703	726	750	754	782	797	825	828	847	857	898	906	934	965	991
CS76307	266	1	2	54	1a	4	56	9	4	M	4M09	619	620	628	627	649	683	708	719	735	720	756	767	765	846	887	899	930	910	868	921	957	1047	1073	1078	1109	1169	1207	1227	1249	1269	1259	1273	1287	1352	1409	1452	1484	1508
CS76307	329	2	3	64	3b	23	2	11	6	R	6R11	1023	1073	1081	1076	1087	1127	1174	1168	1210	1226	1229	1232	1219	1241	1282	1328	1361	1374	1383	1309	1331	1373	1451	1426	1484	1551	1592	1629	1685	1732	1746	1784	1819	1886	1930	2003	2049	2097
CS76307	42	2	4	109	4b	14	49	2	7	O	7O02	579	603	601	605	616	631	660	674	698	695	713	722	752	788	838	855	892	879	879	957	975	1050	1082	1088	1127	1210	1213	1243	1283	1317	1346	1364	1384	1448	1463	1496	1548	1593
CS76308	224	1	1	14	3b	5	14	8	1	R	1R08	NA	NA	NA	NA	NA	NA	NA	NA	NA	NA	NA	NA	NA	NA	NA	NA	NA	NA	NA	NA	NA	NA	NA	NA	NA	NA	NA	NA	NA	NA	NA	NA	NA	NA	NA	NA	NA	NA
CS76308	161	1	2	43	4a	7	41	6	3	M	3M06	874	855	852	888	854	878	933	966	960	945	945	976	933	954	1025	1066	1097	1058	992	1085	1089	1153	1237	1268	1311	1359	1331	1347	1376	1434	1469	1483	1497	1547	1575	1636	1653	1705
CS76308	231	2	3	71	3b	20	10	8	6	F	6F08	NA	NA	NA	NA	NA	NA	NA	NA	NA	NA	NA	NA	NA	NA	NA	NA	NA	NA	NA	NA	NA	NA	NA	NA	NA	NA	NA	NA	NA	NA	NA	NA	NA	NA	NA	NA	NA	NA
CS76308	60	2	4	89	2b	14	31	2	8	S	8S02	NA	NA	NA	NA	NA	NA	NA	NA	NA	NA	NA	NA	NA	NA	NA	NA	NA	NA	NA	NA	NA	NA	NA	NA	NA	NA	NA	NA	NA	NA	NA	NA	NA	NA	NA	NA	NA	NA
[truncated: 16 more columns]
