# Supplementary material for: Prior Biological Knowledge Improves Genomic Prediction of Growth-Related Traits in Arabidopsis thaliana
Source: Front Genet. 2021 Jan 20;11:609117. doi: 10.3389/fgene.2020.609117 (PMC7855462; doi:10.3389/fgene.2020.609117)
Supplement: Supplementary Table 9 — Average best linear unbiased estimates (BLUE) of Projected Leaf Area. [file Table_9.XLSX]

## Sheet: s9
Genotype	T13_1	T13_2	T13_3	T13_4	T14_1	T14_2	T14_3	T14_4	T14_5	T14_6	T14_7	T14_8	T15_1	T15_2	T15_3	T15_4	T15_5	T15_6	T15_7	T15_8	T16_1	T16_2	T16_3	T16_4	T16_5	T16_6	T16_7	T16_8	T17_1	T17_2	T17_3	T17_4	T17_5	T17_6	T17_7	T17_8	T18_1	T18_2	T18_3	T18_4	T18_5	T18_6	T18_7	T18_8	T19_1	T19_2	T19_3	T19_4	T19_5
CS22689	919.482	918.947	881.984	901.858	906.256	983.379	1064.7	1050.04	1038.52	1033.48	1050.86	1098.6	1118.52	1210.82	1234.02	1260.29	1268.74	1292.54	1286.3	1309.4	1311.86	1391.43	1477.96	1424.45	1462.49	1551.35	1571.02	1601.82	1624.52	1671.99	1696.28	1693.34	1707.09	1801.14	1812.71	1871.09	1913.01	1957.97	1980.25	1974.81	1992.51	2107.91	2137.1	2171.36	2220.89	2276.48	2292.5	2305.5	2334.45
CS28007	877.224	871.548	861.936	883.045	890.772	920.219	979.922	965.272	955.729	964.09	932.846	939.125	967.027	1012.53	1055.99	1057.44	1075.65	1072.39	1017.57	1044.39	1074.66	1122.54	1127.27	1097.1	1124.92	1212.66	1227.47	1260.97	1270.91	1303.72	1290.17	1296.91	1300.21	1385.26	1394.6	1417.74	1445.9	1454.86	1454.18	1482.87	1461.7	1569.25	1584.28	1594.55	1623.69	1688.25	1672.33	1695.3	1701.86
CS28013	491.597	495.549	474.087	481.003	484.175	510.718	550.015	557.199	528.132	546.926	514.614	528.606	543.727	587.475	641.971	665.97	665.263	652.868	626.969	660.84	676.274	712.979	757.823	725.243	766.571	805.243	805.786	812.165	819.404	841.542	865.208	877.05	891.164	948.249	953.181	977.048	999.054	1051.03	1057.6	1039.85	1072.53	1130.82	1145.92	1192.41	1226.96	1258.75	1280.1	1286.71	1294.52
CS28014	806.917	806.504	690.463	723.1	774.18	838.014	933.688	922.912	942.799	932.42	837.028	901.635	943.994	1009.42	1128.36	1135.22	1141.01	1117.19	1018.03	1077.86	1097.32	1192.04	1339.12	1311.53	1362.88	1411.16	1399.81	1417.32	1425.11	1458.65	1507	1514.05	1523.27	1607	1576.19	1625.5	1660.54	1745.43	1743.83	1764.22	1784.8	1862.31	1873.75	1934.93	1968.7	2002.42	2019.63	2039.43	2044.04
CS28017	798.178	772.835	643.267	768.396	824.611	882.164	936.853	930.336	893.157	807.682	717.957	888.577	938.744	1035.87	1055.04	1094.87	1098.26	1027.28	872.905	973.889	1046.23	1134	1267.43	1275.2	1335.33	1364.44	1289.68	1321.56	1336.26	1390.16	1443.7	1462.99	1482.67	1563.05	1501.71	1554.26	1595.37	1625.14	1672.38	1681.08	1744.51	1830.26	1791.37	1883.28	1922.16	1979.43	2024.61	2074.53	2101.34
CS28018	541.285	537.683	520.17	534.992	546.352	574.374	611.997	611.983	618.553	597.844	590.356	602.162	621.606	669.722	704.627	717.925	704.19	693.768	672.311	690.738	698.669	748.222	826.8	817.826	847.036	883.49	851.69	873.656	887.059	907.307	937.48	953.287	967.489	1023.54	979.76	1008.18	1027.34	1065.77	1110.7	1106.16	1146.12	1203.76	1182.23	1191.93	1215.8	1285.95	1314.05	1326.36	1350.32
CS28049	640.002	623.075	621.817	644.667	653.069	694.519	726.119	729.868	725.917	685.065	699.906	746.644	785.324	830.319	879.582	909.404	911.661	878.208	888.464	954.644	979.282	1059.36	1073.45	1053.14	1089.82	1147.08	1135.05	1156.45	1165.23	1197.79	1218.94	1220.39	1219	1311.16	1266.11	1311.66	1340.02	1415.11	1412.54	1408.79	1455.61	1525.77	1526.8	1608.42	1655.13	1685.82	1708.72	1723.02	1718.61
CS28053	663.605	669.846	641.437	673.78	674.712	715.031	770.158	765.15	767.492	787.486	724.263	596.259	615.704	888.239	933.139	968.534	992.271	1012.94	927.195	1041.12	1056.68	1115.13	1112.24	1088.02	1107.33	1189.85	1221.22	1234.98	1252.96	1279.95	1258.67	1270.11	1278.94	1371.13	1415.26	1466.34	1494.76	1152.5	1503.9	1489.26	1165.79	1615.26	1669.76	1295.8	1313.55	1787.97	1782.03	1795.96	1799.7
CS28054	698.382	719.816	668.124	682.514	692.971	724.918	775.822	798.77	815.404	840.992	767.786	816.233	827.144	871.291	927.093	954.339	947.534	973.903	900.984	951.428	977.734	1027.88	1007.55	962.589	999.155	1121.41	1137.63	1184.75	1194.48	1225.22	1201.07	1207.26	1203.62	1308.71	1327.98	1354.69	1385.25	1446.27	1400.83	1377.52	1436.19	1512.49	1554.67	1608.95	1265.12	1658.18	1652.45	1671.6	1671.29
CS28063	837.065	876.912	855.21	888.735	880.426	949.546	1007.8	997.8	1016.32	1021.21	952.087	1065.22	1084.38	1157.14	1226.9	1243.24	1273.24	1302.53	1170.49	1306.1	1357.87	1423.99	1434.41	1392.66	1432.96	1428.22	1496.41	1641.86	1660.91	1692.57	1677.12	1691.1	1690.94	1818.52	1863.27	1914.03	1939.87	1966.38	1941.77	1985.29	1965.65	2091.85	2148.58	2172.08	2212.87	2252.78	2244.34	2262.04	2267.51
CS28064	776.358	755.557	771.655	799.559	809.194	856.964	894.496	897.157	890.428	877.358	906.918	967.178	986.793	1015.82	1063.67	1062.52	1063.82	1056.99	1065.03	1065.31	1092.71	1131.91	1134.94	1088.33	1131.71	1237.23	1239	1263.36	1280.54	1332.34	1328.26	1334.76	1336.44	1431.49	1434.04	1464.3	1501.07	1562.44	1541.06	1569.34	1585.26	1648.59	1689.7	1729.04	1801.06	1784.49	1765.64	1769.99	1779.91
CS28090	678.278	651.817	667.78	690.63	708.194	750.674	762.099	772.127	779.977	755.236	786.876	849.845	866.656	928.35	961.196	981.5	980.855	949.675	949.044	993.015	1012.46	1053.26	1094.11	1036.73	1083.85	1180.95	1173.02	1179.48	1199.15	1222.24	1232.38	1247.97	1260.83	1329.47	1318.2	1365.09	1400.67	1400.96	1437.32	2502.6	1455.8	1543.19	1571.21	1580.82	1628.79	1662.44	1694.63	1723.98	1752.04
CS28091	703.096	677.11	664.148	659.457	669.298	726.252	809.335	817.309	826.833	799.739	800.273	831.096	861.17	926.631	985.426	1013.69	1016.49	993.207	970.592	1004.67	1029.85	1076.79	1148.74	1119.66	1153.82	1204.11	1181.78	1195.72	1211.89	1264.48	1289.97	1295.54	1307.73	1392.28	1360.03	1403.92	1430.45	1480.62	1508.46	1500.7	1518.04	1616.2	1614.09	1668.04	1705.4	1786.28	1816.71	1837.89	1911.15
CS28097	863.084	867.615	873.46	888.388	912.792	965.856	1008.34	1003.75	1012.57	1009.1	1016.08	1076.73	1124.96	1190.61	1243.72	1258.27	1262.77	1284.36	1271.39	1309.88	1351.08	1448.87	1468.96	1419.57	1466.76	1546.6	1564.36	1597.21	1597.07	1623.91	1644.86	1647.2	1660.11	1742.38	1747.96	1807.7	1829.33	1892.18	1905.71	1893.79	1948.63	2014.11	2055.93	2146.96	2199.67	2242.34	2269.93	2277.48	2226.26
CS28099	942.568	959.133	920.893	933.351	937.969	1016.61	1104.77	1104.33	1108.64	1082.53	1068.28	1178.45	1160.42	1251.25	1313.83	1367.26	1361.35	1327.01	1290.93	1336	1377	1457.55	1492.99	1488.24	1536.66	1694.48	1660.89	1687.43	1708.32	1740.45	1749.13	1750.73	1767	1883.66	1938.76	1980.21	2020.34	2067.98	2069.37	2070.03	2100.26	2248.14	2407.65	2344.09	2382.33	2454.38	2450.65	2484.03	2505.43
CS28128	700.206	714.279	705.472	729.786	749.382	780.505	825.499	830.376	828.27	848.283	834.997	883.854	915.006	937.271	977.972	985.532	985.882	1020.15	997.93	1029.2	1061.61	1107	1119.19	1063.04	1125.57	1224.58	1206.24	1225.78	1246.77	1272.23	1283.61	1297.81	1310.51	1397.8	1383.18	1417.55	1459.52	1484.77	1502.97	2099.1	1541.39	1621.95	1633.14	1675.9	1719.13	1750.72	1777.82	1797.97	1798.74
CS28133	960.02	987.488	957.141	978.363	988.222	1051.1	1122.13	1119.23	1126	1131.46	1115.86	1147.13	1177.32	1245.5	1315.88	1310.93	1334.52	1347.35	1321.67	1343.41	1382.93	1438.85	1467.42	1427.46	1482.73	1593.1	1596.72	1647.51	1659.47	1677.02	1666.96	1675.24	1683.53	1800.05	1811.04	1856.97	1880.02	1892.77	1866.21	1893.93	1882.09	1998.73	2008.81	2025.47	2062.53	2080.5	2060.79	2084.37	2096.05
CS28135	751.761	767.949	740.647	760.837	786.494	867.454	923.544	920.926	927.573	932.41	932.32	996.252	1036.05	1061.92	1110.94	1144.71	1164.77	1171.32	1155.49	1211.01	1249.84	1282.89	1296.22	1238.21	1294.31	1397.5	1406.65	1439.11	1456.94	1495.1	1497.73	1506.12	1513.14	1601.5	1593.45	1641.3	1668.11	1684.28	1700.16	1733.51	1721.43	1816.1	1846.83	1888.58	1924.42	1982.82	2001.49	2036.07	2048.91
CS28140	945.124	846.516	769.284	823.073	836.482	925	1036.95	1071.32	1080.39	992.572	910.342	934.815	956.161	1062.21	1153.07	1186.22	1191.99	1151.76	1048.42	1045.13	1039.69	1133.37	1276.62	1286.81	1326.61	1362.3	1343.2	1356.93	1385.26	1453.58	1529.97	1566.17	1611.16	1681.46	1635.85	1684.43	1704.83	1765.83	1861.04	1898.58	1888.93	1956.38	1948.58	1960.98	1965.43	2039.6	2107.37	2118.91	2125.16
CS28141	1127.42	1093	1097.79	1096.81	1059.46	1136.52	1220.59	1267.07	1299.3	1328.61	1270.73	1246.49	1305.99	1365.23	1441.16	1488.01	1493.59	1485.17	1469.47	1492.36	1491.89	1548.64	1573.26	1550.95	1593.82	1730.09	1733.24	1724.79	1752.19	1814.76	1825.08	1834.07	1848.47	1974.06	1970.71	1980.62	1977.93	1975.79	2049.47	2030.68	2069.3	2177.02	2175.41	2161.99	2171.73	2280.03	2297.62	2330.67	2368.42
CS28142	776.131	773.207	757.582	791.459	790.535	808.389	902.61	926.694	962.313	948.377	942.869	997.588	1010.92	1023.38	1107.86	1138.45	1177.84	1170.4	1162.54	1190.37	1221.94	1249.35	1276.05	1224.16	1263.99	1367.79	1386.45	1397.96	1411.95	1434.25	1451.3	1462.58	1472.62	1580.78	1578.26	1610.27	1644.29	1693.64	1668.94	1730.17	1702.61	1805.11	1849.14	1853.49	1884.42	1906.03	1961.41	1980.3	2002.8
CS28158	494.685	521.154	490.294	485.953	491.245	513.18	559.52	548.778	550.268	583.018	565.922	574.941	587.668	630.187	690.358	697.618	724.668	759.6	714.72	752.625	777.259	837.355	883.712	874.485	909.706	939.921	938.322	944.349	954.778	994.004	1024.74	1024.48	1035.16	1079.82	1061.92	1105.48	1138.11	1183.25	1227.14	1269.31	1403.37	1310.54	1313.66	1346.93	1407.31	1458.34	1507.77	1525.2	1547.98
CS28160	652.678	648.456	611.713	624.551	639.856	697.177	737.692	733.064	734.02	764.841	748.768	828.853	840.21	863.204	897.457	920.739	888.514	913.62	882.247	963.912	997.397	1024.99	1021.81	1007.18	1041.87	1097.35	1108.07	1126.52	1137.4	1153.27	1148.39	1152.35	1164.71	1236.62	1250.49	1263.69	1279.88	1307.37	1305.54	1330.42	1317.63	1386.17	1404.79	1434.03	1467.87	1481.54	1488.99	1501.22	1510.86
CS28163	691.183	647.481	635.514	650.167	652.108	693.296	797.803	792.685	807.182	746.671	757.577	802.131	811.269	880.496	977.235	989.702	1002.07	945.481	930.793	979.269	1006.7	1066.43	1108.33	1090.06	1128.95	1182.05	1201.11	1222.09	1231.11	1270	1287.6	1301.21	1306.58	1373.42	1384.89	1441.54	1462.55	1498.92	1484.91	1503.4	1515.47	1591.9	1621.91	1682.32	1712.28	1746.93	1733.75	1755.31	1771.7
CS28165	730.472	685.015	648.726	634.726	656.002	713.378	805.417	826.462	782.304	712.766	685.196	716.493	734.671	864.642	968.866	996.464	950.151	895.813	779.019	866.548	903.288	990.418	1119.53	1138.71	1188.8	1046.51	1035.38	1206.66	1210.14	1225.06	1291.74	1323.39	1326.24	1310.58	1355.13	1390.61	1413.08	1435.7	1466.85	1415.87	1434.84	1452.75	1497.5	1540.65	1592.66	1605.69	1637.71	1640.82	1647.07
CS28181	657.413	644.175	579.871	594.656	600.186	626.219	730.764	711.973	720.624	668.781	644.284	678.106	718.599	775.867	889.75	895.537	931.07	883.58	808.465	829.048	859.274	902.302	1015.42	1010.57	1057.09	1106.17	1084.1	1089.12	1104.48	1152.45	1191.21	1197.11	1218.36	1321.83	1337.19	1368.02	1424.73	1472.17	1518.23	1566.72	1548.37	1695.29	1719.65	1740.44	1787.51	1866.34	1909.96	1942.74	1976.64
CS28193	332.263	314.6	296.168	282.621	308.67	342.497	379.557	358.093	363.833	339.536	320.907	359.69	405.408	447.491	481.759	490.837	460.506	427.581	396.709	440.73	481.561	557.453	617.942	601.592	622.196	673.612	657.632	658.814	674.142	723.533	743.455	761.032	758.364	803.123	821.001	837.267	866.836	915.303	918.53	952.948	959.627	995.138	1006.91	1068.04	1135.25	1119.32	1178.06	1226.92	1265.8
CS28200	1166.63	1202.99	1142.17	1140.77	1117.94	1168.17	1268.36	1270.53	1303.5	1273.09	1185.07	1297.54	1296.41	1406.26	1518.61	1565.47	1574.02	1564.28	1431.86	1490.17	1507.65	1569.27	1638.11	1595.94	1647.06	1761.38	1759.17	1771.06	1795.69	1835.66	1856.21	1885.15	1903.33	2024.75	2051.34	2130.2	2183.13	2226.71	2253.76	2234.76	2274.67	2398.05	2452.05	2519.7	2553.71	2619.6	2639.64	2654.51	2659.26
CS28201	830.279	848.626	827.521	844.096	856.726	857.887	910.272	915.551	919.016	935.481	923.448	967.842	979.552	1027.09	1099.16	1120.25	1126.28	1148.02	1112.85	1147.56	1180.56	1234.9	1281.23	1271.23	1326.74	1393.29	1409.96	1431.58	1453.82	1491.3	1518.3	1543.74	1562.32	1660.36	1661.53	1709.51	1748.57	1797.41	1818.64	1843.53	1878.27	1970.98	1983.71	2029.91	2079.41	2126.32	2158.49	2186.71	2208.39
CS28202	611.573	628.323	630.29	653.995	661.837	671.871	696.163	696.487	710.799	722.575	729.289	757.541	769.736	795.98	818.044	823.318	844.059	842.411	862.461	890.512	916.06	935.733	953.57	943.125	976.764	1039.9	1058.28	1074.58	1092.37	1113.14	1117.37	1127.78	1143.27	1206.67	1194.01	1217.3	1241.64	1243.6	1261.85	1298.38	1265.13	1349.08	1351.6	1357.09	876.171	1429.78	1453.5	1480.59	1475.21
CS28208	668.688	659.972	591.283	623.306	634.804	703.897	788.382	804.952	814.437	784.176	731.889	769.05	808.384	897.458	968.184	993.402	1018.38	1013.54	930.533	983.567	1015.39	1089.41	1158.5	1147.36	1160.12	1184.38	1226.77	1239.38	1265.38	1304.14	1345.81	1361.6	1379.26	1424.35	1449.6	1497.67	1534.67	1570.13	1606.89	1623.14	1648.75	1690.69	1708.43	1745.25	1791.34	1843.52	1891.34	1916.82	1933.51
CS28210	1140.1	1125.51	1104.53	1138.74	1117.01	1179.03	1267.21	1280.85	1296.69	1266.33	1281.41	1329.33	1292.56	1381.19	1442.43	1483.98	1521.41	1524.94	1522.83	1565.65	1585.27	1649.96	1675.75	1636.47	1699.08	1812.06	1829.87	1858.76	1867.03	1917.07	1891.93	1909.03	1918.6	2038.44	2048.84	2112.33	2151.03	2170.99	2148.5	2171.12	2162.54	2286.99	2307.73	2335.86	2361.78	2402.27	2385.52	2403.07	2422.09
CS28214	840.343	857.448	799.346	799.015	792.206	865.024	933.933	896.635	904.093	909.82	871.167	883.215	906.731	997.682	1107.51	1072.16	1104.43	1116.73	1044.32	1067.05	1076.1	1206.31	1342.09	1336.71	1390.45	1436.36	1445.89	1453.24	1459.12	1523.59	1581.08	1617.22	1636.67	1700.76	1715.29	1732.39	1766.66	1815.37	1857.85	1892.35	1886.65	1946.74	1975.84	2017.1	2059.05	2103.95	2154.53	2178.89	2197.39
CS28217	806.887	803.399	787.966	788.574	810.431	866.505	908.831	911.944	923.343	903.076	889.309	939.665	1008.24	1076.36	1104.6	1126.87	1132.08	1124.25	1093.17	1129.19	1184.27	1263.92	1320.3	1289.84	1326.48	1377.24	1374.84	1489.73	1430.25	1467.95	1519.17	1520.51	1530.64	1611.56	1606.75	1656.2	1693.88	1785.74	1806.26	1804.31	1830.37	1914.88	1941.1	2016.01	2057.55	2106.65	2155.64	2185.97	2198.04
CS28236	715.2	701.478	685.155	660.13	685.141	751.268	831.829	839.53	864.363	810.511	821.376	866.125	895.943	943.534	1009.31	1018.76	1046.21	1030.4	1023.53	1049.98	1070.45	1135.68	1172.99	1144.31	1192.63	1266.8	1393.66	1302.32	1311.84	1336.4	1343.45	1352.18	1373.64	1443.22	1472.45	1503.65	1532.32	1600.35	1577.85	1598.84	1639.76	1684.32	1711.3	1773.54	1811.42	1809.12	1830.1	1843.91	1854.73
CS28241	833.604	858.383	792.271	811.675	785.21	831.824	944.088	940.602	945.729	933.666	889.154	902.719	891.693	965.752	1091.57	1101.72	1126.96	1108.04	1041.49	1083.3	1077.03	1151.2	1331.71	1308.27	1347.1	1394.96	1359.84	1377.59	1396.03	1435.09	1504.22	1513.72	1528.25	1601.9	1579.33	1606.01	1647.14	1695.28	1741.87	1767.37	1766.49	1841.06	1843.29	1876.35	1933.93	1967.63	2021.53	2040.71	2042.2
CS28243	659.726	644.008	590.31	589.547	597.294	650.09	745.852	730.193	764.483	789.056	749.424	778.895	780.268	855.975	948.291	950.005	961.392	963.063	906.877	947.186	943.468	1033.27	1111.3	1110.27	1159.19	1222.77	1175.6	1205.14	1232.4	1288.74	1305.2	1325.06	1344.56	1418.82	1419.07	1441.35	1484.12	1534.98	1563.48	1603.92	1619.6	1693.24	1711.96	1747.74	1770.04	1853.01	1867.91	1898.53	1921.87
CS28252	717.016	727.821	692.015	729.218	736.528	813.263	828.268	805.429	814.012	827.048	786.168	888.309	953.142	1039.76	1062.77	1073.12	1053.4	1083.31	985.441	1086.27	1133.37	1251.72	1271.32	1247.27	1301.46	1401.37	1425.5	1435.29	1449.48	1480.31	1469.07	1477.23	1486.76	1575.16	1595.81	1624.62	1657.88	1685.49	1661.11	1673.02	1699.28	1793.56	1812.32	1869.19	1916.15	1955.89	1969.84	2005.85	2039.58
CS28268	927.727	898.668	869.92	885.602	935.921	979.921	1037.35	1035.12	1066.12	1059.8	1047.93	1106.07	1131.22	1185.86	1239.9	1267.07	1269.99	1270.2	1244.54	1295.72	1324.85	1376.48	1412.35	1393.49	1436.54	1503.95	1510.39	1550.05	1574.9	1600.89	1626.36	1647.08	1661.66	1724.68	1730.04	1774.41	1807.76	1837.04	1856.9	1854.34	1892.38	1957.99	1989.85	2052.3	2082.44	2137.73	2172.29	2182.06	2199.68
CS28274	763.609	723.799	720.376	733.981	756.327	815.274	903.355	917.122	888.066	835.293	860.525	937.104	965.399	1047.44	1121.89	1149.79	1151	1079.96	1072.77	1113.84	1137.95	1231.34	1279.73	1265.9	1292.76	1366.59	1387.82	1377.33	1389.95	1436.51	1468.25	1475.57	1490.59	1580.92	1581.76	1623.16	1647.49	1695.75	1716.86	1751.44	1744.57	1830.94	1855.65	1880.77	1918.94	1959.55	1981.96	2009.24	2020.18
CS28277	1045.1	1035.23	1036.87	1063.7	1077.79	1111.79	1160.47	1141.35	1120.17	1087.24	1121.37	1197.64	1218.25	1302.87	1376.54	1400.42	1370.09	1336.04	1339.68	1404.24	1434.12	1509.62	1562.95	1527.28	1572.86	1669.97	1647.81	1688.17	1700.23	1761.59	1786.71	1791.26	1809.44	1915.44	1919.17	1976.15	2012.43	2052.93	2102.92	2125.59	2111.17	2206.44	2242.04	2301.58	2344.43	2429.26	2480.03	2496.04	2518
CS28279	475.077	483.238	431.314	485.729	503.958	535.663	571.269	579.071	596.333	597.681	554.448	600.897	638.638	686.852	730.342	742.075	763.831	755.332	701.941	758.225	773.243	821.37	860.983	841.899	862.998	886.764	887.131	911.45	929.501	967.24	992.613	999.463	1008.52	1053.88	1054.74	1066.72	1095.89	1105.93	1143.6	1176.91	1162.9	1218.75	1251.11	1256	1278.19	1322.82	1360.54	1370.59	1388.08
CS28280	725.065	746.626	725.875	721.744	734.182	771.515	843.692	843.663	838.632	868.28	856.054	894.966	911.753	959.267	1019.56	1049.87	1029.45	1063.94	1054.14	1082.56	1094.38	1158.63	1207.91	1181.87	1215.58	1277.45	1310.43	1332.13	1355.69	1393.23	1417.21	1420.15	1426.43	1511.93	1551.21	1578.08	1615.22	1697.29	1672.71	1701.06	1722	1791.66	1823.08	1897.6	1961.63	1963.33	1994.42	2015.58	2032.24
CS28282	313.317	314.043	303.733	315.276	320.085	337.982	348.374	347.798	362.717	353.41	353.06	383.426	395.929	441.097	463.929	460.11	470.432	467.894	453.574	472.954	482.11	542.208	598.776	580.319	611.11	632.889	644.899	667.111	681.273	707.628	724.843	734.107	743.566	782.98	779.061	800.76	821.005	853.625	866.349	886.777	891.84	929.999	938.642	976.716	1016.22	1051.12	1077.08	1090.86	1104.78
CS28326	949.521	938.98	909.254	922.056	937.545	991.749	1016.71	1056.26	1064.56	1055.41	1023.7	1040.21	1092.67	1190.74	1249.04	1316	1361.08	1359.73	1272.14	1324.82	1361.06	1474.39	1492.48	1485.47	1519.88	1598.11	1473.53	1646.94	1661.55	1684.18	1689.25	1696.39	1695.79	1784.66	1820.1	1871.61	1905.03	1914.51	1933.01	1990.52	1940.4	2035.93	2112.03	2160.15	2221.62	2243.62	2245.92	2252.41	2248.17
CS28332	891.532	776.162	740.65	779.224	863.999	972.095	1034.68	991.996	905.834	832.857	771.497	919.926	1051.82	1200.08	1293.6	1270.98	1151.72	1093.37	1012.94	1144.78	1278.55	1461.39	1560	1535.56	1570.8	1648.1	1364.14	1713.21	1731.42	1761.94	1773.54	1791.5	1802.46	1877.58	1946.76	1958.47	2007.35	2090.01	2032.17	2027.14	2106.29	2139.17	2173.75	2285	2342.41	2307.19	2327.56	2350.61	2350.41
CS28336	999.154	1009.49	1006.8	1036.19	1041.94	1077.23	1118.96	1107.39	1121.54	1131.62	1137.93	1207.27	1219.94	1270.04	1312.7	1324.72	1335.97	1358.84	1336.55	1371.04	1397.66	1442.19	1504.38	1465.72	1507.34	1573.45	1603.42	1604.99	1629.75	1682.11	1717.9	1725.11	1729.1	1783.91	1801.17	1841.87	1867.86	1917.13	1948.24	1978.57	1963.85	2039.72	2061.39	2060.77	2080.11	2156.76	2192.54	2209.84	2211.89
CS28343	960.721	919	892.494	934.695	943.716	1003.52	1054.72	1072.48	1070.19	1017.98	992.631	1049.88	1108.38	1156.46	1238.52	1285.58	1263.43	1233.14	1253.26	1315.5	1336.98	1403.33	1418.94	1380.49	1461.7	1602.85	1619.93	1623.04	1649.91	1711.24	1676.2	1693.64	1706.31	1871.3	1886.87	1925.42	1948.56	1990.34	1919.3	1931.19	1974.55	2110.64	2147.04	2195.36	2219.16	2249.09	2211.62	2233.51	2242.66
CS28344	905.23	863.854	782.154	833.722	802.44	883.448	984.933	1050.33	1064.17	1041.62	951.832	1033.32	1046.61	1113.57	1218.75	1264.76	1285.08	1282.01	1175.95	1207.17	1227.64	1311.2	1394.94	1360.12	1400.54	1473.5	1491.86	1525.61	1552.4	1599.64	1627.04	1640.48	1644.01	1726.93	1760.17	1791.18	1822.61	1852.03	1869.15	1882.65	1892.28	1968.87	1999.55	2039.6	2068.16	2101.64	2138	2145.58	2150.02
CS28345	590.524	566.677	551.788	545.262	564.344	627.765	671.793	625.256	634.637	623.73	632.999	679.522	713.296	787.804	848.584	842.852	847.168	846.103	845.986	872.6	895.719	993.919	1044.47	1044.71	1084.05	1112.69	1108.37	1132.51	1149.4	1190.41	1224.52	1237.01	1249.49	1285.96	1272.01	1292.54	1334.89	1371.18	1401.03	1448.4	1446.49	1491.01	1489.38	1528.46	1556.81	1622.77	1671.99	1695.98	1714.18
CS28350	689.656	701.975	662.407	690.396	692.976	710.243	772.587	764.522	787.492	773.595	748.454	790.813	797.348	848.741	938.523	937.85	943.286	951.76	913.434	959.006	978.732	1047.98	1106.75	1103.75	1143.82	1185.47	1200.38	1218.2	1230.36	1265.99	1288.46	1303.57	1322.1	1388.33	1383.16	1431.86	1458.34	1514.49	1535.83	1586.97	1582.91	1646.79	1671.9	1724.63	1764.64	1812.46	1845.35	1855.36	1872.45
CS28364	886.119	837.114	786.445	873.007	882.597	950.174	1034.36	1043.67	1034.83	940.245	907.712	723.877	1032.8	1114.65	1222.13	1240.67	1280.23	1183.09	1073.01	1198.38	1232.42	1314.83	1387.71	1358.95	1400.08	1271.85	1243.92	1434.1	1448.15	1481.68	1512.45	1521.76	1521.28	1593.95	1610.67	1626.82	1646.12	1661.59	1697.32	1728.45	1710.7	1775.51	1476.73	1797.6	1825.48	1911.97	1948.64	1973.98	1980.19
CS28369	529.231	541.009	545.208	549.898	540.703	549.519	598.401	617.58	632.291	649.137	668.775	701.822	688.296	697.473	738.199	744.695	775.431	782.562	780.588	809.947	817.824	837.182	885.115	899.467	935.036	1003.5	1024.81	1057.79	1072.1	1105.93	1123.28	1132.38	1142.13	1202.46	1234.41	1261.55	1287.29	1349.16	1337.37	1352.21	1384.66	1429.14	1500.47	1548.53	1606.83	1587.18	1604.67	1625.09	1642.84
CS28373	689.718	722.863	650.653	663.124	665.716	700.923	785.347	807.376	822.078	826.531	726.731	765.83	813.011	887.957	965.548	983.045	1012.36	1023.42	922.174	963.006	992.225	1067.98	1112.55	1107.69	1151.12	1209.09	1188.99	1239.73	1247.3	1276.68	1288.41	1299.8	1303.85	1368.17	1366.04	1416.22	1445.01	1442.13	1475.83	1489.2	1475.27	1556.02	1579.95	1609.65	1631.95	1707.29	1742.73	1757.16	1772.25
CS28382	726.426	671.286	702.983	686.724	720.245	782.278	826.287	844.662	867.515	787.712	825.882	855.6	866.264	921.571	968.432	992.072	1010.8	941.885	934.868	978.78	985.837	1089.44	1130.23	1111.75	1153.47	1226.89	1244.65	1259.14	1270.93	1320.3	1334.14	1340.98	1351.79	1432.84	1453.65	1484.65	1529.89	1562.28	1554.46	1549.33	1600.07	1674.87	1703.94	1739.19	1754.67	1785.67	1830.16	1856.04	1712.67
CS28394	861.578	862.705	845.004	884.085	893.009	906.874	963.177	969.485	986.871	976.356	975.369	1055.17	1069.11	1092.4	1126.55	1138.82	1159.86	1158.94	1135.86	1197.37	1217.55	1260.83	1275.1	1257.64	1315.74	1393.46	1431.24	1477.51	1509.61	1540.02	1545.29	1569	1585.53	1676.05	1731.08	1788.47	1818.72	1872.32	1857.63	1882.28	1753.06	1975.53	2055.45	2106.97	2140.95	2187.74	2159.64	2193.94	2215.44
CS28395	855.732	840.433	783.389	816.423	795.517	842.331	932.84	969.743	990.502	945.409	879.371	974.032	972.27	1045.1	1125.92	1153.49	1183.8	1181.99	1110.81	1190.34	1207.86	1284.21	1322.33	1315.76	1365.9	1441.24	1443.76	1479.2	1491	1519.77	1526.92	1546.89	1556.96	1641.02	1654.3	1675.45	1694.48	1733.04	1753.08	1768.69	1790.7	1873.06	1919.84	1954.65	1993.9	2052.67	2069.98	2091.49	2121.63
CS28407	895.015	879.145	858.084	924.227	946.269	1017.96	1049.43	1033.23	1028.69	1017.09	1060.38	1123.61	1171.43	1248.8	1266.65	969.466	1309.35	1339.92	1342.08	1397.47	1444.31	1484.7	1408.21	1329.55	1373.12	1569.51	1593.94	1643.89	1661.41	1693.63	1655.92	1625.32	1612.52	1794.19	1804.66	1857.2	1900.85	1927.68	1867.83	1917.66	1906.73	2036.38	2091.13	2122.83	2172.22	2190.74	2180.28	2207.97	2221.53
CS28419	835.083	797.932	686.101	727.319	746.87	847.545	953.206	940.065	932.16	927.137	834.77	932.135	946.656	1068.02	1160.9	1176.44	1182.83	1162.42	1023.9	1151.47	1169.5	1271.8	1340.71	1324.94	1378.69	1438.55	1476.75	1487.01	1496.38	1531.47	1550.19	1579.38	1606.4	1676.68	1696.84	1695.58	1708.09	1737.01	1777.54	1792.22	1828.66	1914.03	1921.86	1887.28	1926.63	1994.09	2036.37	2090	2129.22
CS28420	618.367	589.237	537.337	537.864	566.85	643.819	724.479	724.583	719.276	676.297	610.772	680.844	715.356	831.443	959.513	996.361	983.961	948.975	859.656	941.935	959.072	1066.79	1178.16	1152.73	1204.5	1291.54	1283.22	1301.45	1305.24	1347.68	1356.32	1369.26	1387.58	1474.91	1480.77	1513.83	1552.48	1607.52	1623.32	1646.22	1671.2	1770.07	1798.16	1840.28	1891.7	1968.04	1988.88	2022.27	2034.7
CS28423	785.003	781.691	775.754	757.667	768.943	816.366	910.557	929.759	953.774	926.51	950.733	919.752	939.774	1021.61	1135.86	1135.22	1177.63	1156.23	1123.29	1145.2	1168.09	1240.79	1317.21	1313.56	1355.4	1433.85	1435.19	1466.3	1495.55	1528.35	1551.52	1567.85	1585.27	1656.08	1670.55	1720.19	1752.04	1794.42	1825.33	1855.96	1874.33	1943.65	1974.02	2016.81	2050.55	2117.52	2151.3	2184.5	2063.51
CS28454	490.433	476.445	448.639	449.434	454.326	502.652	568.794	575.023	600.728	608.537	587.864	604.876	618.652	662.757	702.207	723.807	722.067	718.941	701.208	735.829	738.712	786.976	815.409	810.809	838.643	874.167	873.234	904.614	897.708	916.505	939.368	959.174	970.612	1003.2	1000.49	1013.38	1034.78	1059.89	1099.92	1155.93	1141.8	1201.43	1229.59	1223.35	1262.62	1321.24	1361.59	1399	1414.15
CS28457	893.534	889.643	866.683	908.028	929.504	982.838	1013.64	971.746	967.853	926.709	960.973	1062.26	1084.35	1209.17	1277.95	1313.79	1274.84	1269.98	1238.74	1345.74	1369.34	1481.19	1544.26	1463.28	1507.93	1592.32	1627.39	1638.99	1661.26	1725.88	1735.1	1750.53	1744.56	1832.31	1825.54	1847.33	1869.62	1872.14	1912.61	1969.7	1936.76	2027.73	1997.58	1995.13	2005.88	2079.58	2152.05	2191.03	2207.04
CS28459	745.575	758.765	677.49	729.566	730.136	756.306	841.823	832.786	841.858	816.467	780.392	868.017	859.552	936.789	1022.22	1056.61	1049.9	1043.55	943.133	1026.82	1027.79	1097.92	1182.64	1164.06	1198.66	1246.74	1218.32	1229.84	1236.37	1290.4	1324.93	1334.88	1353.39	1440.48	1426.8	1461.26	1501.8	1551.46	1581.54	1542.82	1615.98	1728.94	1758.98	1801.54	1828.04	1901.32	1948.55	1978.13	1970.39
CS28461	697.374	660.528	615.934	637.343	650.245	696.145	767.945	753.603	779.03	747.879	701.896	778.285	804.102	883.213	947.399	954.316	944.015	925.206	849.498	938.366	979.054	1047.97	1100.53	1093.47	1113	1164.07	1219.83	1234.64	1248.69	1279.35	1299.6	1308.24	1316.57	1379.2	1402.5	1444.8	1477.95	1531.67	1544.01	1546.11	1577.46	1644.25	1674.03	1743.76	1765.63	1827.55	1833.26	1848.17	1847.72
CS28490	756.146	775.125	745.195	777.562	802.953	841.842	879.729	891.676	901.207	909.206	878.079	821.718	852.633	1008.51	1061.48	1077.11	1088.87	1078.92	1048.41	1098.93	1121.86	1190.95	1230.19	1197.89	1225.06	1301.17	1311.33	1323.77	1328.57	1357.53	1359.08	1365.68	1374.76	1448.22	1439.1	1470.27	1507.53	1418.97	1568.64	1558.54	1447.9	1670.71	1671.64	1557.17	1586.76	1810.33	1837.99	1857.48	1869.36
CS28492	745.752	713.541	646.796	645.81	667.642	742.365	903.642	878.973	865.044	822.787	764.197	759.353	788.733	926.878	1074.45	1064.47	1060.65	1093.35	992.668	978.095	1041.86	1143.32	1255.88	1251.89	1306.09	1385.96	1360.44	1364.06	1386.33	1424.6	1445.72	1473.59	1486	1577.14	1561.68	1589.61	1618.14	1672.46	1725.3	1734.34	1755.9	1868.46	1923.99	1932.3	1969.57	2041.64	2070.38	2094.41	2112.43
CS28495	715.66	697.523	694.291	726.786	754.304	810.366	844.134	832.221	857.672	858.009	833.004	903.279	951.691	1028.67	1082.16	1065.33	1081.36	1084.71	1030.22	1110.61	1172.24	1263.17	1299.43	1269.68	1313.18	1365.33	1396.55	1430.25	1449.48	1477.54	1463.81	1475.55	1473.42	1536.33	1579.48	1604.06	1627.22	1655.86	1643.26	1695.04	1664.99	1714.76	1730.43	1777.97	1807.96	1827.99	1854.95	1881.87	1892.96
CS28510	948.13	974.784	902.087	875.508	864.767	862.775	969.639	967.958	993.215	989.246	876.952	927.312	961.894	1045.82	1173.46	1226.94	1228.78	1218.07	1036.56	1084.38	1137.11	1281.39	1394.91	1402.32	1453.86	1518.17	1518.49	1570.09	1601.9	1647.94	1613.88	1615.23	1638.74	1751.18	1766.5	1798.58	1830.33	1890.86	1835.22	1876.09	1867.58	1956.96	2001.99	2047.95	2087.43	2114.17	2075.39	2090.61	2094.26
CS28513	904.414	926.096	920.102	930.876	940.171	967.925	992.257	1009.69	1046.78	1072.18	1082.62	1088.83	1111.3	1132.01	1182.85	1197.58	1227.68	1264.58	1277.23	1273.25	1283.86	1313.67	1335.12	1315.06	1373.54	1467.19	1485.42	1511.08	1536.04	1568.12	1576.35	1592.39	1623.69	1709.57	1727.54	1800.76	1843.3	1866.28	1888.93	1903.7	1924.43	2020.03	2052.84	2107.83	2159.93	2197.62	2224.91	2250.53	2278.37
CS28527	628.513	534.691	500.895	553.805	570.326	658.024	757.56	734.927	711.958	585	611.61	689.845	737.783	819.914	892.493	896.92	862.912	731.039	739.647	825.45	875.371	1012.78	1098.33	1088.9	1146.02	1207.36	1139.58	1167.53	1194.11	1251.86	1274.45	1284.16	1309.27	1388.75	1372.61	1415.65	1442.13	1497.73	1519.35	1521.38	1550.32	1641.14	1676.88	1723.16	1776.51	1820.64	1851.25	1872.21	1904.23
CS28550	1074.64	1067.35	991.863	1054.72	1075.66	1135.47	1222.31	1237.18	1251.26	1225.63	1189.36	1257.53	1321.39	1373.48	1451.81	1499.85	1494.2	1492.17	1422.06	1502.83	1559.86	1636.66	1554.15	1561.5	1643.65	1829.93	1814.75	1809.46	1828.64	1897.92	1856.13	1887.87	1914.98	2067.31	2033.29	2077.59	2135.95	2242.3	2178.43	2232.46	2255.57	2356.69	2404.12	2467.71	2478.51	2553.62	2526.07	2587.97	2609.46
CS28564	1194.75	1121.42	1171.85	1184.79	1166.41	1206.46	1263.35	1288.78	1302.38	1271.99	1283.4	1346.11	1287.38	1353.9	1419.84	1469.61	1481.7	1491.82	1498.21	1531.42	1541.97	1568.44	1627.66	1608.31	1632.73	1707.83	1704.43	1790.86	1822.27	1872.84	1906.83	1910.16	1920.28	1989.14	2032.53	2090.17	2139.52	2199.39	2224.89	2257.01	2242.55	2314.49	2394.9	2428.68	2508.21	2502.56	2537.38	2558.05	2551.97
CS28568	393.304	406.376	372.524	391.973	418.099	454.611	481.127	479.131	491.625	513.429	455.539	490.398	521.731	574.221	595.04	595.484	610.209	638.182	577.269	627.429	643.606	692.103	708.533	695.071	720.563	755.365	754.9	792.034	803.319	829.988	859.686	863.952	881.287	916.209	902.427	932.216	951.8	953.043	997.473	1012.95	1006.7	1077.15	1098.83	1100.86	1120.12	1192.7	1241.79	1258.85	1289.89
CS28573	659.596	645.123	624.082	642.979	657.352	689.955	748.004	760.195	776.155	784.989	733.012	795.695	832.391	883.492	945.585	962.513	966.775	985.171	931.891	974.071	994.182	1037.67	1124.25	1073.98	1130.1	1197.25	1197.88	1223.1	1240.92	1281.5	1325.68	1336.19	1349.44	1415.43	1407.43	1447.53	1481.97	1528.74	1565.47	1567.72	1602.16	1664.75	1670.74	1748.14	1769.79	1805.89	1859.05	1877.71	1891.37
CS28575	649.705	613.488	574.852	582.377	581.835	664.41	733.259	742.008	739.327	711.895	712.857	750.172	767.419	851.277	909.697	906.064	906.696	873.625	851.435	887.618	900.273	985.068	1014.84	1007.92	1063.31	1158.57	1181.16	1204.36	1221.5	1252.5	1228.44	1255.3	1273.96	1371.04	1388.79	1421.93	1447.3	1469.18	1452.77	1511.25	1499.73	1587.94	1624.87	1662.94	1709.34	1747.23	1733.23	1770.38	1797.89
CS28578	949.159	947.42	815.804	898.811	905.282	969.788	1072.59	1085.56	1114.89	1085.5	947.186	1067.72	1122.2	1185.83	1250.25	1280.44	1315.23	1333.98	1188.52	1254.09	1268.98	1363.91	1409.21	1385.13	1423.19	1502.4	1502.64	1549.52	1573.99	1608.08	1587.55	1606.51	1611.99	1726.59	1754.61	1800.74	1836.4	1842.95	1828.31	1822.89	1864.89	1979.94	2028.55	2029.28	2073.72	2137.57	2115.48	2142.12	2151.08
CS28580	850.56	841.547	824.418	822.275	864.132	909.375	968.672	972.976	963.691	967.863	945.634	993.883	1049.9	1144.12	1224.35	1237.97	1263.91	1276.73	1244.84	1287.33	1321.6	1388.85	1402.63	1372.52	1419.24	1505.56	1521.13	1564.38	1576.64	1608.85	1621.97	1635.03	1659.8	1746	1774.18	1825.37	1859.3	1901.43	1937.1	1969.52	1960.67	2038.47	2057.19	2121.7	2157.83	2204.95	2252.69	2268.94	2298.8
CS28583	892.447	878.407	792.825	823.402	866.365	961.981	1030.43	1026.03	1028.5	1018.22	890.385	979.686	1025.96	1136.76	1214.72	1226.64	1248.62	1260.71	1114.08	1174.77	1213.89	1341.44	1342.76	1321.03	1383.52	1478.08	1471.04	1522.43	1543	1588.15	1564.98	1574.35	1595.33	1692.75	1695.89	1757.86	1806.06	1858.03	1828.9	1826.32	1857.66	1953.37	2010.79	2084.65	2128.39	2162.88	2169.49	2186.64	2197.22
CS28587	658.424	658.588	672.049	682.508	677.765	706.627	748.439	771.478	800.35	823.636	847.557	875.647	880.647	918.41	952.86	958.564	982.961	1015.82	1016.24	1042.42	1064.68	1117.79	1128.83	1126.82	1168.82	999.928	1044.72	1300.47	1327.39	1356.19	1371.22	1381.95	1395.71	1447.63	1489.38	1530.34	1561.87	1579.93	1587.19	1605.94	1615.84	1669.15	1721.81	1766.25	1797.94	1838.1	1858.29	1881.01	1905.73
CS28595	717.486	675.11	628.273	690.439	692.281	735.297	824.769	834.158	821.623	752.851	742.193	799.694	822.429	889.46	1027.94	1035.78	1032.49	1004.01	948.209	996.261	1037.32	1136.77	1231.51	1193.72	1259.09	1325.79	1313.16	1346.15	1357.84	1384.14	1423.17	1445.95	1459.62	1545.62	1527.65	1563.18	1591.6	1637.14	1689.5	1739.65	1715.35	1792.95	1825.88	1820.93	1854.24	1938.35	1977.25	2014.29	2028.87
CS28610	601.534	562.892	522.802	530.5	545.996	602.497	652.361	650.311	652.201	613.647	574.211	596.182	657.502	730.851	784.411	810.142	781.583	725.947	660.568	695.19	735.213	848.128	911.16	881.463	944.033	1012.3	919.48	947.155	966.431	1016.44	1054.67	1062.3	1064.49	1134.54	1103.5	1125.78	1154.25	1177.9	1214.38	1209.79	1231.78	1295.35	1284.21	1287.57	1295.65	1369.25	1407.85	1431.63	1444.18
CS28613	634.17	637.445	625.459	642.08	653.077	699.577	735.641	738.214	737.63	741.144	743.377	792.706	832.554	865.03	927.785	934.25	949.044	943.286	928.2	980.161	1012.72	1055.77	1067.91	1030.23	1066.67	1152.46	1177.32	1186.79	1201.9	1252.63	1250.53	1269.55	1272.79	1360.28	1344.18	1381.92	1427.91	1494.22	1494.73	1497.01	1527.23	1601.86	1600.41	1679.88	1705.75	1743.01	1753.26	1763.09	1784.03
CS28614	612.348	629.139	608.409	579.729	592.325	625.461	668.868	693.185	720.965	736.018	706.85	721.701	748.117	806.63	873.3	891.392	900.56	932.675	903.218	937.307	968.491	1013.78	1026	1007.17	1047.44	1135.48	1146.28	1271.83	1178.51	1202.28	1207.28	1217.23	1229.63	1326.1	1330.71	1362.53	1404.07	1439.99	1460.16	1508.48	1483.24	1581.71	1615.57	1643.4	1689.6	1738.97	1755.8	1781.27	1785.51
CS28620	537.139	502.53	450.398	459.169	494.579	545.78	612.468	611.653	616.928	545.011	516.538	577.794	611.732	702.138	763.811	776.691	778.97	718.243	681.439	715.592	739.164	831.779	875.068	845.892	885.573	925.969	908.802	933.471	962.203	1007.17	1031.08	1034.05	1044.21	1107.33	1131.12	1155.04	1183.4	1232.36	1205.46	1195.39	1257.13	1300.6	1345.49	1367.41	1397.79	1421.2	1440.85	1452.56	1455.42
CS28622	644.839	637.838	602.502	604.373	620.284	674.003	760.109	757.484	772.741	782.071	745.371	802.905	826.867	868.84	903.48	920.978	931.81	923.851	908.624	965.53	984.417	1057.8	1130.55	1072.7	1114.45	993.981	1004.62	1181.49	1201.49	1229.48	1253.01	1251.25	1270.45	1334.1	1341.34	1390.3	1416.35	1459.88	1469.72	1468.8	1500.76	1548.6	1573.36	1626	1640.64	1671.39	1716.1	1732.46	1759.72
CS28626	840.007	794.927	784.558	830.704	874.92	932.662	1011.64	1018.32	1004.2	940.439	961.693	1057.83	1100.82	1196.52	1273.45	1304.51	1295.69	1198.07	1202.04	1296.1	1313.9	1385.76	1420.13	1378.17	1453.77	1544.35	1562.55	1588.99	1616.31	1673.14	1672.5	1664.83	1672.21	1795.34	1806.09	1856.58	1893.23	1918.36	1921.02	1923.01	1941.1	2057.54	2096.13	2128.32	2173.88	2231.68	2225.28	2236.66	2273.13
CS28628	557.15	457.401	462.454	430.193	455.828	559.282	665.023	658.595	584.588	539.063	537.607	549.265	584.008	705.973	824.467	835.109	779.058	716.016	688.21	715.942	747.307	878.758	974.731	964.076	1008.29	1074.71	1078.11	1089.74	1097.18	1129.45	1165.78	1172.23	1183.72	1264.57	1261.85	1291.08	1312.07	1337.55	1381.54	1376.11	1384.02	1471.62	1483.18	1522.89	1573.17	1633.24	1656.79	1656.24	1666.77
CS28633	605.363	617.207	589.672	629.413	653.435	682.266	704.626	705.574	708.494	693.885	688.881	746.067	784.834	837.559	870.761	889.656	880.402	879.09	814.911	909.671	943.619	1014.89	1041.85	981.942	999.26	1070.63	1096.92	1116.8	1124.74	1146.88	1153.14	1156.77	1154.33	1237.27	1257.34	1295.26	1324.97	1334.41	1343.41	1337.1	1362.93	1431.47	1431	1473.65	1487.24	1538.27	1563.03	1577.04	1573.46
CS28635	348.885	324.582	309.153	330.784	339.959	366.776	408.546	410.529	418.033	390.055	374.857	381.406	407.723	437.475	482.376	488.75	490.261	481.727	444.536	465.622	491.46	527.892	576.317	570.766	598.847	616.939	627.381	649.868	661.546	692.984	707.571	719.287	731.703	783.606	771.972	787.735	804.187	836.134	857.568	861.466	885.728	947.957	927.657	971.639	996.336	1047.01	1072.3	1097.66	1117.04
CS28636	1107.16	1065.44	976.454	1052.97	997.701	1081.79	1206.66	1189.07	1209.33	1207.13	1092.52	1146.73	1205.98	1334.1	1435.55	1426.69	1472.55	1417.69	1380.31	1398.68	1438.32	1492.3	1537.58	1522.3	1558.43	1639.22	1698.53	1703.59	1717.49	1752.7	1778.22	1793.57	1807.2	1919.32	1951.15	1959.64	2008.49	2044.36	2074.69	2119.23	2106.84	2220.7	2279.94	2310.52	2357.39	2422.79	2463.38	2479.99	2502.88
CS28637	514.784	427.878	380.152	433.216	461.554	518.967	622.491	619.529	602.039	530.375	486.278	564.086	606.087	678.892	770.735	720.828	762.515	672.946	598.816	686.066	743.059	842.111	957.505	936.987	978.593	1020.17	1001.36	992.31	998.039	1016.88	1045.84	1067.31	1075.45	1128.17	1099.28	1126.94	1149.08	1206.5	1238.99	1277.63	1291.6	1339.32	1328.66	1383.27	1423.93	1443.77	1503.38	1519.18	1529.49
CS28640	741.747	701.771	681.847	656.9	625.009	686.393	822.831	850.172	855.594	818.768	798.035	777.306	778.668	859.378	982.618	998.963	1045.23	1039.26	998.445	999.505	979.008	1074.97	1196.62	1171.87	1197.28	1258.4	1225.87	1257.59	1264.98	1320.32	1368.19	1383.32	1396.03	1462.96	1443.5	1484.84	1518.3	1555.6	1623.19	1670.51	1629.35	1726.46	1714.24	1754.33	1785.98	1866.38	1917.18	1932.16	1948.46
CS28645	724.792	674.466	670.824	656.062	663.987	747.626	808.904	824.671	841.132	799.977	793.475	649.152	837.415	910.336	963.679	1017.74	1054.61	1032.22	1036.07	1059.98	1066.25	1151.59	1209.23	1175.32	1197.58	1254.93	1258.49	1282.42	1301.91	1353.75	1372.57	1353	1357.59	1418.77	1431.18	1456.83	1486.42	1542.23	1543.64	1546.79	1545.68	1596.46	1426.63	1685.14	1716.09	1740.66	1744.1	1739.89	1749.41
CS28650	482.585	470.268	436.641	433.371	440.869	501.584	538.825	534.74	508.356	496.691	463.583	521.696	525.749	600.5	659.05	674.352	627.398	619.026	572.24	618.366	651.434	751.263	841.078	853.088	881.112	906.698	875.819	915.816	945.345	983.151	1036.05	1043.69	1052.64	1086.03	1077.04	1107.13	1145.16	1179.06	1234.05	1239.76	1276.74	1314.97	1341.3	1354.19	1401.75	1468.06	1502.68	1529.47	1544.39
CS28651	612.813	561.637	540.481	510.572	495.885	570.313	656.479	679.239	703.853	639.653	639.009	672.839	680.952	770.526	822.274	1109.15	877.473	817.598	770.789	807.065	821.452	914.597	1041.23	1025.47	1052.18	1083.75	1080.02	1081.65	1097.58	1126.77	1188.17	1202.63	1219.14	1257.05	1257.48	1272.4	1279.18	1324.62	1391.19	1366.26	1428.07	1486.75	1491.59	1508.2	1375.87	1600.17	1668.07	1696.87	1713.13
CS28663	974.372	977.346	938.778	954.678	938.576	1017.83	1128.12	1148.27	1169.43	1162.95	1165.06	1194.04	1136.62	1202.31	1339.13	1380.27	1411.77	1385.69	1383.74	1417.28	1390.29	1433.11	1500.31	1477.15	1505.9	1582.87	1614.46	1634.11	1646.87	1687.48	1703.51	1732.69	1739.83	1805.46	1824.69	1846.64	1887.19	1954.37	1948.37	1985.27	1991.04	2048.21	2090.45	2147.62	2184.45	2200.27	2227.51	2250.9	2252.9
CS28685	520.985	517.037	494.79	528.242	532.681	579.539	617.389	625.122	628.324	643.11	624.229	629.313	652.447	688.044	726.431	739.325	754.563	773.593	717.296	752.625	772.306	812.369	860.462	816.368	853.463	893.711	877.565	922.064	928.28	953.814	956.27	963.654	972.812	1040.49	1048.71	1095.18	1124.81	1142.99	1156.12	1179.77	1173.79	1244.11	1256.09	1304.99	1324.33	1364.28	1388.71	1386.07	1405.86
CS28692	474.188	482.673	476.439	490.819	485.339	501.32	528.845	539.976	548.516	557.827	556.047	550.445	569.802	615.54	661.071	679.476	699.561	699.468	702.771	741.419	746.958	789.806	831.383	797.751	825.629	896.195	895.106	934.71	945.927	969.136	995.426	998.785	1018.9	1061.56	1069.37	1084.41	1114.09	1103.59	1171.73	1148.94	1176.11	1255.26	1240.72	1248.41	1271.95	1365.72	1411.82	1443.53	1461.1
CS28713	540.792	511.96	515.687	529.357	574.447	649.455	678.947	685.152	663.568	588.765	585.101	650.67	734.226	795.187	850.66	874.328	822.384	769.611	764.205	854.557	914.869	1010.73	952.609	951.437	1004.56	1080.12	1129.07	1140.4	1147.28	1174.3	1141.32	1160.55	1162.12	1260.31	1252.55	1282.2	1307.18	1349.9	1315.95	1321.74	1380.85	1471.03	1473.48	1532.03	1578.33	1597.6	1617.19	1641.16	1649.82
CS28720	528.578	527.005	444.5	481.027	500.227	545.743	603.039	619.225	622.404	598.72	534.41	600.405	608.013	655.993	728.224	750.482	752.667	744.622	679.087	740.536	784.067	835.591	863.083	851.889	880.379	936.788	946.899	951.516	968.893	1001.66	1009.7	1017.29	1028.81	1097.28	1098.02	1119.84	1158.7	1224.16	1222.09	1238.61	1270.73	1319.04	1352.44	1397.15	1468.53	1481.06	1488.45	1511.57	1528.72
CS28724	387.122	373.392	372.459	387.244	387.667	419.637	451.86	456.802	471.94	460.46	471.717	506.817	517.792	561.242	592.908	802.296	624.312	589.667	584.417	624.615	656.172	701.738	774.377	764.107	793.81	833.704	825.237	840.736	849.725	875.321	901.092	918.659	935.632	975.794	968.734	991.763	1010.63	1038.64	1086.49	1108.36	1108.86	1165.01	1168.06	1200.11	1230.23	1274.21	1312.69	1337.94	1350.15
CS28725	912.454	865.341	914.465	833.513	860.86	967.815	1035.69	1024.23	1025.67	1011.47	1054.14	1059.59	1123.02	1203.45	1213.91	1224.17	1239.57	1235.9	1243.27	1226.54	1257.03	1316.5	1356.09	1368.89	1422.84	1504.19	1499.34	1538.22	1562.22	1613.88	1613.06	1626.87	1644.35	1752.25	1752.43	1779.7	1815.74	1845.63	1861.25	1898.94	1883.33	2001.37	1988.75	1998.77	2063.68	2117.69	2146.91	2182.34	2197.48
CS28729	732.784	711.015	635.584	670.494	681.363	754.431	885.233	875.449	900.896	855.836	785.223	825.123	868.039	963.3	1061.62	1074.86	1089.22	1077.55	978.768	1049.91	1076.05	1157.65	1238.03	1217.29	1245.74	1314.23	1331.63	1342.31	1347.19	1376.41	1406.29	1417.01	1426.64	1503.77	1545.16	1569.11	1603.11	1624.56	1651.04	1649.67	1651.85	1776.65	1804.8	1851.04	1899.37	1957.47	1965.5	1989.97	2006
CS28732	873.395	853.551	874.059	898.088	937.496	986.752	1021.11	1023.19	999.314	967.987	1003.28	1111.5	1155.65	1206.12	1254.63	1267.12	1261.99	1236.75	1259.57	1324.08	1377.88	1423.25	1438.21	1417.45	1452.78	1510.07	1555.13	1572.2	1595.3	1622.34	1641.22	1647.6	1657.49	1722.34	1762.97	1794.56	1835.35	1909.33	1894.02	1919.9	1954.6	2004.9	2052.07	2110.31	2178.92	2149.36	2147.06	2166.52	2185.63
CS28734	801.05	809.258	804.85	788.457	769.895	802.897	871.493	880.649	889.952	863.749	889.558	916.812	914.793	959.009	1058.68	1096.28	1103.61	1071.53	1029.43	1076.38	1121	1192.03	1321.9	1280.34	1321.3	1395.35	1380.8	1388.36	1398.86	1436.75	1485.54	1507.62	1533.9	1610.98	1571.67	1606.45	1642.09	1729.7	1786.78	1750.69	1840.19	1891.3	1883.15	1966.25	2038.42	2041.94	2117.04	2153.56	2189.16
CS28739	852.308	899.41	899.362	894.248	910.621	934.235	992.235	1029.85	1058.72	1036.65	1028.09	1085.42	1098.92	1172.9	1228.79	1281.53	1296.22	1282.64	1245.05	1309.65	1325.84	1430.13	1529.29	1504.06	1558.08	1622.14	1656.43	1656.27	1675.75	1707.23	1753.58	1775.88	1788.26	1833.24	1883.29	1907.39	1945.08	2025.24	2025.75	2049.94	2116.16	2134.37	2173.08	2249.17	2308.39	2298.35	2380.91	2428.31	2467.35
CS28743	964.08	949.581	854.969	931.629	943.651	1045.94	1106.69	1121.62	1139.95	1132.3	1017.57	1132.62	1144.92	1254.43	1346.55	1388.65	1403.97	1425.96	1316.12	1404.65	1456.43	1555.62	1539.66	1524.82	1575.97	1701.87	1704.19	1742.99	1762.45	1816.82	1777.12	1799.96	1805.67	1915.6	1930.54	1988.38	2035.24	2073.27	2039.55	2049.52	2051.75	2165.4	2233.15	2247.28	2267.34	2329.1	2315.03	2339.76	2344.3
CS28750	573.203	561.904	530.604	568.944	575.761	628.933	677.965	698.319	707.93	660.841	662.412	692.336	715.052	796.032	858.32	881.318	892.931	860.714	842.091	905.295	929.699	994.943	1037.55	1041.22	1069.01	1118.32	1149.66	1167.69	1188.58	1219.58	1234.29	1247.32	1270.73	1342.83	1355.64	1374.89	1391.45	1404.19	1441.13	1469.87	1460.45	1528.62	1566.65	1597.11	1627.71	1684.09	1699.16	1709.17	1725.19
CS28758	570.16	595.812	596.958	616.478	628.421	653.306	670.847	662.18	666.389	693.875	696.925	742.253	775.33	809.508	827.59	843.046	834.45	842.488	845.479	896.513	937.656	986.001	1040.04	996.656	1025.06	1089.98	1093.82	1121.79	1140.97	1163.21	1184.23	1189.71	1200.54	1258.08	1259.14	1291.27	1318.64	1374.55	1398.22	1377.83	1444.62	1494.28	1491.26	1546.7	1577.65	1611.14	1661.91	1675.1	1689.02
CS28759	820.53	810.423	764.529	766.949	760.862	791.762	937.682	939.327	967.815	957.279	908.626	683.719	674.632	969.373	1055.05	1075.56	1094.42	1111.91	1030.61	1064.21	1066.52	1125.87	1168.98	1150.21	1202.86	1284.06	1292.28	1312.41	1323.02	1362.09	1350.79	1362.69	1362.42	1473.33	1498.69	1552.12	1607.4	1259.12	1612.9	1653.83	1259.92	1759.67	1790.17	1402.71	1435.85	1916.47	1884.5	1917.45	1922.94
CS28760	757.614	745.281	706.837	726.988	703.427	731.501	790.558	774.126	764.646	742.898	740.676	793.478	788.515	817.416	892.448	908.082	899.959	864.073	830.974	898.942	920.162	970.541	1052.19	1037.48	1071.12	1125.38	1090.76	1106.24	1107.21	1122.73	1149.3	1174.53	1187.99	1248.82	1210.55	1233.79	1256.08	1297.02	1326.35	1333.61	1359.23	1443.07	1410.07	1433.79	1492.96	1527.54	1567.52	1590.22	1618.51
CS28779	769.135	782.509	730.619	724.965	757.146	833.97	941.478	917.209	940.645	922.267	873.017	931.991	991.519	1075.39	1171.05	1168.16	1172.05	1183.17	1110.59	1183.44	1220.91	1326.97	1407.11	1356.22	1414.11	1489.86	1513.04	1518	1530.11	1568.94	1596.09	1606.22	1620.7	1713.69	1720.01	1745.64	1786.64	1881.03	1896.73	1893.34	1956.17	2025.53	2030.59	2093	2133.57	2175.62	2233.76	2251.48	2270.23
CS28780	1031.91	1020.01	973.455	1030.81	1050.31	1124.85	1152.85	1166.19	1088.68	1044.84	1037.06	1213.38	1258.22	1327.94	1375.47	1401.01	1356.51	1277.7	1234.86	1453.79	1497.42	1558.33	1554.54	1527.07	1573.29	1653.4	1676.01	1700.61	1709.13	1726.62	1705.87	1716.77	1729.33	1854.67	1858.38	1892.17	1904.24	1938.18	1895.8	1954.24	1948.72	2071.56	2125.98	2195.2	2237.44	2264.01	2248.41	2275.24	2303.47
CS28786	1002.59	931.364	877.894	986.14	1017.15	1091.21	1178.72	1216.18	1192.66	1148.12	1089.57	1223.98	1239.72	1300.59	1354.31	1438.38	1451.89	1379.27	1279.29	1417.61	1470.34	1532.61	1587.19	1587.92	1646.08	1771.01	1703.29	1724.99	1747.89	1816.36	1843.9	1872.11	1896.47	1999.67	2019.19	2039.59	2085.69	2156.99	2196.23	2212.79	2235.48	2353.56	2395.83	2444.39	2483.11	2562.71	2592.49	2616.68	2636.6
CS28787	675.594	670.012	654.414	669.167	668.517	678.944	749.746	741.551	753.261	736.281	739.763	815.654	814.573	845.982	922.622	953.657	945.146	939.295	923.254	1008.31	1009.26	1048.04	1089.95	1062.19	1108.99	1172.57	1166.5	1179.41	1198.06	1213.97	1230.19	1232.3	1234.42	1325.07	1336.86	1367.9	1390.84	1419.59	1440.41	1456.49	1450.52	1532.81	1565.98	1593.81	1619.25	1645.53	1657.12	1673.16	1680.94
CS28788	900.738	902.824	867.509	904.245	932.12	965.5	1023.44	1011.58	1048.89	1008.74	940.388	1040.72	1103.79	1174.04	1261.92	1269.68	1330.75	1312.73	1215.69	1320.88	1379.09	1446.15	1476.05	1433.29	1496.25	1573.59	1552.38	1565.17	1568.31	1633.47	1664.35	1675.26	1693.96	1778.69	1769.19	1818	1867.56	1934.66	1983.9	2033.42	2025.79	2126.77	2109.26	2183.78	2247.02	2310.62	2379.26	2401.1	2425.38
CS28795	658.63	657.421	639.865	683.549	671.65	710.338	769.971	758.411	770.909	777.162	770.476	825.941	829.217	892.636	963.981	999.633	1023.7	1000.59	900.867	1014.07	1000.45	1091.18	1158.65	1153.56	1185.34	1232.83	1207.29	1206.81	1201.45	1227.17	1260.21	1263.14	1288.24	1356.5	1324.62	1325.68	1346.11	1391.39	1440.8	1452.93	1459.4	1543.24	1577.58	1622.4	1644.37	1736.45	1786.98	1809.53	1832.16
CS28800	705.169	717.356	720.127	711.439	729.298	763.675	777.519	809.95	813.952	828.31	805.708	829.204	866.641	906.139	922.825	946.103	986.431	962.818	877.206	989.883	1009.86	1061.39	1052.74	1011.38	1042.8	1094.97	1116.01	1148.28	1158.85	1176.65	1154.18	1149.83	1175.69	1261.39	1255.24	1299.42	1328.27	1366.97	1330.55	1327.98	1359.49	1451.16	1451.89	1510.92	1543.24	1578.2	1557.72	1580.04	1588.15
CS28804	349.209	343.318	334.541	344.005	353.149	373.731	401.351	406.211	414.128	391.408	390.559	413.415	450.539	474.754	505.666	512.771	530.693	531.001	500.857	521.09	559.091	587.894	604.611	579.681	607.456	644.514	654.615	646.877	657.654	674.159	674.242	679.339	690.52	729.879	723.163	740.445	757.273	774.859	786.617	783.262	797.338	841.497	827.375	849.335	865.751	902.517	913.473	928.67	935.036
CS28809	732.999	771.926	677.623	731.559	772.462	829.509	894.876	888.047	874.845	878.783	812.004	914.746	969.699	1048.03	1092.47	1103.66	1106.79	1092.38	1049.81	1112.28	1173.4	1244.59	1244.92	1218.48	1268.78	1331.8	1356.03	1383.15	1400.09	1425.28	1431.13	1434.63	1449.96	1530.51	1536.21	1562.11	1602.7	1624.71	1644.99	2398.52	1619.02	1748.5	1752.43	1790.31	1835.92	1896.98	1913.27	1924.55	1940.83
CS28810	557.573	535.391	496.938	529.546	558.9	602.156	631.201	644.46	649.925	628.306	591.366	658.708	657.223	725.818	747.765	776.617	754.901	754.287	710.195	794.953	811.542	873.623	923.426	887.341	912.16	952.82	967.836	993.741	999.13	1021.91	1040.62	1051.16	1063.44	1107.8	1107.95	1154.17	1179.22	1213.8	1236.33	1195.16	1266.67	1312.3	1336.12	1357.15	1365.18	1395.26	1435.86	1450.6	1459.29
CS28812	683.202	639.575	530.356	543.099	589.867	661.422	774.522	803.324	837.022	813.126	659.14	741.76	799.542	911.253	1011.04	1043.68	1074.36	1092.05	910.031	999.165	1051.07	1141.38	1201.7	1221.94	1257.43	1324.46	1331.64	1342.29	1357.22	1387.43	1413.74	1431.75	1441.2	1503.35	1524.66	1559.45	1592.36	1622.26	1646.62	1701.75	1681.75	1727.28	1762.11	1818.81	1863.13	1910	1932.63	1956.15	1975.82
CS28814	602.435	606.845	567.157	571.983	561.981	618.863	704.279	714.771	726.177	734.736	686.342	717.398	740.455	806.078	863.075	881.194	894.958	918.411	849.094	890.751	902.533	972.254	1014.05	991.09	1037.44	1084.88	1093.75	1094.46	1103.37	1129.74	1164.83	1184.54	1205.5	1258.79	1254.32	1276.26	1303.47	1304.04	1361.92	1381.56	1386.21	1443.24	1453.98	1465.13	1506.76	1550.96	1604.63	1637.64	1662.5
CS28822	698.236	709.947	679.173	696.434	713.377	769.803	786.138	804.602	778.542	800.177	785.663	857.173	890.905	980.014	1000.47	1026.12	1013.95	1012.94	964.187	1017.71	1027.65	1110.74	1166.83	1149.17	1181.84	1226.82	1205.21	1250.83	1261.6	1296.67	1311.08	1313.18	1319.79	1387.26	1385.75	1424.37	1453.07	1483.76	1503.7	1506.43	1515.04	1584.32	1618.38	1640.33	1650.99	1693.73	1707.39	1731.06	1745.95
CS28823	856.308	843.335	821.873	885.372	918.444	973.142	1006.65	1006.52	985.926	961.307	982.237	1095.48	1154.09	1239.76	1287.28	1310.37	1291.42	1283.65	1271.99	1375.56	1416.31	1467.98	1476.34	1466.42	1530.08	1607.31	1619.5	1645.51	1675.06	1705.84	1731.52	1733.98	1752.65	1825.95	1857.59	1913.93	1944.58	1963.88	1972.81	1993.84	1982.16	2065.58	2110.53	2133.93	2157.3	2201.24	2219.38	2238.55	2272.13
CS28833	1154.31	1092.11	972.642	1009.96	1012.33	1161.07	1285.48	1276.77	1254.85	1238.93	1044.74	1158.3	1261.84	1409.69	1519.37	1562.6	1561.54	1549.86	1474.98	1548.21	1572.15	1670.15	1784.87	1747.56	1791.68	1836.46	1796.9	1830.41	1848.02	1895.31	1947.85	1962.87	1988.41	2064.21	2036.86	2088.74	2117.85	2159.22	2226.69	2205.77	2240.83	2320.34	2332.99	2359.05	2245.09	2475.33	2537.8	2555.98	2572.11
CS28847	705.921	715.922	679.507	695.997	682.726	735.496	780.169	822.387	843.043	845.703	796.153	871.547	902.626	955.159	999.526	1000.9	1035.54	1047.42	1018.84	1063.95	1104.09	1148.1	1203.05	1172.18	1214.29	1269.79	1266.02	1306.93	1323.85	1356.32	1387.23	1404.79	1423.44	1480.47	1486.88	1532.58	1556.19	1582.21	1638.38	1684.79	1661.77	1730.08	1742.68	1789.89	1852.91	1904.89	1981.06	2003.9	2027.25
CS28848	1139.82	1038.68	1041.15	1149.96	1214.33	1299.37	1354.61	1304.99	1249.28	1114.22	1167.39	1434.46	1520.31	1629.36	1705.85	1753.66	1728.47	1603.7	1561.92	1801.03	1882.08	1948.97	1951.59	1901.91	1969.78	2093.2	2187.82	2211.96	2230.14	2274.68	2248.77	2253.56	2247.32	2336.56	2398.42	2443.28	2483.56	2536.62	2462.94	2440.44	2484.37	2579.32	2654.31	2719.93	2779.5	2819.53	2746.04	2750.93	2746.21
CS28849	670.621	682.759	661.66	683.831	685.094	733.019	751.402	756.023	760.17	792.022	758.262	787.082	804.244	864.404	907.278	945.908	949.734	971.508	918.352	968.623	982.236	1048.42	1095.82	1076.38	1118.65	1170.88	1152.18	1167.75	1175.19	1206.3	1217.09	1233.14	1249.98	1316.08	1309.82	1336.74	1364.9	1402.72	1419.73	1371.97	1438.2	1524.5	1532.77	1574.43	1602.11	1671.05	1692.22	1712.36	1726.29
CS76083	698.822	705.536	657.677	687.777	690.709	737.937	803.769	786.158	793.186	765.908	690.679	782.125	819.014	905.392	993.269	1042.85	1049.12	1044.78	969.624	1035.31	1044.32	1103.04	1189.07	1161.34	1195.13	1236.51	1289.41	1320.84	1344.18	1393.6	1422.31	1429.6	1448.09	1497.41	1497.72	1554.89	1597.86	1612.57	1658.85	1694.73	1688.96	1735.07	1748.56	1781.6	1817.34	1870.44	1915.08	1825.24	1845.71
CS76084	490.117	493.621	466.85	508.199	565.988	637.684	653.08	640.954	588.033	549.132	564.46	636.712	715.386	793.355	821.374	815.766	745.804	709.532	708.528	786.955	864.262	933.257	931.838	913.084	952.99	974.416	985.535	1013.1	1026.59	1056.55	1070.66	1063.38	1056.92	1121.74	1148.4	1187.2	1213.59	1267.53	1274.51	1270.31	1312.13	1373.22	1396.46	1455.3	1495.37	1535.37	1553.81	1571.95	1591.12
CS76085	818.368	806.767	743.486	751.497	737.849	789.847	879.652	894.332	874.383	809.527	740.79	810.137	834.042	910.184	997.037	1021.2	1016.2	953.006	863.577	902.38	905.684	1001.33	1136.96	1131	1164.82	1226.14	1204.74	1239.71	1250.55	1300.96	1339.85	1352.12	1378.42	1496.16	1473.18	1507.56	1526.31	1575.37	1608.96	1639.98	1664.24	1767.41	1769.77	1819.19	1845.91	1902.86	1960.62	2013.19	2055.49
CS76087	1036.86	1033.37	1010.09	1051.29	1100.77	1150.62	1224.13	1222.27	1221.91	1234.83	1206.86	1297.94	1344.39	1383.47	1456.4	1485.99	1468.34	1480.2	1443.23	1517.5	1553.26	1598.51	1671.12	1593.44	1658.21	1783.11	1749.81	1781.79	1811.37	1844.19	1909.51	1912.39	1934.63	2011.1	1986.25	2002.44	2033.93	2110.12	2136.07	2097.46	2184.75	2235.88	2190.49	2260.29	2280.96	2309.5	2360.94	2377.48	2386.78
CS76088	620.726	536.335	525.373	524.559	543.054	597.269	655.074	660.236	638.288	577.33	580.158	615.234	652.751	708.72	736.093	741.703	683.534	615.186	647.263	679.166	768.223	800.027	854.77	838.353	867.616	878.899	834.149	856.218	875.385	898.085	927.068	938.56	941.327	975.011	968.2	999.902	1013.44	1027.56	1062.97	1063.85	1083.14	1138.17	1164.28	1185.81	1219.01	1254.92	1288.65	1309.67	1331.9
CS76089	784.368	748.436	702.253	747.196	778.013	842.153	906.203	893.697	861.562	840.443	818.632	871.29	911.131	988.252	1057.57	1075.63	1047.93	1053.75	997.141	1044.03	1080.37	1147	1211.27	1200.26	1236.4	1298.48	1269.66	1265.7	1284.31	1327.05	1352.48	1359.91	1373.82	1449.7	1426.48	1456.83	1500.96	1566.69	1576.7	1599.9	1624.34	1680.9	1715.34	1772.28	1818.39	1860.67	1882.99	1899.3	1920.8
CS76090	763.723	737.6	698.38	708.059	710.414	741.383	770.081	737.626	714.571	697.495	682.137	698.405	711.418	780.476	812.915	817.384	807.076	800.352	790.572	849.24	853.572	901.018	990.534	974.407	985.179	1027.96	1010.73	1025.31	1046.94	1098.23	1123.9	1129.09	1144.45	1190.77	1181.8	1206.86	1234.19	1268.91	1315.62	1318.92	1325.61	1409.75	1417.64	1410.68	1422.05	1488.92	1529.83	1535.28	1542.45
CS76091	347.725	349.479	328.387	344.56	352.445	372.287	407.451	406.805	423.438	412.545	397.608	420.493	433.81	461.543	499.241	510.168	528.847	526.368	508.552	532.53	548.486	571.106	614.356	597.626	620.728	651.015	765.745	670.592	680.051	718.828	746.334	755.02	770.11	799.982	803.037	831.581	857.466	897.503	923.511	972.995	962.646	1010.72	1013.37	1054.41	1118.5	1124.46	1169.53	1184.16	1203.46
CS76092	723.119	750.081	667.946	685.262	702.511	754.885	815.899	845.204	842.582	876.425	799.123	887.811	928.037	1008.44	1067.2	1100.28	1107.47	1165.22	1087.74	1135.62	1189.09	1268.53	1320.29	1248.71	1295.03	1365.38	1349.77	1369.52	1382.84	1396.98	1412.42	1422.98	1429.73	1494.46	1498.69	1544.25	1585.66	1657.43	1672.49	1659.75	1700.71	1758.7	1794.16	1859.93	1900.37	1926.23	1946.87	1955.23	1973.19
CS76093	510.982	505.289	471.846	481.59	500.282	548.786	579.467	579.882	579.978	568.445	544.019	576.592	582.65	629.412	683.52	710.205	722.534	684.913	660.674	706.711	723.604	804.691	896.11	845.596	890.617	945.053	942.629	955.369	968.742	1013.36	1050.79	1060.89	1081.56	1115.51	1126.3	1152.53	1189.88	1222.1	1264.87	1259.89	1271.96	1319.12	1331.88	1369.6	1407.85	1440.83	1508.65	1534.25	1564.61
CS76094	774.819	746.083	725.181	757.827	772.148	815.045	862.589	881.552	890.838	865.79	861.883	902.105	931.432	995.894	1042.54	1079.1	1090.07	1061.67	1034.26	1100.73	1144.49	1201.58	1266.69	1221.42	1280.78	1044.21	1054.58	1373.66	1386.92	1417.76	1436.69	1447.53	1457.42	1518.52	1544.69	1580.94	1623.34	1647.32	1698.13	1710.7	1712.88	1794.34	1797.51	1824.82	1864.31	1946.51	1984.73	2007.02	2023.6
CS76095	733.583	725.575	730.682	720.126	722.853	799.318	864.306	879.265	906.076	880.489	890.872	895.333	919.809	1015.94	1064.68	1078.65	1112.47	1121.57	1115.38	1137.9	1159.96	1221.21	1251.59	1230.41	1265.83	1343.48	1356.3	1380.77	1400.27	1440.72	1446.07	1445.91	1460.42	1533.17	1552.93	1579.28	1599.06	1634.59	1641.18	1680.53	1655.21	1736.39	1780.43	1796.44	1824.41	1893.35	1906.44	1917.96	1923.44
CS76096	514.588	536.613	515.989	525.247	535.078	557.031	601.676	607.141	625.99	637.019	623.446	641.084	669.639	706.302	749.031	760.625	775.004	795.034	770.344	807.821	828.425	872.965	914.292	877.801	905.169	941.441	948.486	967.57	983.429	990.708	1008.06	1012.28	1021.55	1072.74	1085.67	1114.57	1143.54	1179.51	1188.83	1180.35	1211.49	1252.74	1275.91	1326.86	1369.97	1391.99	1427.16	1440.2	1438.2
CS76097	508.926	472.003	441.921	472.631	468.264	500.88	577.387	552.215	576.223	507.381	488.748	529.807	550.277	573.853	669.607	705.378	690.871	634.118	585.886	676.476	671.397	721.025	795.732	790.661	826.96	862.054	859.78	862.067	867.485	881.603	923.846	929.88	908.672	941.977	971.646	975.242	997.645	1070.48	1073.03	1087.24	1118.65	1131.85	1160.79	1220.08	1236.23	1228.98	1281.09	1287.82	1296.03
CS76098	955.952	963.077	941.705	940.303	917.29	965.751	1073.93	1084.64	1064.49	1036.66	996.379	974.875	1051.76	1125.3	1243.13	1292.99	1275.47	1244.46	1166.95	1234.63	1267.79	1383.03	1545.48	1515.17	1560.61	1589.54	1569.23	1583	1605.41	1642.64	1696.64	1699.51	1725.16	1794.14	1785.58	1812.48	1843.84	1887.31	1949.55	1972.67	1973.21	2026.04	1916.38	2060.44	2113.56	2145.82	2221.27	2247.52	2256.24
CS76099	846.011	859.975	834.282	849.964	865.639	924.889	957.172	951.617	989.855	1007.07	970.354	1034.05	1074.1	1128.88	1186.84	1208.29	1215.16	1244.23	1192.69	1246.06	1277.99	1341.42	1344.46	1293.21	1338.65	1459.67	1453.97	1471.31	1491.15	1526.6	1500.44	1518.56	1521.38	1617.78	1648.73	1691.87	1727.28	1758.63	1750.26	1777.21	1775.75	1880.91	1904.71	1955.01	2003.64	2030.98	2039.66	2073.44	2100.32
CS76100	634.61	618.624	604.987	558.87	587.301	635.697	695.522	720.391	745.055	735.492	727.078	732.586	762.129	809.885	852.913	871.248	892.077	898.41	889.906	909.992	917.784	958.192	993.439	965.232	1017.88	1098.88	1093.46	1111.33	1123.01	1165.98	1163.72	1177.05	1187.75	1270.15	1286.5	1302.92	1332.57	1374.82	1365.66	1378.67	1394.32	1472.82	1502.79	1530.61	1565.23	1595.48	1603.14	1622.63	1642.3
CS76101	1172.71	1119.22	1087.79	1153.17	1181.55	1245.54	1356.74	1350.92	1383.08	1280.01	1244.56	1336.07	1417.71	1536.14	1611.36	1626.67	1666.08	1618.95	1590.57	1710.95	1733.16	1799.3	1792.22	1744.8	1773.5	1858.13	1833.1	1698.48	1863.26	1904.13	1950.45	1962.06	1962.57	2052.24	2032.59	2088.35	2117.58	2147.46	2252.16	2317.34	2241.73	2367.51	2354.83	2410.83	2444.57	2548.43	2630.31	2644	2638.12
CS76102	849.847	828.55	787.967	805.316	848.05	894.933	965.849	951.885	964.881	915.052	883.141	983.744	1036.82	1108.51	1157.32	1158.83	1169.48	1152.91	1105.87	1183.92	1233.38	1309.26	1337.79	1317.25	1374.52	1451.87	1475.14	1491.13	1507.1	1537.7	1534.01	1552.93	1566.62	1665.95	1687.44	1730.52	1757.16	1802.59	1783.68	1799.55	1827.46	1921.39	1952.52	2004.64	2037.49	2040.96	2049.22	2070.08	2100.62
CS76103	692.246	678.492	676.17	695.17	701.661	725.281	773.007	767.033	768.657	728.733	731.376	781.352	805.461	852.885	914.333	1081.21	923.828	911.819	896.796	939.129	947.584	1001.02	1042.88	1021.81	1052.27	1128.19	1137.66	1132	1138.38	1152.9	1158.26	1174.16	1187.72	1278.16	1262.09	1300.35	1332.38	1392.86	1373.5	1363.57	1418	1482.58	1511.88	1567.23	1608.46	1626.06	1614.01	1636.31	1647.94
CS76105	738.389	763.436	707.31	752.007	776.534	827.145	876.727	884.343	893.388	930.572	883.798	961.534	1000.78	1041.33	1086.32	1107.87	1115.86	1154.84	1088.87	1138.28	1168.03	1227.48	1195.54	1171.18	1206.42	1313.31	1342.55	1351.26	1375.35	1409.85	1382.34	1393.09	1403.33	1511.24	1532.41	1574.04	1618.05	1684.12	1650.02	2425.84	1703.24	1783.87	1824.85	1914.62	1950.4	1984.44	1995.54	2013.35	2027.47
CS76106	760.226	777.291	754.824	752.801	767.103	796.408	865.547	875.614	898.689	883.669	864.984	893.398	910.952	986.956	1055.68	1083.92	1091.71	1086.43	1087.48	1116.82	1141.61	1199.49	1292.36	1278.64	1298.7	1321.88	1313.81	1328.41	1334.1	1372.62	1410.67	1412.9	1431.1	1488.88	1502.51	1538.41	1551.53	1611.22	1650.21	1676.95	1701.21	1750.99	1767.1	1800.91	1828.93	1874.72	1915.21	1925.61	1947.59
CS76107	573.075	588.96	557.576	554.319	547.015	569.595	603.523	656.61	664.201	659.865	623.258	593.079	617.453	745.161	789.96	807.67	816.776	829.468	796.9	836.228	853.08	887.39	903.8	893.299	908.187	969.358	987.372	998.362	1015.1	1043.39	1056.07	1070.11	1081.14	1135.87	1164.27	1199.48	1225.74	1398.44	1262.96	1594.49	1414.14	1347.57	1395.26	1530.3	1560.58	1493.69	1504.17	1517.28	1535.3
CS76108	158.535	155.028	135.579	142.207	151.681	163.209	196.496	194.049	186.727	196.425	178.846	183.697	199.439	241.274	274.08	274.998	285.807	254.794	241.955	277.308	303.978	317.197	406.703	398.335	417.068	444.931	432.898	432.509	433.914	445.87	464.568	466.897	481.558	523.925	531.348	547.331	552.672	564.819	583.908	598.233	596.072	652.031	685.634	676.252	682.752	714.348	752.712	757.53	775.371
CS76109	836.741	816.418	765.476	765.19	780.122	848.689	951.257	990.988	1011.35	988.67	979.669	1002.41	1039.3	1125.91	1229.81	1272.01	1304.86	1286.82	1254.73	1254.7	1285.27	1362.66	1462.26	1432.21	1466.05	1482.38	1462.27	1499.93	1534.93	1589.31	1655.05	1671.36	1681.35	1731.26	1688.04	1730.77	1782.44	1851.69	1923.06	1936.51	1955.59	2025.77	1987.12	2043.35	2100.59	2148.4	2219.48	2247.43	2267.21
CS76111	461.165	469.067	422.941	436.729	451.024	492.557	545.158	543.967	575.211	567.054	544.432	548.274	576.741	631.642	683.98	687.154	704.979	681.379	647.711	672.031	704.17	761.297	802.629	794.306	823.615	858.233	868.838	874.316	887.02	918.039	919.778	918.175	929.366	988.99	994.756	1009.49	1030.39	1049.42	1061.11	1121.74	1097.54	1160.84	1159.5	1205.54	1238.81	1274.16	1291.72	1301.56	1213.36
CS76113	491.029	500.681	497.968	501.884	521.766	539.157	572.079	579.424	598.588	601.496	597.686	602.742	631.313	679.135	708.145	720.695	731.814	744.566	736.937	762.888	795.064	832.737	862.329	847.106	881.556	918.961	934.066	949.384	962.642	973.278	990.083	999.691	1009.81	1051.56	1055.76	1087.55	1110.75	1116.26	1150.78	1168.53	1175.67	1231.54	1238.72	1285.1	1319.48	1373.69	1392.32	1417.44	1431.89
CS76114	755.477	628.899	578.996	557.884	605.146	692.035	824.101	865.029	829.177	706.18	648.313	682.132	723.981	830.706	942.34	1045.02	1015	857.689	741.725	772.2	889.381	944.114	1096.77	1095.33	1131.27	1244.26	1153.47	1167.83	1191.67	1262.76	1324.55	1336.32	1323.77	1414.55	1456.1	1478.08	1497.95	1586.98	1558.43	1547.96	1614.98	1669.13	1718.33	1780.2	1763.63	1776.87	1782.14	1814.37	1814.79
CS76115	384.351	347.272	315.37	351.692	371.858	411.343	469.083	439.621	436.937	365.285	345.615	413.024	440.275	526.451	583.335	825.325	538.855	490.001	453.399	500.68	544.674	649.215	743.929	705.108	724.272	735.177	678.045	680.354	696.824	734.707	790.073	810.574	816.629	832.284	766.367	783.873	808.643	871.529	933.737	982.826	979.183	993.81	937.87	978.412	1019.93	1066.32	1126.64	1141.83	1155.71
CS76116	487.496	477.525	384.93	410.01	428.596	514.264	556.729	547.073	509.839	495.235	422.945	468.874	513.386	595.772	648.408	645.043	636.958	620.744	521.094	565.727	627.483	685.166	759.695	757.491	782.125	832.15	815.356	809.201	830.043	876.038	894.312	902.393	918.434	936.786	963.333	987.079	1009.9	1020.76	1049.9	1064	1062.03	1108.45	1150.02	1166.53	1216.91	1232.2	1266.35	1290.93	1321.21
CS76119	671.994	677.726	634.12	664.252	667.739	690.449	737.557	741.259	741.349	739.849	719.122	736.083	755.511	846.017	910.586	930.588	945.053	932.405	882.449	930.848	930.032	1028.23	1136.88	1124.77	1157.7	1206.98	1191.92	1205.96	1221.95	1266.48	1316.25	1335.86	1356.74	1412	1393.87	1414.85	1445.39	1455.69	1535.87	1586.95	1558.79	1648.66	1629.94	1635.64	1659.27	1772.5	1850.16	1877.45	1904.05
CS76120	654.393	679.069	672.974	687.707	686.863	703.171	720.653	752.196	770.599	803.003	811.327	833.671	841.788	884.859	922.502	1150.59	946.484	972.009	988.3	1002.34	1015.55	1071.85	1149.59	1118.21	1162.19	1192.45	1221.77	1250.33	1269.94	1313.42	1355.51	1371.98	1393.02	1431.2	1451.54	1488.76	1532.52	1594.25	1617.67	1665.91	1671.98	1709.78	1735.44	1798.39	1865.13	1907.4	1951.4	1969.73	1989.17
CS76122	1153.87	1153.88	1164.98	1190.46	1203.95	1235.95	1251.86	1269.21	1317.02	1289.36	1344.72	1402.26	1434.07	1492.74	1554.41	1591.66	1600.97	1621.97	1591.27	1660.16	1716.01	1778.42	1803.33	1778.41	1822.76	1917.58	1930.89	1967.18	1991.29	2036.89	2033.02	2041.61	2032.77	2129.2	2144.45	2191.37	2242.88	2280.89	2275.98	2257.3	2308.33	2406.97	2433.92	2478.83	2520.7	2603.33	2615.08	2642.75	2655.21
CS76123	697.91	702.906	672.915	680.762	690.119	725.717	752.982	747.104	746.649	750.49	747.121	732.615	751.984	824.328	859.986	871.548	855.27	873.402	869.657	902.252	913.807	979.576	997.651	978.729	1014.26	1083.86	1081.11	1112.08	1123.63	1157.6	1163.66	1174.4	1186.15	1266.91	1250.6	1286.13	1308.88	1331.81	1362.04	1383.24	1365.04	1461.78	1480.65	1507.82	1539.02	1592.7	1617.29	1633.16	1652.54
CS76124	692.359	679.863	650.167	666.411	684.649	726.669	794.746	800.457	801.506	811.345	788.888	819.545	830.095	901.368	976.326	1009.03	1024.67	1023.82	948.931	995.327	1020.87	1108.24	1196.17	1168.89	1207.57	1268.85	1282.31	1278.28	1287.26	1322.12	1356.61	1370.42	1381.48	1460.42	1464.68	1488.24	1527.32	1573.53	1603.47	1644.06	1644.41	1718.58	1749.79	1783.28	1828.18	1869.69	1920.68	1943.78	1966.39
CS76125	784.058	742.511	729.279	754.684	757.203	798.139	859.985	850.803	882.6	840.654	866.235	952.176	983.675	1025.18	1086.4	1081.67	1090.26	1069.72	1064.01	1130.38	1141.84	1172.33	1188.99	1175.49	1235.08	1317.17	1307.51	1311.37	1332.82	1379.45	1406.98	1420.41	1445.14	1522.02	1535.07	1567.57	1616.2	1674.8	1680.06	1688.36	1743.41	1802.85	1821.19	1910.22	1954.47	2002.16	2041.74	2078.41	2098.53
CS76126	1178.81	1212.91	1231.28	1266.67	1279.14	1292.21	1363.25	1389.02	1404.33	1417.58	1402.01	1439.69	1464.67	1527.81	1581.99	1605.62	1638.76	1633.89	1638.56	1673.35	1703.52	1739.08	1704.07	1659.47	1693.65	1849.7	1861.61	1918.21	1948.2	1988.66	1936.07	1954.12	1966.36	2110.06	2130.72	2185.87	2240.67	2289.58	2277.5	2319.08	1763.23	2436.4	2467.36	2509.12	2571.66	2647.63	2657.55	2693.4	2704.32
CS76127	710.655	668.046	672.173	716.221	755.731	810.348	836.001	854.076	867.465	807.381	817.175	924.265	962.355	1010.89	1033.14	1064.55	1074.49	1022.78	1017.01	1107.26	1139.26	1196.55	1196.37	1152.93	1218.06	1290.81	1303.22	1318.84	1331.53	1358.51	1385.95	1397.58	1410.88	1484.84	1505.79	1546.51	1568.32	1565.35	1609.66	1653.82	1628.3	1726.7	1777.52	1804.3	1855.98	1923.56	1966.14	1995.03	2013.53
CS76128	702.305	724.172	697.051	714.977	716.9	732.806	794.236	797.849	807.815	833.533	815.877	841.849	866.865	898.565	940.433	958.85	971.847	1002.38	992.407	1004.57	1004.18	1035.24	1057.53	1021.31	1059.08	1151.18	1153.38	1177.84	1192.02	1214.68	1213.46	1214.09	1220.52	1301.38	1310.69	1331.97	1355.66	1383.39	1377.4	1421.38	1412.69	1474.73	1477.53	1501.5	1533.07	1547.98	1565.84	1579.14	1587.55
CS76129	733.545	694.097	668.967	736.651	742.635	814.813	884.913	860.176	877.87	820.48	853.137	901.55	917.627	997.337	1051.74	1081.48	1077.79	1058.73	1023.22	1085.57	1091.11	1135.26	1180.82	1161.28	1206.37	1308.91	1269.44	1276.93	1296.87	1358.64	1387.64	1426.63	1437.94	1517.33	1516.53	1551.79	1598.67	1628.16	1663.05	1649.49	1705.43	1802.97	1820.07	1868.19	1893.94	1986.27	2007.12	2052.26	2055.71
CS76130	1043.6	1054.78	1031.99	1076.44	1085.01	1131.25	1144.47	1154.49	1148.66	1149.54	1133.29	1198.4	1211.7	1308.17	1347.59	1371.63	1359.89	1367.19	1353.65	1414.45	1495.3	1576.04	1657.88	1603.61	1637.66	1691.21	1710.86	1736.52	1764.49	1781.46	1807.22	1818.69	1802.89	1841.55	1888.21	1937.63	1961.55	1975.88	2025.64	2033.84	2013.28	2060.89	2093.43	2091.28	2116.97	2170.94	2177.11	2168.94	2178.56
CS76131	683.694	639.403	556.844	612.214	661.614	711.336	769.087	800.043	780.978	735.444	661.172	705.302	771.497	819.673	896.374	941.605	961.751	921.866	811.934	894.603	929.721	984.045	1051.02	1028.87	1069.02	1149.68	1135.43	1163.33	1181.74	1231.75	1225.51	1229.78	1233.08	1356.43	1362.18	1402.89	1446.19	1502.12	1463.36	1486.05	1509.2	1633.16	1647.25	1701.9	1758.49	1819.37	1808.99	1834.94	1844.85
CS76132	690.029	712.098	689.81	726.219	732.898	754.144	792.403	796.711	809.315	830.383	815.193	871.563	914.194	984.881	1044.72	1062.24	1075.09	1096.59	1030.58	1083.22	1122.9	1151.05	1135.96	1115.97	1161.21	1221.81	1141.57	1255.72	1274.02	1300.24	1319.42	1321.61	1311.05	1384.69	1398.79	1427.42	1470.89	1489.55	1513.31	1516.61	1513.3	1580.79	1576.05	1596.63	1640.34	1682.65	1708.28	1729.65	1745.65
CS76133	786.986	791.706	750.612	766.008	776.085	822.052	876.066	884.969	905.224	899.386	825.354	902.647	921.363	989.887	1066.63	1115.14	1123.27	1137.52	1057.2	1151.71	1186.4	1254.28	1284.34	1256.85	1293.53	1371.31	1407.95	1419.24	1435.47	1475.98	1484.23	1497.81	1505.18	1574.44	1607.94	1630.58	1668.42	1720.65	1726.47	1712.65	1764.62	1834.94	1865.27	1912.25	2025.21	2019.72	2063.5	2080.73	2097.6
CS76134	1058.58	1062.77	1046.46	1086.14	1073.92	1142	1229.33	1195.28	1184.53	1090.16	1112.1	1230.41	1272.87	1353.33	1450.77	1497.57	1496.1	1397.68	1336.53	1430.25	1478.18	1571.91	1632.74	1599.99	1659.09	1753.47	1401.4	1735.5	1781.92	1811.93	1833.66	1866.24	1886.02	1976.21	1949.72	1952.31	1987.51	2023.46	2043.4	2086.81	2101.98	2187.64	2183.16	2218.61	2257.65	2283.65	2294.63	2318.81	2332.89
CS76135	756.691	784.042	754.295	780.301	797.442	811.182	855.605	867.986	885.897	889.719	899.375	904.783	933.849	980.839	1034	1050.72	1083.62	1098.98	1060.16	1109.23	1150.76	1190.78	1247.46	1202.24	1231.15	1290.71	1278.91	1415.54	1306.18	1317.47	1359.15	1367.9	1387.19	1452.86	1405.6	1440	1477.96	1525.36	1605.21	1608.97	1614.55	1695.06	1666.07	1722.87	1781.25	1847.16	1934	1960.3	1981.26
CS76136	1145.59	1073.15	1001.58	1091.71	1081.54	1126.34	1242.38	1253.62	1170.2	1054.28	1009.16	1132	1173.91	1249.77	1332.48	1389.53	1407.04	1374.45	1274.67	1320.84	1362.84	1389.08	1380.98	1356.71	1406.6	1519.23	1494.24	1541.02	1560.74	1606.97	1600.04	1602.98	1620.81	1743.4	1755.23	1801.8	1837.63	1844.81	1849.74	1849.22	1864.34	1974.26	1996.73	2034.08	2055.78	2122.7	2133.1	2153.04	2166.96
CS76137	764.582	769.128	751	772.062	778.141	822.949	872.829	885.088	876.036	851.454	825.46	874.268	892.2	974.538	1043.19	1072.3	1085.08	1062.5	993.287	1035.2	1064.75	1131.49	1200.7	1192.13	1232.34	1270.5	1300.3	1313.06	1331.85	1357.97	1388.55	1415.14	1431.17	1492.98	1516.71	1571.71	1605.63	1613.86	1682.79	1723.47	1702.4	1787.49	1831.28	1850.37	1911.93	1978.13	2040.05	2067.38	2103.26
CS76139	611.064	570.737	553.525	560.447	566.562	632.933	698.267	691.759	627.526	597.021	539.383	378.331	370.826	680.656	748.468	814.289	821.634	773.391	701.949	717.578	775.244	867.401	1002.4	973.235	1013.8	1077.62	1038.34	1048.81	1068.96	1126.18	1178.6	1176.04	1185.86	1283.24	1266.78	1289.96	1330.9	897.313	1411.93	1438.27	932.908	1527.33	1506.16	1016.76	1058.27	1659.39	1699.43	1716.11	1727.55
CS76140	535.538	501.79	441.179	464.636	488.907	539.614	606.216	602.704	605.42	583.056	534.719	567.362	624.242	724.538	773.609	782.007	787.332	768.147	710.767	783.305	798.72	882.85	928.864	912.792	949.128	996.033	990.462	1015.61	1019.7	1055.26	1066.38	1073.64	1091.43	1141.75	1128.39	1160.32	1193.28	1203.77	1259.04	1288.1	1261	1328.03	1324.02	1335.82	1364.47	1432.12	1474.35	1491.73	1517.43
CS76141	722.579	745.501	714.47	737.886	737.827	773.342	829.491	860.398	888.198	906.9	869.691	887.616	923.519	976.741	1055.92	1095.66	1135.27	1157.74	1090.91	1121.75	1163.12	1224.22	1224.17	1190.07	1240.46	1348.82	1323.58	1352.06	1381.03	1410.24	1392.24	1418.68	1423	1526.75	1522.27	1546.23	1576.63	1584.12	1614.04	1661.38	1631.85	1707.18	1704.32	1726.84	1757.21	1805.54	1850.6	1874.96	1892.8
CS76142	685.313	640.002	629.423	652.394	673.46	742.233	826.62	801.215	766.811	725.465	722.127	798.155	819.135	879.752	968.534	988.508	944.761	906.983	838.16	916.518	931.719	1006.75	1125.1	1095.19	1145.45	1240.84	1223.56	1229.62	1260.59	1296.67	1307.04	1322.96	1333.92	1424.53	1435.23	1472.53	1511.74	1561.71	1552.27	1600.49	1600.7	1697.46	1700.84	1763.04	1814.33	1844.83	1854.27	1893.22	1898.67
CS76143	781.991	774.272	737.86	756.471	755.762	810.993	896.534	902.382	930.501	924.648	895.738	913.27	933.933	1003.46	1084.85	1094.5	1124.03	1143.05	1105.36	1129.64	1158.41	1204.6	1276.05	1233.93	1293.05	1368.96	1389.19	1391.32	1399.44	1434.67	1486.95	1518.53	1550.56	1619.9	1586.7	1625.69	1673.42	1707.46	1778.65	1818.01	1830.34	1934.37	1929.37	1969.23	2005.86	2060.39	2132.34	2184.47	2237.48
CS76144	869.495	870.351	874.482	885.773	894.858	926.934	997.353	997.594	1017.46	1023.08	1048.99	1055.7	1095.52	1129.41	1208.03	1238.04	1248.35	1274.65	1276.93	1285.31	1319.84	1349.66	1341.25	1313.22	1364.1	1482.05	1496.26	1558.1	1585.76	1604.94	1592.43	1601.64	1620.11	1720.19	1755.43	1781.87	1817.47	1819.25	1824.39	1839.56	1835.15	1951.97	1962.46	2001.06	2039.99	2105.05	2110.12	2131.82	2153.95
CS76145	632.608	551.213	418.303	490.739	541.089	613.378	735.582	713.272	724.481	632.573	545.189	640.414	703.019	822.795	936.471	955.828	951.845	880.067	736.289	888.317	921.058	1027.95	1120.73	1116.05	1166.94	1233.82	1191.56	1223.98	1243.96	1296.76	1331.35	1340.44	1350.34	1436.29	1369.95	1422.94	1457.54	1529.63	1559.02	1585.19	1603.64	1696.85	1655.74	1721.74	1767.26	1836.51	1859.94	1882.28	1890.76
CS76146	807.825	799.896	790.162	810.47	814.074	852.809	901.577	918.143	946.772	944.797	922.751	968.704	985.482	1040.82	1093.13	1131.69	1151.02	1193.23	1146.06	1189.46	1200.53	1259.66	1320.94	1308.68	1343.02	1413.88	1431.59	1436.28	1447.26	1480.62	1508.71	1526.49	1542.14	1603.13	1629.65	1655.21	1690.43	1756.47	1778	1766.91	1833.29	1881.33	1914.49	1980.17	2032.79	2052.77	2084.93	2117.04	2133.78
CS76147	1132.24	1149.3	1114.98	1131.41	1140.89	1170.42	1200.8	1219.25	1226.98	1234.2	1223.19	1087.04	1308.04	1389.87	1444.3	1478.12	1499.72	1514.04	1482.75	1552.83	1596.7	1625.29	1619.23	1610.03	1657.08	1753.22	1808.63	1842.73	1873.15	1909.13	1897.4	1893.62	1897.83	2005.04	2058.84	2108.56	2140.8	2158.84	2157.76	2193.14	2172.96	2283.1	2083.85	2407.25	2453.84	2514.51	2516.91	2527.7	2420.3
CS76148	1218.41	1279.03	1231.61	1252.43	1233.62	1230.73	1322.23	1322.01	1407.28	1450.43	1426.2	1454.57	1464.29	1492.19	1561.33	1568.63	1611.4	1641.62	1590.64	1596.14	1593.41	1633.94	1780.78	1749.23	1806.45	1895.5	1893.11	1949.87	1976.63	2024.9	2070.51	2097.08	2129.04	2239.35	2238.67	2293.99	2338.55	2383.8	2438.74	2460.89	2499.83	2584.84	2583.87	2618.63	2682.51	2703.73	2762.73	2786.28	2814.41
CS76149	734.199	721.953	720.046	746.306	743.062	803.119	824.092	850.255	859.745	821.361	796.065	546.167	568.205	974.422	1016.95	1044.72	1043.95	1021.63	979.534	1073.97	1111.67	1190.32	1224.75	1206.85	1245.05	1308.54	1286.7	1306.65	1325.72	1351.52	1359.74	1387.07	1399.97	1465.07	1460.28	1500.48	1532.59	1009.92	1588.74	1616.95	1030.7	1676.59	1696.18	1135.56	1160.36	1855.45	1893	1927.96	1952.14
CS76150	1052.42	1098.07	1047.13	1055.03	1058.15	1079.51	1158.5	1155.56	1203.94	1244.74	1199.05	1212.94	1218.08	1272.16	1364.2	1391.42	1442.56	1469.11	1408.67	1425.49	1414	1462.03	1521.68	1507.2	1576.94	1668.79	1675.3	1673.17	1693.39	1750.45	1743.58	1767.56	1787.82	1912.33	1920.14	1957.25	1966.28	1992.64	1977.73	2648.53	2044.91	2124.73	2174.61	2238.23	2289.07	2297.63	2315.79	2358.01	2384.64
CS76151	472.983	484.422	488.41	496.751	497.667	512.476	531.756	533.079	553.024	545.545	567.321	603.064	619.763	655.977	690.298	707.547	717.511	721.044	733.904	781.61	807.576	834.259	869.804	843.941	868.267	914.739	910.996	948.132	956.392	976.018	996.595	1002.88	1007.23	1049.74	1071.55	1090.81	1118.79	1132.51	1162.65	1134.58	1179.19	1232.62	1249.63	1274.79	1304.26	1370.15	1407.02	1424.75	1448.59
CS76152	1124.38	1130.59	1117.79	1116.15	1115.22	1169.48	1250.9	1294.02	1332.61	1362.39	1331.87	1363.63	1369.58	1446.06	1530.31	1566.51	1588.51	1614.69	1574.01	1629.78	1616.78	1687.8	1748.88	1735.11	1799.46	1867.41	1846.07	1883.59	1900.91	1946.9	1978.53	1983.6	2005.23	2060.63	2065.57	2109.1	2134.3	2141.64	2175.19	2195.24	2213.64	2295.03	2275.94	2323.37	2340.06	2387.69	2401.12	2431.15	2455.03
CS76153	642.666	654.134	649.228	647.863	642.059	667.751	705.599	713.679	721.058	730.919	730.848	769.943	779.296	821.189	868.836	879.244	893.298	902.771	920.434	933.09	933.768	967.49	1014.73	992.338	1037.25	1090.11	1075	1085.58	1097.74	1131.01	1150.73	1166.53	1185.28	1258.84	1259.49	1300.31	1318.93	1338.3	1366.58	1411.17	1368.99	1448.77	1478.52	1478.99	1521.8	1591.17	1625.86	1648.07	1665.09
CS76154	923.651	846.489	823.891	819.975	818.492	918.517	1045.3	1037.92	1013.96	965.751	954.172	930.805	975.422	1080.44	1176.13	1197.79	1199.03	1157.51	1139.26	1114.42	1157.38	1304.37	1412.63	1387.1	1430.04	1510.42	1511.35	1542.92	1550.25	1591.31	1613.74	1619.9	1646.39	1746.73	1765.58	1804.12	1847	1903.51	1919.86	1970.8	1964.56	2062.28	2089.01	2143.32	2201.81	2241.99	2276.21	2304.83	2326.35
CS76155	1070.23	1098.94	982.389	1032.21	1009.3	1057.53	1125.93	1141.85	1168.16	1211.96	1117.22	842.69	1163.72	1229.77	1317.63	1348.9	1380.87	1403.16	1269	1342.64	1336.67	1411.76	1531.09	1468.92	1532.41	1626.35	1584.07	1609.16	1618.54	1653.29	1681.17	1696.69	1702.92	1807.6	1794.87	1867.89	1891.46	1899.96	1938.39	1969.4	1957.9	2052.72	1513.02	2155.88	2208.79	2241.85	2274.98	2312.83	2333.06
CS76156	810.244	748.919	690.315	745.94	793.986	836.831	912.474	915.656	900.968	807.261	744.833	816.367	878.142	1011.09	1099.94	1119.15	1122.89	1061.19	977.759	1084.31	1137.68	1248.65	1306.96	1290.49	1347.74	1382.23	1376.66	1407.33	1411.91	1441.24	1474.79	1485.59	1499.9	1552.18	1549.53	1577.73	1593.36	1640.41	1685.61	1697.76	1713.29	1761.27	1761.48	1795.63	1811.68	1868.91	1905.7	1930.29	1938.22
CS76157	517.601	495.174	498.946	506.696	536.506	555.464	584.397	587.099	600.182	594.216	617.116	655.543	687.297	710.388	746.958	753.626	770.169	770.987	763.379	815.576	859.025	906.729	899.675	859.951	909.001	995.988	1018.37	1037.2	1056.95	1083.45	1078.49	1086.82	1097.42	1189.61	1196.03	1221.62	1240.47	1258.54	1271.44	1310.69	1300.48	1385.49	1415.73	1435.23	1465.03	1506.12	1526.04	1550.89	1565.79
CS76158	1031.58	1060.81	1019.6	1054.08	1058.38	1127.87	1196.31	1198.87	1209.21	1232.12	1218.08	1304.14	1335.46	1407.71	1498.97	1430.42	1526.24	1553.12	1513.84	1616.3	1641.51	1716.41	1745.66	1679.8	1734.46	1854.05	1896.6	1931.04	1941.47	1981.06	1984.7	1991.13	2012.05	2131.75	2181.68	2231.39	2265.4	2314.02	2320.88	2353.9	2378.95	2464.85	2546.62	2578.15	2628.23	2652.26	2673.68	2697.75	2715.27
CS76159	575.966	561.137	521.124	557.799	592.232	643.992	662.689	685.347	685.269	660.626	644.83	725.208	773.434	792.75	804.789	832.941	844.095	833.613	799.396	859.999	911.677	957.345	931.239	911.933	948.414	1335.52	1351.72	1057.81	1068.49	1103.77	1071.38	1077.48	1077.26	1182.33	1190.91	1204.5	1240.63	1289.96	1246.64	1253.33	1288.07	1370.9	1416.01	1473.15	1513.47	1554.63	1477.53	1536.44	1547.75
CS76160	679.674	688.085	642.82	660.702	672.483	709.515	788.147	795.564	815.862	806.701	780.898	827.424	866.248	926.967	1002.27	1022.36	1052.62	1049.73	987.242	1054.04	1102.09	1161.88	1229.91	1208.08	1245.9	1310.85	1320.52	1330.97	1355.74	1398.66	1412.14	1420.55	1427.02	1500.54	1512.15	1536.34	1573.76	1607.26	1635.14	1654.95	1634.02	1716.15	1753.37	1786.33	1811.22	1872.6	1891.1	1907.95	1909.65
CS76161	784.035	793.33	781.321	792.189	812.94	847.966	896.043	895.142	896.023	869.421	880.316	933.92	956.735	1027.75	1089.26	1118.12	1128.35	1086.08	1080.46	1152.95	1189.66	1257.31	1274.57	1277.1	1317.25	1265.17	1266.97	1398.79	1410.88	1452.55	1476.82	1479.51	1485.06	1558.97	1566.23	1611.25	1643.2	1680.4	1705.89	1734.68	1719.71	1799.29	1838.82	1872.52	1911.39	1973.39	1986.08	1988.97	2005.13
CS76162	766.819	757.421	717.256	743.99	774.167	840.936	875.31	897.223	889.335	868.599	853.665	917.647	959.022	1042.43	1102.73	1109.08	1096.62	1082.85	1016.21	1124.41	1136.75	1231.47	1299.38	1274.25	1310.22	1327.67	1318.33	1338.33	1346.74	1387.24	1428.35	1436.05	1443.75	1479.53	1484.55	1506.33	1524.15	1571.18	1587.21	1628.53	1596.39	1643.45	1660.38	1714.67	1757.14	1774.25	1793.28	1797.58	1906.83
CS76163	590.786	587.371	569.267	575.09	590.339	629.987	686.574	707.245	717.174	690.525	681.052	717.785	745.832	831.84	882.492	891.902	893.194	889.719	862.535	905.374	916.834	1017.26	1059.37	990.214	1037.76	1125.77	1138.91	1195.85	1186.1	1208.96	1201.59	1203.35	1214.74	1295.31	1303.97	1352.6	1394.2	1405.95	1413.94	1428.31	1433.64	1490.54	1498.45	1548.47	1569.71	1602.54	1647.98	1674.56	1691.17
CS76164	723.611	715.315	576.578	631.329	665.109	735.967	827.361	783.469	799.129	778.443	566.506	742.893	784.579	901.005	1003.36	1007.25	1008.18	996.161	738.501	921.719	976.73	1120.33	1214.7	1230.16	1265.75	1319.55	1318.82	1324.29	1347.95	1395.7	1429.45	1455.52	1474.6	1547.84	1530.27	1590.12	1628.11	1699.83	1727.62	1793.89	1780.33	1857.43	1859.47	1952.12	2034.46	2063.24	2107.77	2130.26	2139.65
CS76165	487.623	490.7	476.112	487.42	500.618	513.688	551.556	552.643	561.35	564.71	554.264	563.383	591.643	644.305	679.561	699.813	724.306	722.293	716.234	736.218	754.706	784.431	842.037	793.961	817.222	852.462	864.94	893.763	904.688	919.42	946.942	939.953	934.542	990.63	994.814	1023.5	1052.79	1062.79	1123.13	1108.29	1122.72	1189.11	1173.81	1215.47	1266.07	1322.06	1370.86	1392.86	1400.69
CS76166	654.178	648.339	589.582	609.421	644.441	693.889	739.092	711.653	707.81	706.966	661.094	704.459	777.989	874.57	960.218	1137.17	944.023	962.268	870.975	932.93	1008.22	1098.89	1231.76	1149.85	1203.17	1265.76	1277.95	1286.07	1302.78	1328.96	1354.53	1368.78	1374.82	1446.25	1450.69	1499.52	1531.87	1582.74	1621.46	1611.41	1661.75	1729.58	1739.24	1794.87	1852.97	1905.87	1974.89	1998.53	2006.97
CS76167	636.632	646.791	634.982	670.452	689.647	715.347	738.244	721.971	710.644	706.204	709.254	744.571	767.111	836.607	886.772	901.671	904.199	893.829	885.564	925.568	967.874	1018.79	1055.81	1041.14	1076.66	1132.19	1123.4	1141.1	1158.55	1192.24	1199.49	1216.77	1225.03	1276.08	1279.23	1319.97	1347.25	1356.33	1398.49	1433.89	1397.4	1468.88	1491.49	1486.65	1497.34	1572.97	1597.38	1611.17	1609.4
CS76168	771.084	768.934	606.886	684.429	723.777	812.008	893.471	868.539	880.433	853.864	701.507	820.228	875.523	949.298	1038.76	1049.04	1052.84	1050.35	881.813	1005.57	1032.82	1130.73	1205.12	1204.92	1245.39	1298.35	1280.97	1297.58	1322.36	1379.81	1424.24	1448.63	1465.75	1527.91	1506.04	1544.6	1590.33	1646.9	1689.4	1714.86	1721.07	1783.25	1781.17	1829.14	1879.22	1946.3	1989.26	2013.67	2022.73
CS76169	841.111	831.875	749.227	811.304	819.988	860.571	949.705	949.974	978.789	969.564	891.724	977.797	1012.51	1080.96	1162.52	1182.8	1193.53	1203.14	1072.42	1171.09	1193.27	1277.33	1365.79	1332.17	1368.79	1477.28	1451.83	1466.05	1488.05	1537.78	1552.24	1560.17	1567.85	1668.39	1695.48	1738.05	1780.72	1835.81	1829.25	1815.34	1872.34	1952.41	1987.42	2035.35	2087.78	2105.61	2121.37	2137.09	2147.03
CS76170	722.828	732.199	709.507	734.392	733.658	762.949	793.347	801.497	812.478	822.298	815.966	863.878	877.897	902.48	958.245	986.972	988.315	1004.6	989.615	1027.53	1050.88	1095.84	1156.52	1117.76	1144	1199.41	1200.98	1211.81	1219.94	1256.82	1286.24	1299.51	1312.49	1393.17	1391.8	1436.66	1472.13	1526.57	1549.57	1540.81	1573.13	1657.6	1670.05	1722.48	1778.89	1831.43	1878.61	1891.76	1899.37
CS76171	750.377	759.217	675.725	722.848	764.249	816.168	886.708	873.53	887.367	872.049	810.088	872.139	910.491	1000.37	1047.34	1067.37	1079.34	1115.98	1058.74	1063.07	1101.37	1172.45	1198.34	1198.51	1236.32	1279.56	1256.72	1278.27	1292.39	1324.36	1342.53	1363.53	1366.61	1413.82	1418.35	1443.66	1467.39	1507.93	1516.29	1538.14	1556.01	1586.92	1614.44	1637.64	1674.88	1681.56	1697.96	1722.82	1728.06
CS76172	328.93	328.679	297.88	301.152	302.733	334.625	375.939	389.513	393.793	376.31	352.112	389.59	387.64	429.679	466.984	473.292	488.008	477.014	432.779	447.158	453.056	504.641	589.194	600.626	633.357	646.071	609.211	615.637	625.707	660.848	712.318	737.194	754.438	787.641	785.597	798.044	813.497	856.902	866.016	903.132	926.326	925.098	925.837	974.967	994.124	993.004	1038.1	1068.79	1069.93
CS76173	806.762	789.53	787.532	801.138	802.081	844.287	888.284	897.657	876.793	860.134	872.466	898.995	918.173	1023.25	1108.08	1160.02	1132.47	1133.66	1102.23	1192.74	1204.18	1302.81	1362.25	1342.9	1360.03	1413.12	1467.79	1481.35	1499.92	1530.34	1537.82	1542.69	1552.51	1622.83	1660.42	1700.17	1734.97	1755.61	1782.29	1796.61	1796.93	1864.49	1899.62	1938.37	1992.43	2044.89	2080.32	2105.91	2106.94
CS76174	692.256	667.296	671.989	679.338	676.498	721.272	785.065	768.184	781.452	734.432	790.439	846.179	882.495	932.125	1010.95	1024.54	1012.55	1000.04	997.855	1049.27	1064.1	1162.51	1229.55	1214.1	1255.74	1304.3	1312.38	1329.54	1341.35	1365.8	1366.47	1370.5	1380.52	1468.03	1479.05	1521.15	1547.53	1604.85	1601.49	1569.37	1643.29	1700.68	1729.55	1829.59	1875.46	1888.47	1897.38	1911.03	1925.42
CS76175	929.354	960.142	923.099	942.578	962.714	997.616	1046.09	1071.47	1093.58	1113.54	1107.92	1128.75	1158.48	1198.23	1239.39	1267.96	1288.79	1328.8	1303.23	1323.07	1333.79	1358.95	1420.55	1399.33	1427.78	1471.21	1463.75	1468.82	1478.9	1487.61	1521.81	1539.43	1549.18	1602.29	1606.55	1628.74	1645.35	1678.26	1714.98	1748.69	1768.04	1833.73	1835.01	1873.01	1896.93	1947.56	1994.44	2014.66	2030.1
CS76176	750.013	723.696	651.115	726.526	742.023	836.068	926.354	905.797	860.576	835.189	743.831	864.317	889.878	1027.24	1137.14	1171.86	1132.77	1082.57	964.437	1087.19	1172	1302.58	1434.5	1443.26	1497.74	1583.58	1543.47	1557.91	1578.54	1655.17	1707.59	1723.44	1747.31	1827.53	1814.25	1829.99	1858.2	1934.51	1960.44	1952.76	2007.6	2096.31	2117.04	2166.93	2205.5	2276.74	2315.26	2336.04	2352.56
CS76177	461.368	472.664	444.686	435.468	437.3	489.641	547.301	556.541	572.227	573.56	536.675	539.485	553.088	605.506	667.91	685.645	702.385	704.244	648.246	678.602	690.637	754.687	813.612	810.539	832.125	853.498	858.411	879.463	895.553	916.006	931.293	939.146	955.656	995.781	1008.6	1032.85	1067.76	1081.66	1103.41	1124.6	1121.87	1167.04	1164.73	1207.1	1235.45	1294.88	1314.21	1326.1	1336.27
CS76178	243.928	239.167	213.419	212.765	229.242	251.346	281.983	272.975	278.558	262.176	242.754	265.971	295.544	298.36	324.759	333.667	319.298	316.152	296.079	318.653	338.42	359.827	409.643	379.643	390.473	411.556	376.692	401.554	407.882	417.019	431.456	442.904	448.212	467.447	457.071	469.361	475.987	503.825	511.151	472.873	536.762	544.076	528.148	580.446	576.437	593.858	626.961	637.108	650.46
CS76179	695.367	645.626	654.416	677.085	713.186	751.277	794.45	815.669	796.197	795.378	806.854	843.809	874.437	892.318	929.436	936.796	937.038	931.128	931.245	961.184	982.144	1028.29	1077.7	1031.85	1058.19	1128.1	1145.91	1167.86	1182.28	1221.71	1235.11	1231.14	1240.64	1310.4	1340.27	1364.55	1381.96	1419.61	1430.68	1431.64	1438.48	1535.29	1599.24	1630.8	1653.85	1702.87	1721.52	1740.6	1742.16
CS76180	899.573	889.334	831.281	847.968	842.295	915.999	988.73	1016.8	1008.76	1019.45	985.294	1049.89	1078.21	1159.66	1228.49	1255.38	1276.8	1254.87	1216.24	1285.23	1294.73	1385.81	1484.94	1437.72	1482.99	1532.7	1562.23	1594.86	1610.67	1643.4	1668.04	1673.77	1680.33	1763.13	1795.48	1852.38	1885.36	1953.43	1947.6	1941.77	2011.74	2050.67	2076.37	2168.03	2205.52	2236.45	2263.01	2277.09	2291.86
CS76181	532.565	545.362	539.058	546.839	561.339	572.829	600.502	611.549	636.547	633.591	632.201	657.95	692.387	728.061	765.767	795.733	807.044	813.295	797.621	839.64	870.924	924.647	952.625	933.82	965.048	1011.37	1005.74	1071.47	1090.26	1090.8	1103.36	1108.28	1126.4	1183.4	1187.46	1222.2	1259.59	1290.43	1288.59	1253.05	1312.26	1368.11	1372.71	1452	1476.82	1505.31	1514.94	1528.76	1534.26
CS76182	560.345	571.865	533.425	555.046	566.932	609.882	668.131	669.87	672.618	672.609	618.953	659.666	702.149	778.437	839.829	858.84	856.255	874.456	814.968	856.303	893.043	959.211	1022.38	1008.46	1043.38	1081	1102.38	1135.94	1137.56	1169.04	1213.36	1227.6	1234.38	1298.82	1293.1	1345.76	1372.54	1399.45	1419.72	1340.9	1419.85	1481.97	1519.59	1567.56	1599.1	1655.56	1665.99	1672.79	1676.09
CS76183	725.599	716.473	712.527	734.927	739.072	788.399	823.766	840.564	842.735	825.124	840.931	888.279	911.837	976.497	1020.21	1057.37	1068.26	1070.86	1068.6	1116.72	1133.39	1213.8	1245.02	1199.87	1261.54	1348.94	1370.54	1389.53	1407.36	1445.2	1439.64	1460.09	1472.68	1540.94	1535.09	1562.72	1583.95	1642.45	1642.25	1686.75	1691.45	1761.85	1779.09	1801.85	1853.8	1875.46	1909.45	1935.27	1941.98
CS76184	536.015	558.183	550.083	562.78	565.633	588.263	627.382	630.053	646.714	629.944	633.761	657.346	688.954	756.88	801.678	816.588	827.006	840.115	826.118	866.945	894.375	930.737	974.253	946.059	978.569	1030.12	1052.79	1060.95	1072.12	1077.52	1094.12	1111.81	1127.59	1173.51	1170.77	1201.98	1233.12	1244.86	1290.44	1329.33	1310.25	1380.9	1383.37	1427.6	1452.38	1514.22	1553.47	1584.12	1602.3
CS76185	728.27	736.497	731.413	755.764	767.037	799.275	833.935	851.267	870.862	879.402	880.704	896.052	930.043	947.853	973.487	986.364	995.162	1014.71	1018.13	1025.11	1038.26	1048.97	1093.19	1052.64	1078.63	1129.93	1123.52	1149.1	1152.47	1180.85	1206.35	1230.03	1239.92	1304.48	1296.79	1323.51	1348.81	1370.52	1426.6	1463.45	1445.92	1504.87	1502.15	1548.08	1568.81	1626.91	1686.66	1717.77	1730.37
CS76186	934.78	948.965	921.277	946.547	948.06	991.712	1053.42	1068.53	1089.97	1063.33	1055.61	1128.24	1153.22	1209.06	1264.1	1303.04	1323.34	1298.11	1277.82	1317.47	1347.73	1417.99	1450.6	1411.2	1452	1567.09	1567.44	1577.43	1599.38	1633.7	1604.87	1616.57	1636.96	1744.78	1762.17	1799.81	1828.94	1853.09	1862.3	1894.62	1895.27	1998.04	2030.6	2084.09	2116.56	2166.83	2184.29	2199.15	2199.79
CS76187	817.479	795.831	779.225	789.046	819.814	882.707	948.958	952.19	955.846	892.085	890.461	945.319	976.919	1099.25	1181.37	1234.58	1274.35	1239.34	1176.39	1212.66	1226.65	1309.12	1399.64	1371.86	1416.29	1485.65	1421.56	1446.3	1461.4	1522.48	1564.09	1580.48	1600.07	1683.91	1629.38	1672.56	1731.61	1794.64	1831.58	1881.16	1867.77	1962.87	1959.17	1999.79	2035.82	2114.19	2182.45	2206.84	2220.09
CS76188	845.181	872.856	890.144	894.802	902.795	890.115	949.39	973.8	990.768	1027.26	1043.75	1055.1	1054.07	1079.65	1135.93	1171.88	1181.17	1210.71	1234.36	1220.96	1252.35	1278.46	1334.8	1297.15	1354.93	1438.17	1459.01	1500.6	1518.52	1559.17	1583.7	1596.93	1612.67	1684.12	1687.96	1728.08	1752.73	1788.72	1819.7	1841.22	1853.6	1918.87	1934.41	1957.61	1994.59	2035	2065.15	2084.12	2103.99
CS76189	814.184	750.788	710.939	659.603	668.905	726.456	908.776	901.345	887.766	890.265	865.528	891.55	910.412	1010.79	1144.27	1164.43	1172.31	1173.03	1110.23	1092.99	1117.08	1217.95	1329.35	1286.89	1327.87	1401.38	1398.14	1409.81	1422.58	1478.7	1513.28	1515.18	1539.14	1619.45	1616.3	1645.14	1692.78	1743	1784.56	1795.19	1812.57	1911.47	1917.93	1954.61	2007.51	2055.46	2113.32	2126.71	2153.27
CS76190	506.557	533.573	475.248	478.22	468.235	512.127	556.181	546.662	557.392	591.034	541.981	562.03	571.756	632.836	676.441	658.994	675.21	697.52	639.129	681.542	690.41	763.305	834.129	821.626	881.431	938.524	886.503	867.055	876.299	907.426	919.534	954.801	985.232	1058.21	987.204	1005.97	1031.36	1076.87	1105.99	1188.07	1162.72	1248.51	1188.2	1221.73	1262.14	1296	1347.26	1384.54	1400.54
CS76191	1081.69	1010.09	839.697	910.763	850.757	999.646	1126.79	1202.67	1202.12	1132.07	955.114	1169	1224.02	1378.45	1442.55	1474.77	1483.26	1467.44	1179.29	1425.96	1447.82	1562.72	1621.03	1601.98	1634.95	1673.37	1708.36	1715.27	1722.14	1772.3	1779.06	1783.31	1800.87	1899.44	1903.79	1958.96	1990.72	2032.82	2020.53	2042	2042.68	2170.62	2193.12	2238.78	2298.43	2322.28	2332.9	2361	1956.55
CS76192	824.029	799.956	784.196	796.332	797.851	840.188	917.594	933.389	944.198	891.934	915.999	972.708	992.832	1078.81	1167.8	1191.12	1189.63	1160.77	1143.26	1174.47	1186.99	1242.62	1323.07	1288.76	1333.71	1413.83	1411.7	1457.37	1484.06	1550.59	1534.27	1554.67	1551.76	1667.16	1695.55	1756.25	1796.7	1827.86	1796.41	1816.37	1805.76	1936.78	1990.84	2013.91	2048.03	2120.77	2101.61	2125.65	2136.24
CS76193	695.549	652.829	649.169	656.301	641.427	698.968	812.896	784.138	796.985	716.112	730.579	816.568	851.593	930.718	991.21	983.734	992.123	963.066	905.734	985.799	1014.51	1084.09	1144.07	1123.82	1157.4	1193.4	1199.58	1203.01	1209.58	1224.37	1269.07	1298.07	1296.52	1359.98	1328.25	1359.68	1378.71	1417.65	1472.5	1475.4	1490.25	1580.84	1551.24	1619.98	1665.2	1741.75	1790.78	1816.26	1818.84
CS76194	624.234	562.421	497.294	482.156	479.657	545.033	646.73	658.283	678.118	639.227	562.385	587.194	596.052	704.152	798.158	824.675	823.474	810.46	728.831	765.449	762.761	845.775	945.28	945.385	976.959	994.778	987.595	993.334	1003.12	1053.48	1107.27	1109.46	1126.57	1163.89	1159.81	1193.36	1218.65	1239.56	1307.57	1306.74	1487.52	1405.22	1404.92	1448.37	1492.01	1566.8	1623.24	1649.77	1667.28
CS76195	651.13	623.047	585.204	608.954	635.033	703.364	769.743	756.825	757.918	685.706	649.034	673.935	719.728	850.658	951.449	979.153	972.629	905.769	804.829	898.176	924.841	1076.79	1168.36	1151.17	1189.87	1242.34	1218.1	1218.48	1221.39	1264.57	1310.73	1343.83	1357.59	1413.62	1395.54	1409.01	1446.94	1476.24	1527.17	1575.49	1533.78	1600.3	1614.92	1634.87	1664.09	1728.01	1783.65	1800.8	1816.41
CS76197	372.759	324.773	307.133	314.124	313.572	346.001	424.71	400.145	411.728	357.293	346.106	413.103	438.151	494.584	547.331	549.52	533.785	482.488	454.981	513.549	536.482	602.303	692.041	676.22	698.523	726.073	700.835	698.062	696.988	726.492	766.257	788.414	795.064	851.741	771.702	770.587	789.025	860.249	901.907	914.33	962.576	991.414	935.123	988.887	1526.34	1048.17	1101.3	1121.28	1164.99
CS76198	817.801	809.139	797.898	792.779	791.5	818.498	876.934	877.175	851.707	845.797	876.054	874.416	894.242	984.111	1059.7	1037.56	1040.03	1047.08	1038.4	1052	1077.45	1121.57	1253.64	1251.48	1288.2	1369.89	1365.39	1390.78	1408.56	1469.35	1516.19	1535.24	1569.81	1623.22	1633.07	1662.07	1686.91	1705.64	1788.54	1838.98	1815.67	1894.56	1930.69	1945.4	2011.29	2076.32	2135.94	2154.78	2179.89
CS76199	864.5	881.035	873.098	898.263	923.757	955.873	1020.45	1042.38	994.94	1001.14	999.381	1087.65	1150.38	1202.21	1285.81	1279.47	1323.8	1269.78	1298.74	1347.21	1360.89	1435.77	1480.82	1466.24	1516.98	1564.78	1611.37	1636.64	1636.27	1649.05	1674.83	1679.69	1692.51	1782.42	1795.97	1793.73	1805.3	1815.16	1847.99	1854.42	1862.7	1961.67	2018.73	2037.68	2067.85	2122.96	2140.11	2155.17	2170.79
CS76200	841.861	837.412	785.002	794.367	800.616	834.77	882.243	892.443	948.67	946.076	910.449	952.914	981.402	1022.46	1080.76	1117.49	1133.61	1134.74	1111.84	1123.6	1160.64	1200.3	1236.73	1202.54	1230.38	1311.27	1334.04	1372.46	1384.36	1388.79	1373.68	1388.96	1405.41	1489.9	1508.86	1539.96	1569.98	1604.94	1577.37	1586.36	1624.18	1707.92	1725.85	1768.63	1795.99	1818.69	1821.34	1851.87	1865.32
CS76201	632.462	617.367	541.993	534.039	524.993	586.316	693.95	668.621	667.298	664.733	636.177	643.758	646.457	707.726	828.945	829.656	812.819	819.719	736.913	757.452	783.833	840.737	963.145	935.948	964.318	1013.76	991.859	987.302	992.963	1035.57	1070.61	1081.21	1092.8	1155.34	1160.29	1177.67	1198.69	1246.72	1266.73	1290.07	1302.89	1351.87	1379.26	1414.17	1464.06	1472.93	1512.58	1529.22	1552.41
CS76202	581.747	586.163	570.91	593.028	602.146	621.803	657.907	668.78	666.803	651.902	667.676	695.822	706.056	757.107	814.137	833.301	842.027	844.893	813.341	839.397	857.317	903.391	974.183	958.577	1004.25	1045.73	1019.07	1013.6	1019.97	1049.44	1067.8	1084	1099.34	1158.47	1150.69	1180.4	1204.49	1253.05	1275.02	1284.89	1323.32	1380.93	1411.28	1435.64	1450.94	1509.39	1533.62	1562.45	1571.78
CS76203	1091.4	1114.1	1059.89	1093.17	1083.61	1135.24	1212.27	1214.07	1262.85	1292.79	1244.3	1299.53	1331.13	1416.62	1508.47	1542.95	1562.22	1587.94	1524.25	1583.37	1591.48	1679.85	1749.7	1733.43	1777.83	1860.07	1854.85	1892.2	1926.48	1981.45	1998.54	2019.13	2023.53	2108.09	2152.97	2208.1	2254.05	2280.51	2338.26	2356.95	2333.8	2439.08	2515.46	2530.04	2549.57	2639.79	2694.86	2708.83	2723.86
CS76204	420.078	346.068	339.005	372.846	404.781	470.187	541.435	537.617	498.941	415.624	403.335	463.565	510.009	614.999	681.717	691.135	658.055	562.439	522.488	619.491	656.057	774.8	879.473	858.74	892.282	921.607	858.99	881.709	890.588	933.002	995.807	1009.76	1010.52	1054.03	978.75	1026.87	1040.82	1084.32	1145.15	1178.33	1184.24	1236.59	1188.01	1245.87	1247.64	1307.7	1371.51	1389.7	1421.67
CS76205	855.417	753.239	775.569	767.553	788.46	890.321	1025.62	964.919	922.153	903.614	884.409	993.933	1019.28	1142.3	1259.94	1236.07	1198.42	1145.98	1124.21	1201.23	1246.09	1352.67	1475.31	1438.99	1478.55	1540.99	1522.06	1522.07	1540.72	1581.28	1596.9	1618.19	1643.83	1698.82	1676.31	1703.76	1736.69	1799.86	1831.29	1848.07	1894.81	1950.52	1925.81	1971.15	2016.43	2055.01	2105.06	2141.39	2163
CS76206	769.916	738.04	699.985	775.228	781.133	860.296	908.695	905.79	883.714	852.141	840.175	953.226	1013.4	1076.2	1118.03	1123.27	1124.91	1118.12	1078.24	1180.11	1196.13	1257.36	1302.09	1265.79	1297.33	1352.98	1371.62	1386.6	1400.77	1405.78	1416.63	1416.57	1425.13	1480.87	1508.21	1558.14	1577.63	1590.23	1617.31	1654.75	1632.36	1706.53	1726	1749.06	1753.52	1808.6	1837.52	1845.39	1848.91
CS76207	711.81	727.538	718.804	713.557	731.243	764.907	802.645	811.465	840.702	841.74	830.181	854.407	884.376	930.876	966.43	999.031	1032.88	1057.66	1027.31	1062.55	1094.02	1142.42	1158.61	1114.51	1161.18	1257.28	1274.77	1291.81	1303.32	1349.95	1351.08	1352.3	1364.71	1462.67	1486.58	1517.93	1555.39	1588.85	1576.1	1955.33	1603.38	1717.68	1712.49	1766.64	1802.52	1863	1867.32	1886.12	1901.51
CS76208	1027.24	1008.51	992.507	1032	1063.45	1152.89	1225.26	1241.39	1209.96	1156.98	1168.32	1264.73	1287.87	1386.59	1457.25	1506.55	1529.32	1488.66	1481	1507.84	1534.27	1587.12	1659.56	1583.73	1639.15	1734.53	1729.79	1761.37	1786.19	1835.5	1850.46	1832.78	1839.96	1948.26	1960.19	2005.25	2042.28	2080.46	2099.01	2102.86	2121.53	2222.6	2252.88	2289.08	2322.66	2363.11	2375.62	2396.25	2413.08
CS76209	817.626	838.278	814.93	828.488	835.85	848.49	872.16	874.384	899.024	923.975	921.299	956.817	978.048	1000.08	1020.43	1050.54	1058.03	1066.17	1064.73	1093.02	1101.33	1149.02	1165.39	1129.68	1155.31	1227.6	1245.11	1230.74	1239.05	1261.8	1271.92	1284.93	1288.46	1343.74	1359.18	1377.02	1401.12	1429.06	1424.49	1440.67	1451.65	1505.44	1510.2	1562.79	1598.95	1607.13	1640.35	1646.53	1661.58
CS76210	616.165	625.001	600.14	616.037	616.004	643.221	688.077	644.708	687.302	705.864	686.427	870.662	896.872	808.373	862.827	866.54	873.029	885.78	851.093	901.221	924.834	1002.25	1016.39	998.884	1058.34	1178.22	1144.5	1155.49	1180.51	1233.94	1220.73	1231.56	1247.92	1371.54	1357.89	1395.33	1435.66	1824.31	1479.85	1530.32	1879.16	1647.25	1655.89	2046.06	2104.88	1817.56	1820.04	1850.27	1858.94
CS76211	647.855	623.636	613.392	612.309	641.355	719.743	770.535	751.828	759.256	701.347	710.881	758.579	806.803	869.461	941.005	949.747	918.018	876.993	865.271	924.905	957.843	1059.85	1120.65	1119.11	1141.13	1207.33	1275.25	1286.74	1308.86	1347.26	1369.41	1384.58	1399.57	1477.15	1497.39	1555.27	1593.45	1650.89	1653.13	1654	1702.46	1773.42	1790.39	1862.15	1888.25	1932.86	1938.94	1944.55	1972.05
CS76213	568.892	562.058	530.518	533.677	564.349	617.842	643.765	654.038	641.564	642.187	630.052	639.241	682.854	757.867	796.957	811.405	811.321	799.844	762.36	764.85	816.958	894.857	945.029	909.164	947.009	1015.56	1021.07	1044.33	1064.86	1076.28	1096.37	1110.71	1122.62	1195.62	1185.12	1230.61	1246.76	1286.77	1303.22	1317.17	1348.38	1409.32	1412.98	1458.96	1479.08	1528.79	1542.44	1575.81	1592.87
CS76214	736.078	728.06	684.727	684.87	688.814	735.685	848.916	865.141	868.292	854.654	826.423	834.824	845.398	894.456	986.396	1018.97	1009.86	1046.15	1028.02	1061.87	1068.94	1101.82	1186.59	1135.75	1176.8	1236.61	1166.91	1194.82	1221.94	1271.11	1327.83	1337.49	1347.81	1426.81	1381.55	1432.99	1477.41	1495.12	1545.77	1589.4	1575.5	1647.43	1616.93	1664.2	1690.63	1771.66	1853.69	1884.01	1901.58
CS76215	589.157	571.693	527.415	537.711	547.294	593.426	673.562	687.935	696.506	678.27	625.644	664.769	681.314	751.886	823.523	877.478	874.86	825.733	732.926	751.722	785.73	850.006	954.187	937.66	977.517	999.242	961.035	965.959	981.568	1014.96	1061.04	1075.77	1092.93	1129.66	1116.58	1143.3	1171.79	1209.92	1256.8	1276.86	1290.39	1343.32	1354.89	1375.99	1403.13	1456.7	1498.49	1515.09	1527.05
CS76216	947.879	941.665	949.317	944.812	955.081	1009.37	1050.51	1038.26	1031.85	1019.69	1050.31	1122.58	1170.22	1243.63	1272.92	1302.96	1278.75	1243.15	1279.19	1326.94	1369.17	1498.46	1512.11	1485.92	1528.04	1615.66	1650.62	1695.37	1704.09	1742.96	1759.93	1766.03	1778	1867.7	1889.29	1938.26	1962.52	2001.58	2012.39	2017.48	2052.02	2132.05	2147.14	2194.97	2239.54	2283.61	2318.83	2340.85	2364.06
CS76217	974.49	1003.83	1011.5	1027.22	1040.46	1051.09	1081.94	1101.37	1117.01	1120.74	1136	1193.24	1200.03	1280.04	1306.03	1338.25	1375.72	1392.96	1394.59	1468.92	1511.49	1557.83	1545.38	1515.45	1577.65	1676.87	1687.11	1735.93	1760.93	1806.6	1829.56	1838.63	1859.83	1936.18	1937.38	1980.58	2034.88	2070.9	2079.38	2090.84	2130.28	2202.54	2221.2	2264.73	2291.16	2383.51	2406.6	2451.72	2485.13
CS76218	779.778	746.817	712.723	722.262	761.89	862.641	902.562	889.826	862.697	849.417	823.459	907.145	970.232	1064.85	1099.94	1114.95	1087.86	1113.43	1075.36	1110.68	1152.06	1239.46	1277.27	1240.2	1298.19	1368.27	1408.93	1425.02	1445.76	1471.16	1483.02	1489.2	1502.33	1566.58	1581.67	1612.98	1648.48	1678.91	1711.11	1723.15	1746.06	1804.18	1830.61	1870.95	1920.39	1969.61	2006.34	2031.01	2046.52
CS76219	605.041	608.154	585.272	622.144	629.202	665.462	713.03	700.518	720.186	711.817	694.787	742.332	788.62	840.742	892.324	908.248	902.59	908.587	861.468	945.444	959.507	1019.29	1063.08	1031.77	1086.01	1181.46	1155.01	1161.81	1180.57	1223.83	1221.14	1228.92	1240.39	1334.67	1335.02	1359.42	1387.54	1436.43	1425.27	1416.47	1457.21	1549.3	1536.73	1592.13	1621.17	1641.82	1655.64	1669.86	1673.68
CS76220	621.646	637.216	599.595	612.57	622.336	674.339	724.305	738.329	748.772	729.609	701.231	744.95	768.216	842.448	908.317	921.761	922.551	905.027	871.026	896.447	938.452	1008.96	1110.94	1058.36	1101.86	1164.59	1162.64	1178.76	1198.79	1247.25	1281.52	1289.05	1302.58	1383.25	1370.83	1419.39	1450.45	1511.97	1544.62	1569.32	1583.77	1657.07	1663.46	1707.79	1761.24	1796.74	1834.95	1857.2	1881.25
CS76221	925.446	925.486	836.406	862.227	911.235	986.637	1068.22	1022.95	1049.59	1045.55	963.588	1046.41	1083.45	1185.34	1258.27	1254.63	1192.73	1192.65	1111.32	1229.26	1282.81	1404.58	1496.17	1419.45	1475.69	1553.73	1541.54	1558.95	1581.71	1638.78	1672.49	1686.18	1692.81	1793.52	1755.19	1796.79	1845.77	1871.54	1925.21	1842.44	1944.18	2027.89	2029.33	2083.97	2137.49	2204.75	2260.52	2289.93	2296.28
CS76222	1305	1158.9	1072.66	1095.09	1111.64	1213.47	1369.05	1371.14	1382.16	1338.44	1345.35	1408.2	1448.01	1540.18	1630.22	1659.57	1655.73	1555.2	1500.45	1613.84	1687.46	1784.11	1792.07	1780.97	1849.48	1967.19	1972.6	2018.11	2046.44	2092.18	2090.4	2133.02	2141.99	2259.18	2298.5	2348.74	2391.48	2429.25	2397.91	2395.21	2452.05	2575.5	2663.82	2704.52	2770.09	2765.08	2755.01	2795.57	2805.5
CS76223	521.151	532.352	497.124	513.132	494.349	513.05	553.665	551.307	558.09	545.064	522.176	583.612	566.193	621.208	661.562	693.645	710.948	708.769	638.267	727.571	726.201	766.262	826.404	815.322	856.834	914.595	872.603	876.738	885.987	912.697	958.478	970.881	982.475	1020.96	1006.78	1030.48	1059.23	1107.27	1157.76	1171.12	1176.24	1233.17	1234.88	1239.95	1277.18	1334.76	1399.36	1409.89	1431.7
CS76224	934.97	947.249	915.539	887.938	912.767	968.402	1018.39	1024.14	1039.2	1031.58	1033.49	1058.91	1108.56	1149.6	1201.79	1213.15	1236.9	1280.63	1210.32	1205.79	1234.98	1301.05	1368.48	1355.53	1370.29	1438.44	1490.9	1514.02	1524.85	1562.8	1582.03	1595.81	1597.2	1679.42	1737.42	1757.21	1780.23	1840.91	1838.22	1868.09	1897.44	1950.25	1985.12	2046.37	2075.98	2101.49	2148.53	2170.51	2189.98
CS76225	695.042	694.215	677.512	648.025	653.326	693.013	776.273	757.815	769.991	757.351	781.598	760.056	792.491	872.958	937.866	949.212	931.956	918.364	913.184	934.101	938.885	1020.83	1113.09	1100.82	1143.98	1204.18	1138.78	1173.59	1194.3	1231.17	1265.09	1279.82	1306.28	1377.36	1337.37	1391.41	1417.67	1435.1	1488.87	1474.77	1494.34	1611.05	1597.12	1635.61	1660.91	1756.73	1792.83	1812.25	1832.68
CS76226	946.738	875.365	863.853	854.937	845.095	908.954	1010.8	1029.19	1050.63	996.839	984.221	994.52	996.667	1014.55	1097.13	1143.45	1134.18	1129.46	1052.99	1162.67	1184.36	1257.56	1384.22	1402.98	1429.13	1472.21	1532.51	1527.92	1550.31	1598.16	1653.52	1642.79	1657.46	1748.84	1749.19	1801.09	1848.53	1883.8	1919.86	1907.01	1947.48	2026.2	2043.24	2074.23	2136.23	2156.55	2200.32	2216.55	2231.01
CS76227	811.137	813.948	704.966	695.138	709.057	794.336	888.133	868.303	906.955	908.713	782.562	857.958	913.58	996.844	1116.82	1138.22	1170.96	1164.91	1021.7	1057.68	1155.6	1279.31	1353.01	1367.12	1397.65	1458.26	1491.62	1513.5	1525.93	1553.65	1583.4	1586.85	1604.28	1673.9	1654.42	1716.14	1783.15	1860.57	1852.19	1862.07	1917.6	1964.85	1973.89	2082.97	2148.95	2152.4	2198.84	2225.4	2240.65
CS76228	855.064	806.15	777.386	827.416	851.318	953.087	982.264	976.847	923.529	917.617	900.099	1022.96	1085.43	1182.01	1230.78	1241.65	1186.32	1159.35	1131.9	1220.17	1277.27	1376.05	1431.94	1391.31	1440.55	1511.42	1513.1	1534.26	1557.29	1583.93	1617.09	1629.43	1636.82	1713.55	1718.75	1761.44	1798.49	1822.71	1858.41	1849.24	1871.76	1961.25	1990.34	2018.87	1492.42	2123.93	2159.25	2191.96	2203.29
CS76229	756.026	771.076	730.5	748.839	724.231	795.526	844.342	874.833	871.13	879.45	841.766	834.025	851.289	930.645	995.996	1027.15	1059.55	1054.58	986.696	1046.15	1057.91	1154.29	1271.81	1218.87	1266.77	1339.83	1328.47	1345.87	1366.69	1398.98	1436.6	1429.09	1432.46	1500.72	1505.73	1544.65	1574.69	1623.24	1650.84	1638.49	1657.96	1730.66	1728.35	1785.4	1804.71	1825.22	1862.84	1880.01	1879
CS76230	729.432	764.278	714.56	727.064	728.1	806.955	897.845	868.042	892.492	856.147	859.276	900.924	921.523	1001.34	1102.19	1131.07	1130.93	1108.74	1098.55	1128.03	1150.11	1257.31	1339.9	1324.04	1365.85	1466.17	1468.64	1490.3	1510.69	1553.82	1581.29	1597.47	1608.77	1719.52	1722.27	1779.08	1825.4	1874.92	1878.27	1878.65	1917.55	2003.74	2013.32	2072.7	2126.94	2153.5	2171.97	2199.69	2217.22
CS76231	649.919	611.497	577.52	617.154	666.575	721.288	781.373	776.578	794.041	736.066	729.972	806.372	829.226	908.719	957.726	972.221	972.071	926.859	936.258	983.301	1004.68	1086.79	1108.6	1093.56	1132.47	1258.2	1239.45	1238.93	1250.98	1300.2	1294.57	1299.01	1312.66	1437.78	1393.16	1456.63	1479.3	1529.01	1536.79	1529.19	1570.12	1681.68	1717.55	1754.83	1811.81	1876.27	1870.99	1894.47	1907.54
CS76232	515.09	517.937	498.59	526.397	526.388	547.857	605.144	620.683	629.564	609.964	615.099	641.191	641.889	685.054	746.925	769.328	789.709	791.64	766.723	795.323	805.244	843.854	894.314	865.349	891.018	946.924	929.26	953.266	961.179	995.949	1011.61	1029.67	1037.2	1110.91	1067.69	1108.77	1157.46	1198.23	1212.7	1261.61	1251	1321.18	1348.45	1366.65	1427.37	1471.43	1490.25	1509.28	1537.39
CS76233	866.175	876.673	695.577	790.738	822.768	890.395	1048.82	987.787	995.833	981.036	872.85	1010.96	1077.17	1160.15	1293.55	1176.47	1283.85	1297.16	1148.23	1252.9	1255.83	1342.88	1360.44	1314.44	1336.37	1465.5	1451.37	1495.13	1517.21	1579.58	1513.11	1518.42	1520.34	1655.36	1690.1	1743.47	1773.23	1820.41	1741.9	1774.48	1786.06	1892.68	1958.98	2020.57	2053.87	2081.77	2015.73	2030.43	2046.76
CS76234	814.473	840.005	844.507	877.115	879.229	891.73	918.843	935.637	959.171	989.341	995.233	1016.55	1027.92	1062.61	1089.83	1097.91	1122.51	1159.18	1166.36	1207.53	1244.82	1282.59	1300.33	1258.49	1287.65	1389.69	1395.39	1430.12	1452.3	1482.08	1477.29	1468.41	1482.17	1588.69	1613.52	1648.35	1684.13	1705.63	1727.99	1745.34	1721.4	1831.89	1848.14	1878.85	1917.66	1986.4	2013.08	2025.92	2045.01
CS76235	425.851	438.87	426.315	436.118	449.536	480.375	499.686	510.388	525.798	537.697	515.058	543.148	573.535	610.478	648.819	660.417	667.647	698.299	675.575	715.383	732.629	771.735	770.682	734.179	772.461	826.817	826.218	855.047	862.636	879.439	867.676	877.681	886.919	940.197	938.725	958.954	982.951	1006.42	1017.37	1054.67	1036.93	1089.83	1091.35	1121.6	1148.23	1179.79	1204.81	1209.3	1214.4
CS76236	688.977	687.172	657.859	657.137	658.22	682.047	765.804	772.99	787.849	797.144	747.994	807.525	834.397	864.955	951.275	973.917	971.258	948.113	924.432	935.257	994.622	1023.44	1081.14	1059.43	1098.64	1183.29	1178.61	1182.12	1209.73	1266.33	1277.86	1290.61	1297.2	1405.47	1415.48	1453.06	1490.58	1567.8	1541.88	1573.58	1608.52	1677.62	1700.99	1790.09	1839.14	1877.15	1883.81	1905.17	1922.1
CS76237	363.955	380.458	356.893	368.106	365.755	378.464	416.347	432.644	437.197	453.344	423.501	453.466	455.254	482.784	508.837	520.437	529.39	538.373	507.202	532.703	548.57	585.786	626.415	599.762	622.844	653.653	620.273	652.19	659.568	680.059	700.081	714.395	719.988	761.497	744.245	777.49	793.116	809.325	839.144	850.339	864.598	914.958	917.06	930.625	942.707	1030.3	1053.72	1074.45	1094.52
CS76238	976.873	1005.8	987.67	1016.46	1017.13	1056.07	1113.24	1124.74	1147.6	1156.06	1126.2	1163.49	1186.86	1217.39	1279.26	1314.39	1354.73	1365.16	1287.71	1387.07	1395.59	1423.49	1416.33	1388.04	1433.29	1512.27	1503.78	1524.79	1544.39	1573.5	1555.44	1570.93	1586.23	1695.65	1698.39	1736.08	1776	1782.3	1821.09	1845.31	1835.7	1949.95	1977.02	1972.31	2015.09	2080.13	2085.77	2117.93	2144.33
CS76239	790.11	814.855	752.997	769.2	782.006	818.782	857.069	868.978	889.617	919.909	886.766	928.859	940.218	999.556	1082.22	1088.87	1119.36	1137.99	1079.84	1126.16	1135.55	1198.1	1276.86	1232.27	1285.74	1345.77	1327.82	1328.75	1330.45	1360.81	1391.65	1413.57	1435.18	1494.33	1470.09	1491.07	1514.72	1576.6	1603.74	1620.68	1643.1	1693.15	1694.57	1746.83	1962.45	1806.47	1877.36	1904.73	1910.35
CS76240	888.353	899.963	854.147	864.891	904.477	951.669	1007.39	1001.01	992.727	1029.42	931.09	1047.14	1098.34	1148.52	1232.46	1256.22	1258.84	1295.12	1163.44	1277.7	1326.41	1393.9	1416.53	1377.37	1411.49	1483.76	1479.04	1512.16	1525.99	1546.84	1564.02	1572.34	1578.36	1671.72	1668.73	1694.54	1732	1762.38	1778.54	1805.3	1801.64	1889.27	1883	1921.07	1946.88	2008.24	2016.16	2035.42	2023.03
CS76241	256.263	306.443	229.977	243.737	248.864	246.768	301.948	299.83	312.675	314.857	253.725	291.047	327.133	312.375	391.914	370.971	362.631	404.506	326.158	354.426	390.646	403.93	671.482	547.636	634.788	629.499	458.439	472.939	505.592	543.59	706.279	733.1	750.729	750.001	605.579	629.814	653.924	745.036	916.88	918.956	955.21	954.154	771.395	859.05	862.211	859.603	1057.21	1097.38	1134.96
CS76242	927.501	899.838	882.965	895.14	875.782	913.336	1026.61	989.015	1020.38	1011.86	958.718	1017.7	1021.51	1121.56	1235.64	1247.28	1258	1237.54	1104.76	1227.45	1275.63	1373.41	1476.79	1489.02	1512.87	1580.09	1622.39	1642.67	1647.78	1699.96	1724.49	1740	1757.34	1834.18	1834.1	1885.88	1924.76	2021.5	1977.77	1983.86	2058.83	2099.9	2088.4	2211.12	2228.57	2247.96	2272.93	2288.45	2293.58
CS76243	603.421	616.071	590.947	608.8	626.834	656.994	683.747	679.555	686.038	699.325	684.515	895.647	760.036	811.502	841.906	846.554	843.975	840.752	813.692	857.469	893.328	951.826	993.532	966.721	1004.48	1064.17	1073.55	1083.51	1099.58	1127.52	1141.34	1154.2	1164.07	1230.53	1217.31	1237.38	1264.75	1271.11	1309.73	1320.97	1335.66	1413.52	1671.17	1454	1490.59	1553.37	1580	1609.87	1629.61
CS76244	645.643	649.093	588.58	626.617	664.243	724.388	789.493	771.999	743.633	682.85	651.46	731.124	804.003	880.161	945.378	951.779	946.022	928.981	859.847	943.987	1005.43	1074.62	1105.81	1074.56	1121.51	1164.5	1150.81	1191.3	1204.58	1228.7	1240.8	1248.16	1254.68	1346.3	1337.13	1362.53	1394.87	1415.25	1429.85	1411.91	1448.36	1533.85	1515.65	1568.09	1576.24	1624.38	1645.01	1673.94	1672.13
CS76245	634.34	646.83	622.109	646.814	651.34	694.532	752.717	757.049	769.376	735.968	717.815	768.874	810.885	885.1	951.781	971.271	989.917	967.149	902.714	972.576	1019.76	1110.6	1164.43	1139.5	1169.91	1231.68	1258.93	1269.14	1281.72	1317.12	1326.26	1334.08	1351.28	1436.78	1446.51	1490.91	1516.55	1566.4	1580.69	1614.72	1616.42	1710.06	1753.94	1815.54	1883.67	1925.47	1960.37	1995.68	2012.1
CS76246	539.444	553.106	508.512	533.022	530.276	548.389	560.539	568.092	592.809	583.156	585.164	663.833	699.026	707.699	767.53	810.056	831.453	813.401	626.501	763.688	828.814	873.418	845.464	859.552	884.719	930.775	959.874	974.251	984.944	1001.35	970.802	962.417	975.967	1049.95	1091.14	1130.51	1151.12	1139.41	1086.33	1130.88	1104.21	1219.77	1299.64	1311.77	1362	1385.29	1319.22	1352.73	1387.84
CS76247	469.226	470.78	447.978	437.645	443.87	474.002	534.289	529.977	545.36	535.225	520.223	544.139	570.034	604.017	646.623	655.551	675.545	683.701	651.218	664.69	668.961	744.526	829.589	807.365	835.173	868.345	849.864	858.861	867.744	920.389	958.497	978.767	991.111	1045.37	1020.64	1047.36	1077.38	1127.73	1161.07	1161.07	1204.12	1261.33	1258.01	1300.32	1327.84	1396.09	1427.42	1446.22	1646.05
CS76248	704.419	745.713	722.92	748.207	776.81	799.687	828.802	836.882	863.656	866.447	840.598	906.159	919.944	938.088	986.047	1031.32	1044.86	1060.38	975.348	1057.6	1085.72	1153.65	1148.5	1125.99	1168.94	1290.37	1263.23	1282.05	1308.89	1348.49	1335.24	1356.29	1362.24	1459.64	1460.44	1514.56	1547.65	1644.22	1588.17	1606.97	1666.8	1720.92	1735.94	1831.33	1871.7	1844.31	1846.35	1882.38	1899.36
CS76249	597.936	602.845	568.443	597.456	614.327	679.067	738.534	728.585	724.161	691.537	676.935	725.709	765.5	870.416	933.157	956.628	921.141	874.842	850.506	924.924	970.272	1058.44	1110.18	1096.94	1133.94	1355.28	1335.9	1211.89	1226.99	1265.3	1290.76	1309.98	1312.51	1383.01	1379.88	1411.85	1432.14	1431.04	1474.84	1501.64	1488.68	1571.79	1565.91	1576.69	1599.62	1678.8	1703.55	1730.89	1757.35
CS76250	286.745	242.295	252.182	286.58	304.331	337.43	365.644	362.305	357.727	329.147	339.249	359.11	377.133	415.687	440.686	469.8	468.366	443.337	460.616	481.159	498.28	536.545	582.48	553.692	577.559	600.035	587.898	598.743	609.281	628.578	642.289	655.474	661.604	702.154	670.205	682.014	712.463	751.764	750.727	770.525	804.476	823.428	810.435	843.539	888.119	887.469	916.63	940.782	941.153
CS76251	652.392	622.884	639.846	680.356	684.646	706.816	735.951	735.987	743.117	716.898	738.698	782.083	805.44	854.78	895.044	904.123	903.984	861.853	839.512	941.73	969.607	1040.56	1084.4	1068.82	1092.37	1150.77	1138.89	1186.37	1197.37	1232.06	1247.41	1255.63	1266.6	1333.71	1337.28	1391.99	1424.27	1461.44	1495.29	1521.29	1531.27	1615.73	1647.9	1705.57	1749.07	1795.84	1813.43	1841.97	1857.47
CS76252	481.274	481.116	462.451	469.502	467.951	511.535	554.525	559.144	562.78	565.365	527.05	552.137	585.302	635.574	678.307	687.051	690.577	696.472	669.335	685.591	719.299	768.6	818.036	789.562	817.56	864.112	870.037	884.473	893.351	924.366	949.013	958.073	965.111	1016.82	1031.89	1064.17	1088.52	1116.77	1157.19	1142.7	1165.62	1232.2	1252.2	1276.34	1290.93	1375.5	1402.29	1412.92	1426.3
CS76253	727.99	722.965	686.871	698.764	682.951	755.463	821.027	838.615	840.993	844.145	823.489	899.998	919.409	1036.09	1087.26	1095.54	1089.45	1090.74	1023.72	1095.68	1118.11	1231.75	1309.6	1298.82	1335.28	1393.15	1411.44	1437.99	1455.51	1491.48	1498.03	1518.96	1529.12	1606.94	1634.22	1667.75	1686.8	1737.8	1768.11	1811.79	1777.51	1887.73	1940.08	1957.54	1987.78	2070.67	2101.7	2130.26	2155.23
CS76255	494.677	463.154	444.53	450.536	473.124	528.023	570.116	554.135	580.022	563.853	557.009	584.541	629.345	704.794	760.796	763.21	783.99	775.906	713.513	762.497	804.363	874.555	938.627	922.112	942.185	992.344	1003.76	1005.92	1017.44	1044.12	1074.63	1083.96	1093.09	1164.1	1164.8	1179.09	1207.31	1237.45	1278.09	1315.65	1321.94	1384.65	1391.42	1422.59	1459.26	1530.96	1584.04	1614.82	1625.24
CS76256	848.618	851.395	854.433	873.374	868.395	908.611	944.787	941.284	930.359	925.22	978.233	1008.58	1044.29	1094.21	1133.49	1157.32	1147.61	1156.19	1111.01	1193.05	1217.98	1293.71	1305.88	1289.33	1319.57	1415.43	1431.92	1451.33	1460.87	1498.55	1519.75	1532.7	1541.56	1654.94	1679.3	1729.41	1765.2	1802.16	1799.25	1838.64	1818.28	1919.33	1951.76	1995.21	2044.89	2089.27	2098.48	2120.9	2134.74
CS76258	703.42	703.24	677.352	705.565	720.008	773.558	816.495	817.886	804.801	800.103	776.349	822.003	871.052	956.821	1016.8	1025.63	1031.33	1023.48	995.265	1079	1115.63	1198.07	1149.42	1125.12	1192.8	1330.88	1361.41	1389.58	1404.08	1425.72	1394.25	1412.43	1426.92	1559.58	1571.6	1610.6	1644.44	1648.65	1636.43	1655.12	1685.81	1791.42	1826.6	1867.15	1928.73	1994.76	1984.82	2025.01	2037.02
CS76259	472.141	482.38	474.146	478.589	492.02	495.06	537.025	541.975	557.122	567.463	568.965	583.225	590.331	620.277	668.671	677.222	695.448	710.666	705.098	731.919	746.705	763.065	808.231	778.835	804.33	849.233	843.817	846.649	853.692	869.461	903.518	908.464	917.951	961.698	958.229	984.766	1011.24	1028.53	1083.02	1105.44	1096.88	1151.31	1158.41	1171.71	1228.62	1261.59	1300.82	1316.41	1327.71
CS76260	784.362	806.571	765.998	796.887	838.234	856.832	893.579	918.921	937.286	949.558	928.744	953.33	982.74	1033.27	1064.94	1082.25	1096.59	1112.28	1084.96	1116.15	1151.5	1195.08	1233.12	1202.17	1227.16	1271.97	1287.16	1296.9	1311.9	1340.36	1361.53	1373.7	1390.48	1467.42	1464.08	1501.46	1522.62	1550.7	1583.38	1629.14	1616.8	1730.25	1748.96	1782.08	1846.34	1907.21	1934.7	1962.35	1985.11
CS76261	692.016	660.53	603.631	666.813	710.534	747.221	786.969	780.38	772.202	737.458	691.064	779.782	845.811	916.259	976.088	975.827	972.386	961.519	892.518	981.201	1029.04	1122.14	1069.64	1045.77	1110.3	1192.39	1186.81	1220.94	1235.45	1259.22	1231.61	1250.37	1262.82	1345.14	1367.17	1402.91	1424.2	1445.78	1449.12	1502.4	1415.58	1554.73	1561.19	1616.91	1639.12	1686.43	1705.76	1726.31	1737.64
CS76262	881.66	900.111	880.912	927.811	941.068	984.263	1003.51	1004.05	1038.74	1085.15	1052.11	1129.06	1157.3	1206.24	1249.06	1288.37	1292.54	1342.55	1291.21	1349.8	1378.33	1426.59	1431.06	1395.97	1439.89	1527	1543.13	1562.09	1576.09	1619.32	1646.59	1666.41	1677.56	1742.77	1764.57	1806.18	1859.39	1904.87	1959.55	1953.84	2000.66	2083.19	2094.86	2152.94	2224.89	2266.73	2328.8	2356.98	2387.16
CS76263	795.66	751.554	714.682	743.427	736.431	802.643	879.421	901.561	901.992	898.109	865.719	924.565	921.18	1004.96	1062.93	1090.77	1067.05	1055.21	1011.94	1065.87	1072.27	1153.16	1275.92	1250.14	1278.05	1299.55	1302.32	1313.36	1320.11	1359.34	1388.45	1390.03	1404.37	1460.51	1495.68	1537.43	1572.15	1635.29	1648.26	1645.87	1679	1751.22	1797.04	1883.13	1929.65	1975.38	2019.82	2026.87	2045.37
CS76264	632.101	616.167	597.702	620.317	643.438	700.559	761.316	761.818	759.087	752.078	732.164	762.938	787.544	838.933	892.795	930.708	937.648	894.466	863.549	915.782	943.729	1031.83	1075.39	1040.78	1094.5	1145.5	1140.76	1148.43	1163.49	1199.99	1217.61	1227.11	1235.44	1329.12	1331.78	1376.8	1419.42	1476.2	1476.05	1487.91	1535.66	1591.83	1576.27	1646.8	1684.62	1727.36	1746.59	1779.66	1790.36
CS76265	1171.89	1218.22	1165.6	1220.93	1201.2	1247.72	1326.69	1346.61	1389.17	1386.17	1360.93	1439.68	1457.59	1530.6	1619.41	1637.03	1666.31	1704.03	1649.83	1709.25	1716	1755.32	1776.12	1740.03	1790.26	1925.53	1919.91	1932.01	1940.82	1981.18	1961.31	1965.42	1974.28	2102.34	2108.94	2150.28	2186.76	2240.55	2221.99	2227.68	2253.07	2382.31	2402.16	2468.75	2520.68	2572.39	2569.66	2591.18	2596.24
CS76266	778.772	704.717	583.831	725.088	772.484	878.851	956.821	919.376	850.152	796.798	693.677	846.809	944.228	1078.94	1148.91	1164.45	1078.95	1019.5	874.289	1059.07	1147.01	1306.95	1395.64	1391.49	1442.52	1498.96	1417.51	1412.45	1441.58	1524.68	1561.92	1587.61	1603.7	1695.08	1661.36	1675.93	1720.24	1775.91	1812.08	1810.81	1852.61	1953.44	1953.07	2007.9	2056.46	2109.14	2126.93	2149.06	2048.19
CS76267	986.198	963.893	921.728	939.87	1007.63	1100.69	1147.83	1165	1154.59	1049.89	1040.39	1172.49	1221.76	1285.5	1358.71	1393.48	1409.21	1387.27	1327.7	1430.1	1430	1531.68	1594.34	1544.64	1576.39	1667.71	1673.86	1708.09	1728.78	1768.63	1793.12	1808.11	1818.02	1894.61	1925.19	1992.44	2051.34	2138.41	2121.6	2133.72	2177.1	2242.53	2292.24	2393.61	2459.55	2496.41	2498.44	2514.35	2543.37
CS76268	586.233	530.47	504.058	503.83	575.431	639.283	705.854	705.388	696.883	638.497	633.099	695.351	755.175	862.848	905.411	917.2	894.51	811.396	773.411	859.905	916.457	1038.43	1074.06	1066.48	1109.32	1153.35	1068.07	1077.88	1103.45	1159.41	1233.85	1248.09	1241.74	1282.84	1244.36	1255.11	1282.46	1355.81	1387.35	1391.36	1382.83	1437.55	1460.75	1496.46	1509.33	1561.63	1585.8	1588.84	1604.47
CS76269	944.092	974.852	927.659	937.522	929.607	956.335	1038.26	1073.11	1096.81	1122.32	1069.71	1096.64	1093.24	1147.17	1226.95	1254.19	1280.13	1307.13	1244.29	1301.44	1310	1359.47	1456.36	1435.06	1469.44	1517.01	1518.98	1560.39	1580	1616.53	1649.62	1673.73	1686.51	1737.53	1761.24	1793.04	1814.6	1842.49	1886.15	1922.68	1929.66	1984.02	2012.35	2042.27	2065.35	2119.34	2163.04	2187.69	2205.51
CS76270	949.89	946.256	936.059	972.308	994.826	1051.46	1066.75	1057.67	1058.01	1022.33	1050.54	1134.62	1186.15	1237.99	1259.69	1281.46	1278.01	1297.83	1287.89	1345.86	1383.27	1447.89	1409.74	1390.08	1447.34	1554.25	1583.77	1610.17	1631.17	1667.58	1665.67	1675.99	1686.64	1779.81	1813.11	1855.23	1893.14	1933.32	1922.39	1946.8	1949.29	2031.81	2069.78	2111.2	2149.32	2193.06	2206.08	2222.22	2239.5
CS76271	617.541	550.508	437.848	483.928	549.948	629.019	729.111	702.833	720.564	701.319	594.552	705.572	768.852	858.144	946.348	949.185	919.765	859.559	742.248	874.615	929.611	1003.58	1100.3	1091.27	1133.57	1169.84	1161.27	1177.55	1207.57	1256.35	1273.77	1295.71	1305.1	1375.34	1366.28	1391.32	1431.43	1498.39	1498.03	1519.86	1545.61	1611.27	1667.33	1682.68	2055.07	1751.62	1752.13	1777.92	1799.01
CS76272	698.841	698.25	687.731	711.181	747.032	799.108	841.101	842.693	859.363	861.145	851.653	902.355	952.928	1012.03	1049.02	1047.82	1055.17	1046.07	1049.28	1105.52	1148.16	1199.75	1203.2	1174.45	1215.57	1278.5	1273.86	1281.99	1291.96	1331.56	1321.66	1344.98	1355.25	1445.3	1403.47	1426.15	1463.65	1502.87	1534.28	1582.52	1538.09	1643.65	1634.13	1665.22	1721.76	1749.8	1758.67	1781.43	1787.32
CS76273	418.34	386.185	362.879	376.831	389.705	442.448	501.897	500.336	486.879	451.596	425.849	460.951	495.342	559.267	627.801	639.034	628.245	593.339	538.459	593.271	617.692	708.054	768.836	769.524	794.599	839.841	773.45	799.792	828.518	896.11	928.018	927.109	927.42	992.986	968.827	989.512	1031.72	1086.71	1090.76	1109.06	1113.68	1156.98	1154.04	1214.64	1232.35	1244.66	1262.19	1278.53	1307.46
CS76274	819.164	821.372	761.248	804.239	809.186	870.462	934.084	916.167	918.024	886.37	856.637	938.629	962.952	1055.73	1107.08	1134.21	1116.87	1116.94	994.024	1103.31	1129.06	1219.9	1327.13	1303.84	1341.05	1416.72	1412.31	1392.61	1405.5	1435.67	1454.4	1465.36	1486.48	1547.91	1538.86	1583.71	1612.6	1666.28	1697.5	1692.82	1733.73	1792.85	1801.72	1871.93	1906.07	1950.71	2005.78	2030.03	2048.36
CS76275	742.692	752.793	754.368	766.299	782.145	793.428	825.962	819.668	839.444	863.855	863.867	882.625	900.974	953.171	999.145	1007.52	1032.87	1056.72	1058.47	1067.77	1095.32	1133.97	1173.09	1134.63	1175.78	1228.59	1251.98	1289.25	1300.04	1326.44	1332.97	1346.15	1363.06	1420.3	1447.51	1487.97	1520.84	1515.35	1554.41	1596.43	1551.58	1638.65	1674.52	1678.44	1703.11	1756.5	1787.36	1815.86	1841.34
CS76276	769.494	785.702	791.525	804.499	821.226	843.917	883.988	888.988	901.241	910.63	920.944	709.756	964.198	994.205	1052.71	1051.16	1077.51	1099	1098.9	1118.33	1126.08	1173.77	1199.93	1182.1	1219.03	1277.1	1302.8	1323.87	1335.49	1354.53	1386.97	1404.16	1421.43	1481.64	1507.79	1555.16	1576.73	1602.03	1634.69	1682.09	1674.87	1734.84	1420.33	1800.51	1872.43	1887.86	1916.27	1942.02	1973.23
CS76277	690.984	638.676	619.125	626.455	663.661	743.98	845.742	838.84	791.598	724.166	721.533	784.032	837.798	962.596	1060.11	1094.25	1035.61	922.742	874.453	932.465	984.93	1120.08	1247.33	1270.35	1332.19	1389.83	1308.26	1337.68	1361.34	1409.84	1442.49	1465.06	1473.81	1557.73	1519.34	1548.26	1590.71	1647.73	1650.54	1659.61	1706.74	1791.4	1782.66	1842.86	1861.82	1906.63	1920.91	1940.63	1947.2
CS76278	715.143	703.91	683.962	680.025	691.094	734.518	816.564	829.151	830.603	809.543	815.458	854.059	875.6	929.976	991.3	1024.07	1015.85	1008.75	980.125	1038.04	1068.36	1129.19	1209.79	1175.79	1220.72	1281.09	1231.52	1270.24	1283.34	1333.99	1364.51	1379.28	1392.73	1461.41	1451.72	1488.13	1520.79	1558.09	1590.33	1614.91	1610.25	1694.15	1699.2	1740.35	1760.85	1834.54	1881.19	1901.46	1918.45
CS76279	864.737	910.076	918.02	949.581	952.881	955.961	977.526	1006.51	1030.59	1083.04	1105.5	1109.13	1130.48	1147.23	1187.51	1216.43	1252.3	1298.94	1301.78	1321.45	1319.46	1339.62	1198.52	1174.21	1233.23	1389.9	1423.01	1458.01	1493.39	1517.51	1407.01	1416.91	1435.38	1588.37	1632.12	1669.54	1692.24	1717.88	1624.5	1654.7	1667.59	1802.46	1833.7	1896.99	1946.89	1976.15	1929.02	1949.78	1967.16
CS76280	880.196	880.312	873.174	904.512	902.64	951.25	982.509	982.023	1003.2	1000.27	1000.82	1204.83	1225.58	1141.49	1176.73	1187.15	1193.64	1193.55	1180.82	1232.43	1243.69	1301.16	1324.37	1292.18	1340.59	1400.49	1411.67	1430.62	1443.54	1477.97	1470.57	1478.07	1483.53	1581.99	1589.9	1640.37	1662.73	1963.67	1670.05	1690.01	1982.23	1791.22	1830.34	2139.02	2179.11	1900.96	1903.55	1912.19	1939.21
CS76281	665.856	659.009	642.284	651.995	663.154	726.516	788.741	783.834	781.757	788.556	780.159	829.494	865.631	928.308	1008.18	1017.41	1008.6	991.865	997.586	1020.39	1051.61	1148.87	1199.47	1194.6	1234.14	1288.46	1292.95	1329.07	1345.6	1368.41	1383.12	1394.38	1402.43	1458.07	1480.75	1500.66	1519.24	1559.14	1559.86	1566.33	1608.47	1647.21	1651.29	1691.27	1714.49	1728.41	1755.85	1779.94	1800.03
CS76282	692.569	717.919	704.184	722.534	738.299	749.609	791.455	792.095	822.659	822.981	801.784	853.813	878.408	901.504	938.41	949.594	983.789	991.793	971.092	1009.32	1017	1051.95	1109.79	1071.36	1105.65	1153.89	1151.56	1164.28	1172.61	1199.12	1223.37	1233.09	1253.18	1314.05	1329.14	1355.05	1384.12	1432.48	1431.12	2020.13	1479.27	1533.54	1549.65	1607.11	1657.05	1663.04	1700.67	1718.6	1726
CS76283	768.667	801.57	791.647	809.817	825.461	854.12	866.98	881.455	894.77	909.171	914.341	942.391	977.182	1034.21	1056.18	1059.68	1078.07	1104.8	1114.37	1128.85	1165.96	1220.8	1199.97	1159.43	1213.96	1296.86	1313.02	1347.71	1362.38	1385.78	1363.01	1367.42	1375.83	1475.94	1484.13	1517.3	1544.19	1558.99	1538.62	1564.25	1568.01	1660.96	1670.09	1709.24	1740.35	1778.05	1760.63	1785.65	1793.01
CS76284	812.314	728.081	717.761	752.359	813.77	885.864	928.198	956.13	929.218	875.78	875.463	941.804	1017.87	1098.08	1151.91	1128.16	1077.95	983.323	967.177	1056.15	1136.9	1250.89	1274.32	1252.72	1314.32	1423.85	1423.53	1436.38	1458.47	1510.89	1497.23	1510.23	1521.51	1630.72	1630.91	1663.88	1699.29	1741.46	1741.24	1737.7	1765.05	1855.01	1866.22	1894.01	1942.52	1997.43	2013.25	2028.28	2046.7
CS76285	975.862	963.78	940.212	940.69	972.447	1064.67	1154.19	1153.85	1155.27	1137.48	1112.06	1158.04	1227.17	1328.1	1386.84	1386.53	1406.72	1395.88	1374.95	1415.25	1446.8	1522.36	1552.18	1521.33	1573.42	1662.98	1656.13	1689.74	1695.94	1722.08	1724.31	1740.94	1757.21	1860.4	1822.01	1862.71	1882.95	1911.77	1950.45	1982.31	1964.85	2083.71	2075.05	2106.81	2142.73	2244.08	2256.14	2264.96	2280.13
CS76286	979.694	969.874	936.9	976.522	996.731	1058.76	1099.64	1077.07	1091.25	1073.7	1098.69	1147.73	1180.99	1220.85	1272.59	1287.93	1298.48	1309.09	1287.5	1354.29	1373.81	1421.03	1512.34	1445.05	1478.02	1544.9	1548.6	1533.25	1537.28	1596.49	1622.64	1650.74	1672.56	1774.57	1741.61	1823.01	1862.61	1933.19	1968.88	2050.72	2020.5	2115.24	2081.98	2152.2	2236.56	2252.69	2305.63	2312.81	2341.79
CS76287	618.4	608.288	601.001	595.611	601.885	641.64	701.688	691.555	685.705	666.221	686.255	737.675	788.202	832.852	899.126	921.282	935.099	915.821	928.086	972.888	1000.05	1044.54	1085.38	1052.17	1083.57	1139.43	1124.14	1138.02	1148.65	1191.94	1226.92	1231.53	1251.47	1327.4	1336.52	1395.01	1435.49	1489.7	1512.53	1523.95	1547.98	1608.71	1639.48	1695.34	1733.69	1783.3	1814.15	1831.6	1841.27
CS76288	785.14	792.07	710.243	745.9	747.511	824.94	904.264	912.121	923.829	909.185	720.158	841.051	889.804	1024.94	1113.47	1126.16	1136.58	1156.08	886.821	1061.83	1117.49	1233.33	1312.46	1276.93	1319.44	1355.54	1347.15	1381.03	1399.35	1441.66	1492.67	1503.4	1525.28	1586.97	1596.06	1658.59	1695.65	1743.81	1774.94	1789.8	1821.04	1897.07	1914.58	1979.49	2012.82	2059.24	2090.11	2096.57	2108.95
CS76289	814.503	731.355	740.116	776.97	825.145	894.286	942.034	946.142	932.193	832.178	800.46	903.564	983.251	1088.95	1136.01	1152.68	1164.3	1071.63	1061.52	1146.88	1206.6	1302.98	1307.82	1270.8	1332.55	1422.34	1388.08	1440.39	1464.11	1515.07	1500.66	1518.9	1529.41	1638.11	1622.89	1652.24	1697.14	1745.29	1753.7	1802.65	1771.7	1878.72	1876.51	1934.51	2005.53	2031.08	2030.01	2063.41	2082.27
CS76290	780.768	801.734	746.613	762.822	782.727	822.793	877.914	876.101	850.303	878.614	821.694	897.356	939.089	994.295	1057.63	1067.93	1083.51	1100.85	1012.74	1103.31	1150.33	1210.21	1226.7	1182.27	1228.03	1290.81	1285.89	1317.27	1334.36	1355.1	1348	1351.71	1336.28	1428.22	1443.56	1477.46	1505.32	1541.99	1532.7	1539.34	1539.74	1626.88	1624.96	1655.2	1674.71	1718.38	1725.28	1736.93	1734.98
CS76291	328.153	326.889	320.867	321.202	327.19	350.138	379.752	366.189	364.405	358.921	358.192	391.393	419.431	457.232	492.024	500.701	504.875	480.9	482.535	508.625	537.517	575.356	618.126	577.876	606.397	637.115	609.411	627.883	634.491	659.47	681.469	683.227	690.514	739.663	717.806	747.301	760.208	798.895	815.346	810.311	825.074	867.708	872.433	911.839	924.513	963.17	996.011	1013.77	1015.3
CS76292	1199.22	1213.86	1159.73	1240.96	1224.3	1271.72	1376.16	1392.22	1351.95	1345.88	1287.33	1442.45	1452.29	1500.63	1620.02	1655.46	1686.61	1675.11	1612.72	1674.35	1670.44	1732.25	1821.03	1751.9	1781.33	1849.29	1828.78	1843.94	1852.02	1890.01	1960.32	1962.98	1966.52	2040.31	2010.69	2071.29	2096.1	2120.66	2186.15	2183.39	2082.14	2263.35	2236.86	2275.01	2289.56	2300.75	2385.42	2404.07	2416.74
CS76293	765.026	651.281	512.001	620.82	694.506	771.804	914.121	894.456	890.915	799.917	632.416	744.292	780.389	968.961	1116.75	1117.42	1099.14	1018.09	827.033	943.038	1037.78	1161.78	1244.92	1262.42	1325.1	1385.5	1310.69	1323.12	1333.19	1407.69	1453.86	1473.71	1492.4	1577.35	1485.41	1522.28	1538.91	1504.44	1656.37	1670.67	1543.81	1801.4	1757.1	1700.47	1727.6	1989.9	2011.21	2038.76	2043.92
CS76294	205.18	215.157	187.533	195.323	202.207	219.278	258.806	258.659	250.619	228.805	219.101	236.027	253.041	282.713	332.94	334.558	342.344	326.639	298.798	319.684	324.071	375.138	503.379	427.408	463.694	471.039	442.868	442.113	447.593	460.637	531.582	542.931	563.826	579.763	523.052	544.4	553.981	592.448	670.411	731.091	712.419	724.303	661.387	691.854	724.491	739.016	839.24	868.192	881.885
CS76295	833.538	836.738	713.574	766.642	762.278	818.232	923.457	944.302	953.262	978.717	889.542	969.418	980.828	1013.26	1099.1	1127.25	1151.46	1181.94	1021.76	1146.44	1151.43	1213.97	1311.61	1316.78	1358.94	1410.34	1386.72	1383.67	1400.44	1444.23	1487.33	1496.15	1509.69	1586.46	1566.75	1595.87	1630.75	1670.39	1699.25	1727.73	1717.22	1832.21	1820.58	1874.33	1917.25	1978.49	1988.04	2014.3	2036.81
CS76296	852.804	875.454	808.594	817.06	819.336	875.885	950.857	991.234	1011.91	985.309	942.262	1008.58	1022.13	1067.17	1141.65	1170.76	1196.31	1168.4	1143.46	1196.99	1229.5	1271.23	1320.58	1323.81	1372.58	1458.31	1465.91	1473.8	1480.92	1512.72	1528.25	1539.75	1553.01	1621.55	1645.36	1689.84	1723.62	1763.38	1749.6	1784.6	1766.96	1825.99	1885.18	1935.29	1989.08	2028.55	2026.01	2053.96	2076.84
CS76297	697.636	714.329	707.509	717.937	726.737	750.364	806.45	810.912	832.659	841.445	824.443	851.698	858.969	929.735	994.43	1001.02	1030.24	1045.38	1004.07	1023.88	1036.86	1079.69	1140.83	1122.32	1165.35	1210.88	1235.57	1244.16	1260.36	1276.81	1295.99	1307.14	1317.01	1377.59	1398.64	1432.97	1452.57	1457.83	1487.06	1554.25	1504.89	1573.41	1584.63	1594.59	1631.26	1664.1	1685.96	1706.85	1714.83
CS76298	648.803	613.163	586.618	622.452	638.56	668.707	729.836	727.989	726.195	732.718	707.645	770.245	806.218	832.962	862.828	862.165	858.616	854.67	832.759	832.935	864.887	891.366	929.055	917.578	966.099	1059.6	1040.21	1056.73	1063.23	1101.33	1115.04	1115.68	1127.05	1216.21	1228.39	1257.62	1279.97	1313.79	1307.59	1309.99	1344.73	1422.95	1434.71	1483.18	1501.04	1526.87	1543.61	1575.39	1575.15
CS76299	926.955	871.795	802.643	850.353	863.842	955.822	1010.82	1010.85	936.007	885.876	771.263	898.739	952.818	1054	1164.74	1171.93	1134	1085.83	958.69	1103.45	1145.39	1250.24	1303.86	1300.95	1341.57	1404.11	1385.99	1397.22	1414.99	1457.16	1479.68	1492.81	1511.75	1597.02	1608.39	1657.55	1695.51	1734.19	1735.72	1769.42	1763.29	1859.93	1893.97	1924.21	1984.1	2005.67	2025.79	2043.62	2057.7
CS76300	798.474	786.655	740.747	727.712	726.835	781.569	865.075	895.485	909.028	917.154	877.014	869.453	879.634	929.033	1001.39	1076.26	1101.06	1120.38	1042.85	1063.24	1091.94	1123	1194.51	1173.62	1206.38	1256.4	1248.13	1278.62	1292.22	1326.3	1372.31	1383.51	1399.98	1464.43	1451.03	1506.02	1535.18	1576.08	1620.44	1643.62	1641.34	1717.31	1722.11	1749.67	1781.39	1825.82	1868.7	1891.34	1899.35
CS76301	833.293	799.667	783.027	774.73	789.018	842.195	905.732	908.71	929.953	877.932	853.412	913.085	927.123	997.084	1076.69	1110.67	1104.81	1078.43	1039.78	1096.87	1101.98	1173.28	1255.2	1242.5	1278.02	1342.23	1343.95	1355.71	1372.61	1421.63	1481.38	1497.59	1514.85	1599.13	1595.27	1624.22	1651.18	1683.07	1751.11	1764.12	1717.3	1892.52	1880.15	1940.63	1994.68	2063.37	2108.7	2137.8	2149.95
CS76302	709.299	727.319	685.478	733.166	728.457	772.349	807.666	817.569	839.072	865.813	787.498	844.667	868.304	931.849	1027.71	1068.63	1071.77	1116.76	1040.04	1104.74	1125.97	1177.98	1209.5	1188.71	1242.71	1330.14	1327.74	1348.27	1366.63	1390.03	1400.12	1415.03	1425.94	1512.95	1512.59	1549.08	1582.04	1606.19	1627.74	1647.74	1653.45	1731.25	1758.77	1771.25	1805.29	1857.78	1876.41	1900.31	1927.28
CS76303	798.432	747.153	599.358	700.781	709.176	796.471	907.075	913.243	916.154	892.374	749.905	861.792	870.709	960.208	1039.95	1072	1082.65	1077.03	931.971	1013.67	1037.38	1109.73	1184.72	1171.43	1213.16	1258.43	1246.45	1278.07	1300.94	1351.99	1383.06	1401.14	1406.92	1478.07	1481.4	1538.18	1580.22	1632.61	1635.85	1645.43	1678.22	1763.76	1763.99	1821.07	1875.71	1939.37	1948.63	1965.45	1977.7
CS76304	843.025	771.87	742.633	810.69	819.532	907.294	1000.11	975.188	994.492	939.325	886.84	979.662	1044.38	1114.84	1166.66	1193.84	1211.38	1192.33	1113.78	1193.73	1208.93	1285.51	1351.27	1316.32	1356.62	1425.56	1443.7	1482.42	1503.69	1522.58	1562.11	1581.51	1595.8	1664.08	1700.88	1746.82	1780.2	1818.81	1843.41	1839.9	1884.54	1938.02	1983.83	2043.64	2073.64	2099.98	2147.45	2169.52	2194.82
CS76305	700.789	668.461	650.914	678.818	686.321	747.424	827.891	837.523	843.259	809.291	791.684	808.822	805.578	921.926	994.972	1017.54	1028.49	1019.87	972.16	1029.03	1032.35	1128.61	1208.3	1193.8	1226.92	1313.82	1263.32	1297.37	1303.48	1355.14	1352.55	1363.59	1382.74	1483.93	1484.21	1540.43	1560.2	1594.81	1601.93	1645.1	1632.19	1767.24	1800.9	1852.2	1871.21	1946.45	1942.38	1964.14	1981.8
CS76306	525.742	532.486	514.456	524.603	528.14	532.778	571.92	580.281	608.781	606.819	594.728	627.034	631.189	655.51	710.77	727.086	752.688	762.683	715.881	752.004	756.677	820.237	920.594	913.593	957.023	1020.29	1022.28	1040.32	1061.65	1087.05	1089.58	1095.68	1103.34	1159.48	1153.75	1186.11	1209.73	1266.7	1278.38	1273.86	1322.42	1342.29	1353.77	1388.86	1415.39	1437.46	1450.17	1474.04	1493.43
CS76307	661.618	686.257	686.496	686.369	701.456	726.412	761.187	766.28	790.214	782.722	796.705	805.196	822.796	868.362	910.474	929.466	960.449	950.822	945.771	968.283	989.259	1052.81	1096.74	1082.58	1118.42	1155.7	1166.62	1220.12	1250.62	1278.4	1296.5	1318.19	1336.89	1389.82	1415.93	1458.81	1498.45	1535.07	1542.83	1918.44	1599.53	1665.47	1699.55	1763.39	1818.08	1870.38	1900.31	1932.38	1837.06
CS76308	945.115	919.124	917.888	956.603	926.011	959.908	1018.17	1048.67	1041.52	1019.78	1024.89	1045.54	1013.56	1045.83	1124.61	1161.76	1196.87	1148.93	1082.28	1181.64	1189.58	1264.26	1373.05	1394.41	1436.44	1505.94	1493.54	1473.8	1501.63	1568.4	1609.52	1625.68	1641.8	1698.09	1720.1	1777.16	1800.59	1851.61	1875.85	1907.6	1892.75	1992.87	2005.23	2062.93	2107.82	2185.82	2192.04	2229.83	2247.4
[truncated: 5 more columns]
